# Supplementary material for: Identifying inhibitors of β-haematin formation with activity against chloroquine-resistant Plasmodium falciparum malaria parasites via virtual screening approaches
Source: Sci Rep. 2023 Feb 14;13:2648. doi: 10.1038/s41598-023-29273-w (PMC9929333; doi:10.1038/s41598-023-29273-w)
Supplement: Supplementary file 1 — Supplementary Information 1. [file 41598_2023_29273_MOESM1_ESM.xlsx]

## Sheet: Docking
ChemDiv ID	Vina Binding Affinity (kcal/mol)	SMILES
8006-7754	-15.8	O=C(COC(c(cc1)ccc1N(C1)Cc2c1cccc2)=O)c(cc1)ccc1-c1ccccc1
8016-2550	-15.8	Cc1c(CCNC(c(cc2)cc(C(N3c4ccc(C)cc4)=O)c2C3=O)=O)c(cc(cc2)F)c2[nH]1
F779-1136	-15.6	Cn1c(cccc2)c2[nH+]c1CCc1cccc(NC(C2=Cc(cccc3)c3OC2=O)=O)c1
Y043-7110	-15.5	COc(cc1)ccc1C(COc(cc1)cc(c2cc[nH+]c(-c3c4cccc3)c22)c1n2C4=O)=O
7888-0689	-15.2	Cc1ccc(cccc2NC(c(cc3)ccc3C3=Cc(cccc4)c4OC3=O)=O)c2n1
L006-0080	-15.1	O=C(c(cc1)cc(C(N2c3ncccc3)=O)c1C2=O)Nc1cc(-c2cc(cccc3)c3[nH]2)ccc1
K219-0938	-15.0	O=C(C1=Cc(c2ccccc2cc2)c2OC1=O)Nc(cc1)ccc1Oc1ccccc1
Y502-7736	-14.9	C(n(cc1)nc1-c1nn(cnc2c3cccc2)c3n1)Oc(cc1)ccc1-c1ccccc1
8016-8224	-14.8	Cc1cccn2c1[nH+]c(-c1cccc(NC(C3=Cc(c4ccccc4cc4)c4OC3=O)=O)c1)c2
G883-1502	-14.8	Cc1cccc(C(N(CC2)c3c2cc(CNC(Cc(cc2)ccc2OC)=O)cc3)=O)c1
Y503-1504	-14.8	C(n(cc1)nc1-c1nn(cnc2c3cnn2-c2ccccc2)c3n1)Oc(cc1)ccc1-c1ccccc1
Y503-4530	-14.8	Cc1c(c(ncn2nc(COc3cc4ccccc4cc3)nc22)c2s2)c2nc(C)c1
3289-4014	-14.7	[O-]C(c1cccc(Oc(cc2)ccc2Oc(cc2)cc(C(N3c4ncccc4)=O)c2C3=O)c1)=O
G210-2690	-14.7	Cc(c(-c1ccccc1)c1nc2)nn1c(C)c2C(NCCc1c[nH]c2c1cccc2)=O
L057-1760	-14.6	Cc1cccc(C(N(CC2)c3c2ccc(CNC(NCc2cc(OC)ccc2)=O)c3)=O)c1
F575-0291	-14.5	Cc(cc1)ccc1-c(cc1)nnc1Nc1cccc(C(NCc(cc2)cc3c2OCO3)=O)c1
G210-2580	-14.5	Cc(c(-c1ccccc1)c1nc2)nn1c(C)c2C(Nc1ccc(Cc2cc[nH+]cc2)cc1)=O
G810-0226	-14.5	CC(Nc(cc1)ccc1S(NCc(cc1)cc(CC2)c1N2C(c1ccc(C)cc1)=O)(=O)=O)=O
L056-2424	-14.5	Cc1cccc(C(N(CC2)c3c2ccc(CNC(Cc(cccc2)c2Cl)=O)c3)=O)c1
L413-0483	-14.5	CC(N(CC1)c(cc2)c1cc2-c(cc1)ccc1C(NCCc1c[nH]c2c1cccc2)=O)=O
M876-0915	-14.5	Fc(cc1)ccc1-c1nnc(Cc2nc(-c(cc3)ccc3OCc3ccccc3)no2)o1
Y040-4071	-14.5	Cc1cc(NC(COc(cc2)cc(O3)c2C(C)=C(Cc2ccccc2)C3=O)=O)cc(C)c1
Y502-6268	-14.5	C(c1cc(-c2nn(cnc3c4cccc3)c4n2)ccc1)Oc1cccc2ccccc12
8019-4977	-14.4	O=C(c(cc1)ccc1C1=Cc(cccc2)c2OC1=O)Nc1nc(ccc(F)c2)c2s1
C200-9175	-14.4	CC(C)Oc(cc1)ccc1-c1noc(CSc(cc2)nnc2-c2cc(C)c(C)cc2)n1
D509-0061	-14.4	CC(Nc(c(C)cc(C)c1)c1-c(c([O-])n1)[nH+]nc1SCC(Nc1cccc2ccccc12)=O)=O
D715-0816	-14.4	O=C(c1c(CC(O2)=Cc(cccc3)c3C2=O)cccc1)N(CC1)CCN1c1ccccc1
F552-0221	-14.4	O=C(c1cccc2ccccc12)NCCN(C(C=C1)=O)N=C1c(cc1)ccc1Cl
G267-1151	-14.4	CC(C)c(cc1)ccc1NC(c1cc(C(N(Cc2ccccc2)C=C2)=O)c2nc1C)=O
L369-0092	-14.4	Cc1cccc(-c2cnc(Nc3cccc(C(NCc(cc4)cc5c4OCO5)=O)c3)nc2)c1
Y020-3958	-14.4	O=C1NC(Nc(cc2)ccc2Oc2ccccc2)=Nc2c1c(-c1c[nH+]ccc1)ccn2
4483-1865	-14.3	CCOc(cc1)ccc1N(C(c(cc1)c2cc1C(OCC(c1ccc(C)cc1)=O)=O)=O)C2=O
F972-0275	-14.3	CC(Nc1ccc(CCc2[nH+]c(cc(cc3)C(NCCc4c[nH]c5c4cccc5)=O)c3[nH]2)cc1)=O
G869-0598	-14.3	Cc1nc(Nc(cc2)ccc2NC(C2=Cc(cccc3)c3OC2=O)=O)nc(N2CCCCC2)c1
L563-0530	-14.3	O=C(c(cc1)ccc1-c(cn1)cnc1Oc(cc1)ccc1F)NCCc1ccccc1
L780-0053	-14.3	Cc(c(C)c1)cc(N2)c1N=C(CSc(cc1)ccc1NC(c(c(F)ccc1)c1F)=O)C2=O
S556-0690	-14.3	O=C(c(cc(cc1)F)c1F)N(C1)CC1Oc(cc1)ccc1-c1noc(-c2ccccc2)n1
V001-6507	-14.3	COc1cccc(-c2cc(C(Nc(cc3)ccc3F)=O)nc3cc(-c4ccccc4)nn23)c1
V012-7145	-14.3	O=C(c1cc(F)cc(F)c1)Nc(cc1)c[nH+]c1N(CCC1)CCN1C(c(cc1)ccc1Cl)=O
V014-2241	-14.3	Cc1cc(C(NCCc(ccc(Cl)c2)c2Cl)=O)nc2cc(-c3ccccc3)nn12
Y021-1021	-14.3	CC(C)(C=C(C)c1c2)N(C)c1cc(O1)c2C=C(C(c2cc3ccccc3cc2)=O)C1=O
6048-0718	-14.2	Cc(cc1)cc(C)c1-c1nc2ccccc2c(C(N(CC2)CCN2c2ncccn2)=O)c1
C561-2014	-14.2	C[C@@H](c1ccccc1)NC(CCc1c(C)nc2n(-c3ccc(C)cc3)nc(C)c2c1C)=O
D420-5049	-14.2	Cc(cc1)cc(N2)c1C=C(c1noc(CCC(Nc3cccc(Cl)c3C)=O)n1)C2=O
F575-0710	-14.2	C[C@@H](c1ccc(C)cc1)NC(c1cc(Nc(cc2)nnc2-c2ccccc2)ccc1)=O
G869-0163	-14.2	Cc1cc(Nc2ccccc2)nc(Nc(cc2)ccc2NC(C2=Cc(cccc3)c3OC2=O)=O)[nH+]1
G883-0323	-14.2	Cc(cc1)ccc1C(N(CC1)c2c1cc(CNC(c(cc1)cc3c1OCO3)=O)cc2)=O
K288-0550	-14.2	O=C(c(cc1)ccc1N(C(c(cccc1)c1N1)=O)C1=S)NCCc(cc1)ccc1Cl
L661-0794	-14.2	Cc(cc1)ccc1-c1nccc(Oc2cccc(C(NCc3cc(OC)ccc3)=O)c2)n1
M339-1392	-14.2	O=C(c1cc(cccc2)c2[nH]1)Nc1cccc(OCc2nnc(-c(cc3)ccc3Cl)o2)c1
V002-9146	-14.2	COc1cccc(-c2c[nH+]c(-c3cccc(CNC(C4=Cc(cc(cc5)Cl)c5OC4)=O)c3)[nH]2)c1
Y040-3348	-14.2	O=C(COc(cc1)cc(O2)c1C=C(c(cc1)ccc1Cl)C2=O)c(cc1)ccc1N1CCCC1
3257-2981	-14.1	Cc(cc1)c(C)cc1C(COC(c(cc1)ccc1-c1nnc(-c2ccccc2)o1)=O)=O
6268-0126	-14.1	O=C(COc1ccc([C@@H](N2)[NH2+]c3cccc4cccc2c34)cc1)Nc(cc1)ccc1Cl
8005-8600	-14.1	O=C(c1c2c3cccc2ccc1)N(CCN(C(c1c2c4cccc2ccc1)=O)C4=O)C3=O
8014-1626	-14.1	CC(Nc(cc1)ccc1Nc(c(C(c1c2cccc1)=O)c1C2=C2)ccc1N(C)C2=O)=O
C508-0047	-14.1	O=C(/C(/C1=O)=C\c(o2)ccc2Sc2cccc3ccccc23)NN1c1ccccc1
D146-0083	-14.1	Cc(c1c2)coc1c(C)c(O1)c2C(C)=C(CCC(NCc2cccc(Cl)c2)=O)C1=O
G883-0607	-14.1	COc(ccc(CC(NCc(cc1)cc(CC2)c1N2C(c1ccccc1)=O)=O)c1)c1OC
L220-0454	-14.1	Cc(cc1)ccc1C(N(CC1)c2c1ccc(CNS(c1c(C)ccc(F)c1)(=O)=O)c2)=O
Y043-7109	-14.1	COC(c1ccc(COc(cc2)cc(c3cc[nH+]c(-c4c5cccc4)c33)c2n3C5=O)o1)=O
5762-2299	-14.0	[O-]C(c1cccc(COc2ccc(/C=C(\C(N3c4cccc(Cl)c4)=O)/NC3=O)cc2)c1)=O
8010-2231	-14.0	Cc(cc1)cc(C)c1OCC(Nc1cc2nn(-c3cc(C)c(C)cc3)nc2cc1)=O
C561-3061	-14.0	Cc(c(c1nc(C)c2)c2C(NCCc2c[nH]c(cc3)c2cc3OC)=O)nn1-c1ccc(C)cc1
C795-2531	-14.0	O=C(Cc(cc1)ccc1NC(Nc1cc(C[N@@H+](Cc2ccccc2)C2)c2cc1)=O)NCc1ccccc1
D146-0315	-14.0	Cc1coc2c1c(C)cc(O1)c2C(C)=C(CC(NCc(cc2)cc3c2OCO3)=O)C1=O
D420-5024	-14.0	Cc1ccc(CNC(CCc2nc(C3=Cc(ccc(C)c4)c4NC3=O)no2)=O)cc1
F443-0626	-14.0	C[C@@H](CNC(c(cc1)ccc1N(C(C=C1)=O)N=C1OCc1cccc(F)c1)=O)c1ccccc1
F575-0279	-14.0	Cc(cc1)ccc1-c(cc1)[nH+]nc1Nc1cccc(C(NCc(cc(cc2)OC)c2OC)=O)c1
F646-0516	-14.0	Cc(ccc(C(N1CCC(Cc2ccccc2)CC1)=O)c1)c1-n1nnc2cccnc12
F784-0349	-14.0	CCc(cc1)ccc1-c1cc(C(Nc(cc2)cc3c2[nH]c(CCc2ccccc2)[nH+]3)=O)n[nH]1
G267-0199	-14.0	Cc(c(C(NCCc1c[nH]c2c1cccc2)=O)c1)nc(C=CN2Cc3cnccc3)c1C2=O
G810-0196	-14.0	O=C(c1ccccc1)N(CC1)c2c1cc(CNS(c1cccc(Cl)c1)(=O)=O)cc2
K781-7479	-14.0	O=C(c(cc1)ccc1Br)NCc(cc1)ccc1C(N(CC1)c2c1cccc2)=O
V023-1132	-14.0	Cn(c(N)c12)nc2nc(NCc2ccccc2)nc1-c1cccc(Oc2ccccc2)c1
Y040-1803	-14.0	Cc(cc1)cc2c1nc(-c(cc1)ccc1NC(COc(cc1)cc(O3)c1C(C)=C(C)C3=O)=O)s2
Y502-7598	-14.0	Cn1ncc2c1ncn1nc(-c3nn(COc(cc4)ccc4-c4ccccc4)cc3)nc12
3615-0267	-13.9	[O-]C(c(cccc1)c1-c1ccc(-c2nc3ccc(cccc4)c4c3c(C([O-])=O)c2)o1)=O
D146-0218	-13.9	Cc(c1c2)coc1c(C)c(O1)c2C(C)=C(CC(NCCc(cccc2)c2F)=O)C1=O
D146-0308	-13.9	Cc1coc2c1c(C)cc(O1)c2C(C)=C(CC(NCc2cccc(Cl)c2)=O)C1=O
D494-0750	-13.9	Cc1nc2nc(-c3cnccc3)nn2c(Nc(cc2)ccc2OC(c2cccc3ccccc23)=O)c1
F616-0035	-13.9	CCc(cc1)ccc1NC(c(cc1)ccc1N(C(C=C1)=O)N=C1Sc(cc1)ccc1F)=O
G569-0198	-13.9	Cc1c(CCNC(C2=Cc(cccc3)c3OC2=O)=O)sc(-c2cc(F)ccc2)n1
K025-0247	-13.9	NC(C1=Cc(c2ccccc2cc2)c2O/C1=[NH+]\c(cc1)ccc1C(c1ccccc1)=O)=O
K284-7558	-13.9	O=C(Cc(cc1)ccc1N(C(c(cccc1)c1N1)=O)C1=S)NCc1[nH+]cccc1
K788-4408	-13.9	O=C(c1ccc(/C=C2\Oc(cccc3)c3NC2=O)cc1)NCCc(cc1)ccc1Cl
L084-0314	-13.9	CN(CCc1noc(-c(cc2)ccc2C(NCc2c[nH+]ccc2)=O)n1)C(c1ccccc1)=O
L220-0248	-13.9	CC(Nc(cc1)ccc1S(NCc1cc(N(CC2)C(c3c(C)cccc3)=O)c2cc1)(=O)=O)=O
M339-1336	-13.9	O=C(c1cc([nH]cc2)c2cc1)Nc1cccc(OCc2nnc(-c(cc3)ccc3Cl)o2)c1
S050-0207	-13.9	COc1cccc(C(N(C2)CC2Oc(cc2)ccc2-c2nc(-c3ccccc3)no2)=O)c1
V013-9764	-13.9	O=C(c(cc1)ccc1-c1c(COc2c-3cccc2)c3n[nH]1)NCCc(cc1)ccc1F
V023-9475	-13.9	O=C(c1cncc(-c(cc2)ccc2Oc2ccccc2)c1)NCc(cc1)cc2c1OCO2
Y042-3244	-13.9	COc(cc1)cc(O2)c1C=C(c(cc1)ccc1C(Nc(cc1)cc3c1[nH]cc3)=O)C2=O
Y042-6045	-13.9	COc(cc1)ccc1C(CNC(c(cc1)ccc1C1=Cc(cccc2)c2OC1=O)=O)=O
Y207-3550	-13.9	O=C(c1cccc2ccccc12)NCC[NH+](CC1)CCN1C(c1cccc2ccccc12)=O
Y500-5466	-13.9	O=C(c1nn2c(-c3ccccc3)cc(-c3ccccc3)nc2c1)NCCc1ccccc1
0633-0074	-13.8	C(C[NH+](CC1)C2c(cccc3)c3-c3c2cccc3)N1c1ncnc2c1cnn2-c1ccccc1
C561-0801	-13.8	Cc1nn2c(C)c(CCC(N(C)c3ccccc3)=O)c(C)nc2c1-c(cc1)ccc1F
D643-0128	-13.8	C[C@@H](c1nn(cnc2c3sc4nc(C(F)F)cc(C)c24)c3n1)Oc1cccc2ccccc12
D705-1027	-13.8	Cc(cc1)ccc1-c1noc(-c(cc2)ccc2OCC(NCc(cc2)cc3c2OCO3)=O)n1
E981-1291	-13.8	Cc(c(c1nc(C)c2)c2C(N[C@H]2CC[N@H+](Cc3ccccc3)CC2)=O)nn1-c1cccc(F)c1
G339-1064	-13.8	C[C@@H](c1cc(C)c(C)cc1)NC(c1cc(n(Cc(cc2)ccc2F)nc2)c2cc1)=O
G756-1562	-13.8	CC(C=CC1=NC(COc(cc2)ccc2NC(c(cc2)ccc2Br)=O)=C2)=CN1C2=O
G756-2870	-13.8	CCc(cc1)ccc1OCC(Nc1cccc(OCC(N=C(C=C2)N3C=C2Cl)=CC3=O)c1)=O
G773-0155	-13.8	Cc1ccc(C/N=C2/n3ncnc3N=C2c2cccc(OCc3ccccc3)c2)cc1
G810-0199	-13.8	CCOc(cc1)ccc1S(NCc(cc1)cc(CC2)c1N2C(c1ccccc1)=O)(=O)=O
L056-0390	-13.8	O=C(c(cc1)ccc1Br)NCc1cc(N(CC2)C(c3ccccc3)=O)c2cc1
L150-0942	-13.8	O=C(c1ccccc1)Nc(cc1)ccc1SCc1nnc(-c2cc(F)ccc2)o1
L220-0213	-13.8	CN(C(C1)=O)c(cc2)c1cc2S(NCc1cc(N(CC2)C(c(cc3)ccc3Cl)=O)c2cc1)(=O)=O
L466-0095	-13.8	C[C@@H](CN(CC1)C(COc(cc2)ccc2-c2nc3ccccc3nc2)=O)N1c1cc(C)ccc1
L539-0353	-13.8	COc1cccc(Oc2ccnc(-c3cccc(C(NCc(cc4)cc5c4OCO5)=O)c3)n2)c1
M339-0751	-13.8	COc(cc1)ccc1-c1nnc(COc2cccc(NC(C3=Cc(cccc4)c4OC3=O)=O)c2)o1
S050-0211	-13.8	O=C(c(cc(cc1)F)c1F)N(C1)CC1Oc(cc1)ccc1-c1nc(-c2ccccc2)no1
V001-5671	-13.8	Cc(cc1)ccc1-c(cc1)nnc1SCc(cc1)ccc1C(NCc1ccccc1)=O
V013-8848	-13.8	Cc1c(C(NCc(cc2)ccc2-c2[nH+]cc(-c(cc3)ccc3OC)[nH]2)=O)oc2c1cccc2
V021-7238	-13.8	Cc(cc1)ccc1Oc1c(CN(CC2)C(c3cc(C#N)ccc3)=O)c2[nH+]c(N(C)Cc2ccccc2)n1
Y020-4167	-13.8	O=C(c1c2)N(Cc3ccccc3)C=Cc1nc(C=CN1Cc(cc3)cc4c3OCO4)c2C1=O
Y500-7330	-13.8	Cc1nn(C)c2c1c(C(Nc1ccc(Cn3ncc(Cl)c3)cc1)=O)cc(-c(cc1)ccc1Cl)n2
3174-1505	-13.7	CC(/C(/C1=O)=C\c2ccc(-c(cc3)cc(CO4)c3C4=O)o2)=NN1c(cc1)ccc1C([O-])=O
4838-3398	-13.7	O=C(/C(/S1)=C\c2ccc(-c(cc3)cc(C(c4c5cccc4)=O)c3C5=O)o2)NC1=S
6016-3252	-13.7	Cc1cccc(OCC(NCc2c(C)ccc(C(c3c4cccc3)=NN(C)C4=O)c2)=O)c1
6434-3691	-13.7	Cc(cc1)ccc1-c(c1ccccc11)n[nH+]c1N(CC1)CCN1C(COc1cc(C)ccc1)=O
8014-1619	-13.7	Cc(cc1)ccc1N(C(c(cc1)c2cc1C(N1CC[NH+](Cc3ccccc3)CC1)=O)=O)C2=O
D400-0044	-13.7	NC(c(cc1)ccc1NC(COc1cc(-c2nc(-c3ccccc3)no2)ccc1)=O)=O
D430-0423	-13.7	Cc1[nH+]c(N2CCCCC2)cc(Nc(cc2)ccc2NC(C2=Cc(cccc3)c3OC2=O)=O)n1
D430-0475	-13.7	Cc1nc(N2CCOCC2)cc(Nc(cc2)ccc2NC(C2=Cc(cccc3)c3OC2=O)=O)[nH+]1
D643-0110	-13.7	Cc1cc(OCc2nn(cnc3c4sc5nc(C(F)F)cc(C)c35)c4n2)cc(C)c1
F575-0481	-13.7	O=C(c1cc(Nc(cc2)nnc2-c2ccccc2)ccc1)NCc(cccc1)c1Cl
G546-0090	-13.7	Cc1ccc(C[N@H+]2C[C@@H](CNC(c3cc(-c4ncccc4)nc4ccccc34)=O)CC2)cc1
G810-0255	-13.7	Cc(cc1)ccc1C(N(CC1)c2c1cc(CNS(c1c(C)cc(C)cc1)(=O)=O)cc2)=O
K784-8226	-13.7	Cc(n1nc2)c(Cc(cc3)ccc3F)c(C)nc1c2C(NCCc(cc1)ccc1Cl)=O
L523-0652	-13.7	O=C(c1cccc(-c(cc2)ccc2S(NCc2ccccc2)(=O)=O)c1)NC1CCCC1
L661-0921	-13.7	O=C(c1cccc(Oc2ccnc(-c3cccc(F)c3)n2)c1)NCCc1ccccc1
L971-0075	-13.7	O=C(NCCc1ccccc1)Nc(ccc1[nH+]c(-c2ccccc2)c2)cc1c2N1CCOCC1
S051-0211	-13.7	O=C(c(cc(cc1)F)c1F)N(C1)CC1Oc1cc(-c2nc(-c3ccccc3)no2)ccc1
S556-0693	-13.7	COc1cccc(C(N(C2)CC2Oc(cc2)ccc2-c2noc(-c3ccccc3)n2)=O)c1
V009-9168	-13.7	COc(ccc(CCNC(c1cccc(CSc(cc2)nnc2-c2ccccc2)c1)=O)c1)c1OC
V012-2240	-13.7	CC(C)c1ccc(CNc2ccc(CC(NCc(cc3)cc4c3OCO4)=O)cc2)cc1
V024-5796	-13.7	CCc1nc(n(-c2c(C)cccc2)nc2C)c2c(N[C@H](CC2)CC[C@@H]2NC(c2cccc(F)c2)=O)[nH+]1
Y021-0528	-13.7	O=C(C[C@H](C1)c2cccc(Cl)c2)c(cn2)c1c1c2N=C(NCCc2ccccc2)NC1=O
Y031-9278	-13.7	Cc1cccc(C([N-]S(c2ccc(CCNC(c3cc(C)ccc3)=O)cc2)(=O)=O)=O)c1
Y041-2265	-13.7	Cc1c(C(COc(cc2O)cc(Oc3c4cccc3)c2C4=O)=O)c(cccc2)c2n1C
Y501-7308	-13.7	O=C(c1nn(COc(cc2)ccc2F)cc1)Nc1cn(Cc2cccc3ccccc23)nc1
2255-1517	-13.6	CC(n1c(ccc(Br)c2)c2c(/C=C2\N=C(c3cccc4ccccc34)OC2=O)c1)=O
2712-5119	-13.6	Cc(cc1)ccc1NC(COc(cc1)cc(OC=C2c(cc3)ccc3Cl)c1C2=O)=O
3358-3504	-13.6	O=C(/C(/S1)=C/c2cc(OCc(cc3)ccc3F)ccc2)n2c1nc1c2cccc1
5498-2515	-13.6	Cc(ccc(-c(c1ccccc11)n[nH+]c1NCc1ccccc1)c1)c1S(NCc1c[nH+]ccc1)(=O)=O
5518-1820	-13.6	[O-]C(c(cc(cc1)NC(CSc2nnc(-c3c(c-4ccc5)c5ccc3)c4n2)=O)c1Cl)=O
D146-0213	-13.6	Cc(c1c2)coc1c(C)c(O1)c2C(C)=C(CC(NCc(cc2)ccc2OC)=O)C1=O
F516-0488	-13.6	O=C(c(cc1)ccc1Nc(cc1)nnc1-c1ccccc1)NCc(cc1)ccc1Cl
G706-1440	-13.6	O=C(c(cc1)cc2c1nc(CCc1ccccc1)o2)NCc(cc1)cc2c1OCO2
G756-0572	-13.6	Cc(cc1)c(C)cc1OCC(Nc1cccc(OCC(N=C2N3C=CC=C2C)=CC3=O)c1)=O
G756-2352	-13.6	Cc(cc1)c(C)cc1OCC(Nc(cc1)ccc1OCC(N=C(C=C1)N2C=C1Cl)=CC2=O)=O
G795-0025	-13.6	C[C@@H](CNC(c(cc1)ccc1NC(c1nsc2c1cccc2)=O)=O)c1ccccc1
G810-0252	-13.6	Cc(cc1)ccc1C(N(CC1)c2c1cc(CNS(c(cc1)cc(Cl)c1F)(=O)=O)cc2)=O
G883-0664	-13.6	O=C(c1cccc(Br)c1)NCc(cc1)cc(CC2)c1N2C(c1ccccc1)=O
G932-0097	-13.6	Cc1cccc(Nc2c(cnn3-c4ccccc4)c3nc(NCc(cc3)ccc3F)n2)c1
K405-2962	-13.6	Fc(cc1)ccc1-n1ncc2c(Nc(cc3)ccc3OCc3ccccc3)ncnc12
K788-6968	-13.6	CN(c(cccc1)c1O/C1=C/c(cc2)ccc2C(NCc(cccc2)c2OC)=O)C1=O
L057-0301	-13.6	O=C(c1ccccc1)N(CC1)c2c1ccc(CNC(Nc(cc1)cc(Cl)c1F)=O)c2
L150-0714	-13.6	Cc1cccc(C(Nc(cc2)ccc2SCC(c(cc2)cc(N3C)c2N(C)C3=O)=O)=O)c1
L485-2910	-13.6	O=C(c1nc2ccccc2c(Nc(cc2)ccc2OCc2ccccc2)c1)N1CCSCC1
L868-1479	-13.6	Cc1cc(OCC(Nc(ccc(F)c2)c2Cl)=O)nc(N(CC2)Cc3c2cccc3)[nH+]1
L971-0668	-13.6	Cc(cc1)ccc1-c1cc(N2CCOCC2)c(cc(cc2)NC(NCc(cc3)ccc3F)=O)c2[nH+]1
S690-1672	-13.6	CC(N1CCC(Cc(cc2)ccc2C(N2CC[NH+](Cc(cccc3)c3F)CC2)=O)CC1)=O
SC87-1041	-13.6	O=C(CCCc1ccccc1)NC[C@@H](CC1)CCC(N=C(c2ccccc2)N2)=C1C2=O
V021-2686	-13.6	O=C(c1ccc(C[N@H+]2CC[N@H+](Cc3ccccc3)CC2)cc1)NCc1cccc(F)c1
V024-1042	-13.6	Cc1cccc(N2CC[NH+](Cc(cc3)ccc3C(NCCc3[nH+]cccc3)=O)CC2)c1C
V024-5448	-13.6	CC(CC1)CCN1c1[nH+]nc(C(NCCc(cc2)ccc2OC)=O)c2ccccc12
V028-5275	-13.6	COc1c(CCNC(c2cc(C[N@H+]3CC[N@H+](Cc4ccccc4)CC3)ccc2)=O)cccc1
Y021-1961	-13.6	O=C1Nc(cccc2)c2/C1=N/C(/Nc1ccccc1)=N\C1=NC2=Nc(cccc3)c3C2=[NH+]1
Y207-4358	-13.6	Cc(cc1)ccc1-c1noc(-c(cc2)ccc2OCC(NCc(ccc(F)c2)c2F)=O)n1
3334-3880	-13.5	O=C(/C=C/c(cc1)cc2c1OCO2)N1CCN(CCN(C(c2c3c4cccc3ccc2)=O)C4=O)CC1
3609-0112	-13.5	O=C(Cn1c(cccc2)c2c(C=C(C(c2c3cccc2)=O)C3=O)c1)Nc1ccccc1
3977-1367	-13.5	Cc(cc1)c(C)cc1N(C(/C1=C\c(cc2)cc(OC)c2OCc(cc2)ccc2Cl)=O)NC1=O
4092-1179	-13.5	CCn1c(ccc(C[N@H+]2CC[N@H+](Cc(cc(cc3)OC)c3O)CC2)c2)c2c2c1cccc2
5019-2217	-13.5	[O-]C(CCCC(N(CC1)CCN1c(cc1)cc(C(c2c3cccc2)=O)c1C3=O)=O)=O
6725-3987	-13.5	Cc(c1c2cccc1)nn1c2nnc1-c1cccc(NS(c(cc2)ccc2Cl)(=O)=O)c1
8012-5761	-13.5	Cc(ccc(-c(c1ccccc11)n[nH+]c1NCc1ccccc1)c1)c1S(NCc1[nH+]cccc1)(=O)=O
8016-9890	-13.5	Cc1nnc2n1nc(-c1cc(S(NCc3ccccc3)(=O)=O)c(C)cc1)c1c2cccc1
D337-1076	-13.5	C[C@@H](C1)Oc(cc2)c1cc2-c1cc(C(Nc(cccc2)c2C(c2ccccc2)=O)=O)no1
D715-1528	-13.5	OC[C@H](c1ccccc1)NC(COc(cc1)cc(O2)c1C=C(c(cc1)ccc1F)C2=O)=O
E869-0005	-13.5	O=C(c1ccccc1)c(cc1)cc(n2c3nnc2)c1nc3Nc(cc1)cc2c1OCO2
F353-0759	-13.5	C[C@@H](CNC(c(cc1)cc(N=C2C)c1N(Cc1ccccc1)C2=O)=O)c1ccccc1
F389-0674	-13.5	C[C@@H](CNC(c(cc1)cc(NC2=O)c1O/C2=C\c1cccc(Cl)c1)=O)c1ccccc1
F779-0906	-13.5	CCn1c(cccc2)c2[nH+]c1CCc1cccc(NC(c2cc(N(C)C)ccc2)=O)c1
F882-0268	-13.5	CC(C=CC1=NC(CSc(cccc2)c2NC(Nc2cc(F)c(C)cc2)=O)=C2)=CN1C2=O
F972-0193	-13.5	CC(Nc1ccc(CCc2[nH+]c(cc(cc3)C(NCc(cccc4)c4Cl)=O)c3[nH]2)cc1)=O
G614-0113	-13.5	Cc1cc(OCC(N(C)Cc2ccccc2)=O)nc2c1c(-c1ccccc1)nn2-c1ccccc1
G717-1292	-13.5	Cc(cc1)ccc1-c1nc(CCNC(c2noc(-c(cc3)ccc3OC)c2)=O)n[nH]1
G792-2189	-13.5	CSc1ccc(CCNC([C@@H](CCC2)CN2C(Cc2cccc3ccccc23)=O)=O)cc1
J049-0026	-13.5	Cc(cc1)ccc1NC(c(cc1)cc2c1N(CCc1ccccc1)C=NS2(=O)=O)=O
K788-9496	-13.5	Cc1cccc(C)c1NC(c(cc1)cc(NC2=O)c1S/C2=C\c1ccccc1)=O
L056-2201	-13.5	COc(cc1)ccc1C(N(CC1)c2c1ccc(CNC(c1cccc(F)c1)=O)c2)=O
L056-2419	-13.5	CCOc(cccc1)c1C(NCc1cc(N(CC2)C(c3cc(C)ccc3)=O)c2cc1)=O
L780-0076	-13.5	Cc(c(C)c1)cc(N2)c1N=C(CSc(cc1)ccc1NC(COc(cc1)ccc1F)=O)C2=O
M350-0169	-13.5	O=C(c1nccc2ccccc12)Nc(cc1)ccc1OCc1nnc(-c2ccccc2)o1
M621-0068	-13.5	Cn1c(-c2cccc(C(N(CC3)CCN3c(cccc3)c3F)=O)c2)nc2c1nccc2
M739-0330	-13.5	O=C(/C=C/c1ccccc1)N1[C@@H](COc(cc2)ccc2C(N2CCCC2)=O)CCC1
V001-3701	-13.5	Cn(c(N)c12)nc2nc(NCc2c[nH+]ccc2)nc1-c1cccc(Oc2ccccc2)c1
V014-8777	-13.5	CC(C)CCNC(c1cccc(CSc(cc2)nnc2-c2ccc(C)cc2)c1)=O
V019-9664	-13.5	Cc1cccc(-c2nc(-c(cc3)ccc3OCC(c3cc(OC)ccc3)=O)no2)c1
V024-4736	-13.5	O=C(c1nc2cc(-c3ccccc3)nn2c(-c(cccc2)c2F)c1)NCCc1[nH+]cccc1
Y020-4177	-13.5	COc1ccc(CN(C=Cc(nc2C=CN3CCc4ccccc4)c4cc2C3=O)C4=O)cc1
Y032-3188	-13.5	O=C(c1ccccc1)Nc1cccc(C(N(CC2)CCN2c2cccc(C(F)(F)F)c2)=O)c1
Y040-3447	-13.5	O=C(COc(cc1)cc(O2)c1C(c1ccccc1)=CC2=O)c(cc1)ccc1N1CCCC1
Y041-3927	-13.5	O=C(C=C1C[N@H+]2CC[N@H+](C/C=C/c3ccccc3)CC2)Oc2c1c1ccccc1cc2
Y501-5419	-13.5	[O-]C(c(cc1)nn1-c(cc1)ccc1NC(c1cc(COc2cc3ccccc3cc2)ccc1)=O)=O
3570-0539	-13.4	O=C1Oc(cc(cc2)OC/C=C/c3ccccc3)c2C=C1c1nc(cccc2)c2s1
5629-0205	-13.4	O=C1n2nc(-c3ccccc3)nc2S/C1=C\c1ccc(-c2cccc(Cl)c2)o1
7682-0142	-13.4	O=C(c(cn1)c([N-]2)nc1SCc1cccc3ccccc13)N(c1ccccc1)C2=O
8001-7250	-13.4	O=C(c(cc1)cc(C(N2c3ccncc3)=O)c1C2=O)c(cc1)cc(C(N2c3ccncc3)=O)c1C2=O
8003-4311	-13.4	CC(Oc(cc1)ccc1-c(cc1)ccc1C(OCC(c(cc1)ccc1Cl)=O)=O)=O
8004-9561	-13.4	O=C(CSc1nnc(c(cccc2)c2[nH]2)c2n1)CSc1nnc(c(cccc2)c2[nH]2)c2n1
8010-0680	-13.4	O=C(c1c2cccc1)c1cccc(N3CC[NH+](C/C=C/c4ccccc4)CC3)c1C2=O
8017-3977	-13.4	O=S(c(cc1)cc2c1oc1c2cccc1)(Nc1ccc(Cc2ncccc2)cc1)=O
C237-0233	-13.4	C[C@H](C[C@H](C)C1)CN1c1cc(C)c(cc(cc2)NC(CCC(NCc3ccco3)=O)=O)c2[nH+]1
C999-0184	-13.4	Cc(c1c(C)c(CCC(NCc2cc(OC)ccc2)=O)c(C)nc11)nn1-c1cc(C)c(C)cc1
D420-5381	-13.4	CCOc(cc1)ccc1NC(CCc1nc(C2=Cc(cccc3)c3NC2=O)no1)=O
D420-5477	-13.4	O=C(CCc1nc(C2=Cc(cccc3)c3NC2=O)no1)NCc(cccc1)c1Cl
D655-0144	-13.4	Cc(cc1)ccc1-c1noc(-c(cc2)ccc2NC(COc2cc(C)cc(C)c2)=O)n1
D674-0082	-13.4	Cc(cc1)ccc1NC(COc1cccc(-c2noc(-c(cccc3)c3Cl)n2)c1)=O
F169-0015	-13.4	O=C(c1ccc(COc(cc2)ccc2F)o1)Nc(cccc1)c1C(c1ccccc1)=O
F255-0020	-13.4	O=C(c1ccncc1)Nc1ccc(CCc2[nH+]c(cccc3)c3n2-c2ccccc2)cc1
G339-1411	-13.4	Cc1ccc(Cn2ncc(cc3)c2cc3C(NCc(ccc(F)c2)c2Cl)=O)cc1
G546-0104	-13.4	O=C(c1cc(-c2ncccc2)nc2ccccc12)NC[C@H]1CC[N@H+](Cc2cccc(Cl)c2)CC1
G547-0799	-13.4	O=C(c1cc(-c2cnccc2)nc2ccccc12)NC[C@H]1CC[N@H+](CCc(cc2)ccc2F)CC1
G607-0989	-13.4	CCCN(C=C1c2nc(-c(cc3)ccc3OCc3ccccc3)no2)c(ccc(F)c2)c2C1=O
G714-0219	-13.4	Cc(ccc(NC(NCc(cc1)cc(CC2)c1N2C(c1ccccc1)=O)=O)c1)c1F
G756-0265	-13.4	O=C(c1cccc(Cl)c1)Nc(cc1)ccc1OCC(N=C1N2C=CC=C1)=CC2=O
G756-0861	-13.4	Cc(ccc(NC(Nc1cccc(SC)c1)=O)c1)c1OCC(N=C1N2C=CC=C1C)=CC2=O
G756-2368	-13.4	O=C(c1cc(F)ccc1)Nc(cc1)ccc1OCC(N=C(C=C1)N2C=C1Cl)=CC2=O
J016-0064	-13.4	Cc(cc1)cc(-n2cnnc2)c1OCC(Nc(cc1)ccc1C1=Cc(cccc2)c2OC1=O)=O
J093-0470	-13.4	Cc(cc1)ccc1-c1nc2nc(C(N3CCC(Cc4ccccc4)CC3)=O)nn2c(C(F)(F)F)c1
L057-1577	-13.4	COc(cc1)ccc1C(N(CC1)c2c1ccc(CNC(NCc(cc1)ccc1F)=O)c2)=O
L398-0202	-13.4	O=C(c1cc(F)ccc1)Nc(cc1)ccc1SCc1nnc(-c(cc2)cc3c2OCO3)o1
L413-0044	-13.4	CCC(N(CC1)c(cc2)c1cc2-c(cc1)ccc1C(NCc(cc1)cc2c1OCO2)=O)=O
L534-0220	-13.4	COc(cccc1)c1Oc1cc(-c2cccc(C(NCc(cc3)ccc3Cl)=O)c2)ncn1
L929-1139	-13.4	O=C(CCc(cc1)cc2c1[nH]c(-c1ccccc1)[nH+]2)Nc(cc1)ccc1N1CCOCC1
M339-1383	-13.4	CC(Nc(cc1)ccc1C(Nc1cccc(OCc2nnc(-c(cc3)ccc3Cl)o2)c1)=O)=O
S690-1097	-13.4	CN(C)C(c1ccc(CC(CC2)CCN2C(c2cc3cccnc3cc2)=O)cc1)=O
S723-2632	-13.4	O=C(c1ccncc1)N1CCC(Cc2ccc(COc3cccc(F)c3)cc2)CC1
SB25-0062	-13.4	CC(N1)=NC(CC[C@H](CC2)C(NCC[C@H]3CC[N@H+](Cc4ccccc4)CC3)=O)=C2C1=O
SC87-0502	-13.4	O=C(Cc1cccc(Cl)c1)NC[C@@H](CC1)CCC(N=C(c2ccccc2)N2)=C1C2=O
V015-0130	-13.4	O=C(c(cc1)ccc1-c1cc(-c2cccc3ccccc23)n[nH]1)N(C1)Cc2c1cccc2
V025-2439	-13.4	Cc1cccc(-c2nnc(NC(CCNC(c3cccc4ccccc34)=O)=O)s2)c1
Y020-9387	-13.4	O=C(c1c2)N(CCc3ccccc3)C=Cc1nc(C=CN1Cc3[nH+]cccc3)c2C1=O
Y043-5372	-13.4	O=C(COc(cc1)cc(O/C2=C/c3ccco3)c1C2=O)c(cc1)cc(N2)c1OCC2=O
Y205-0341	-13.4	CC(C)COc1cccc(-c2nc3ccccc3c(C(Nc(cc3)ccc3C(N)=O)=O)c2)c1
Y502-8404	-13.4	CN(Cc1nn(C)cc1)C(c1nn2c(C(F)(F)F)cc(-c3cc4ccccc4cc3)nc2c1)=O
Y502-8624	-13.4	C(c1nn(cnc2c3cnn2-c2ccccc2)c3n1)Oc(cc1)ccc1-c1ccccc1
2372-3626	-13.3	O=C(c1cccs1)Nc1cc(Oc(cc2)cc(C(N3c4ccccc4)=O)c2C3=O)ccc1
2634-0152	-13.3	Cc1cccc(N(C(c(cc2)c3cc2Oc(cc2)cc(C(N4c5[nH+]c(C)ccc5)=O)c2C4=O)=O)C3=O)n1
5655-0305	-13.3	CC(C1=Nc2c3cc(C(NCCc4ccccc4)=O)c(N)[n+]2CCCn2c[nH+]cc2)=CC=CN1C3=O
5959-0262	-13.3	O=C(/C=C/c1nc2ccccc2cc1)C1=C(c2ccccc2)c(cccc2)c2NC1=O
8018-1957	-13.3	O=C(c1cc(-c2ccccc2)nc2ccccc12)NCc(cc1)ccc1-n1cccc1
8018-3884	-13.3	Cc1ccc(-c2nnc(CSc3nc(-c4ccccc4)c(-c4ccccc4)[nH]3)o2)o1
A0060816	-13.3	O=C(c(cc1)cc(NC(N2c3ccccc3)=S)c1C2=O)NCc1cccc(Cl)c1
C095-0119	-13.3	Cc1c(cc(cc2)NC(CCN(c(cccc3)c3O3)C3=S)=O)c2[nH+]c(N2CCCCC2)c1
C200-5362	-13.3	Cc(cc1)ccc1-c1nc(C2=Cc3cccc(OCc4cccc(F)c4)c3OC2=O)no1
C301-4864	-13.3	O=C(c1nnc(-c2ccc(C[N@@H+](CC3)Cc4c3cccc4)cc2)o1)NCc(cc1)ccc1F
C561-2152	-13.3	CC(C)(C)n1nc(C)c2c(C)c(CCC(Nc(cc3)cc4c3[nH]c(-c3cnccc3)n4)=O)c(C)nc12
C620-0453	-13.3	O=C(c(cccc1)c1-c1c2c(c(NCc3ccccc3)c3)no1)c2c3NCc1ccco1
C919-0059	-13.3	Cc(c1c(C)c(CCC(NCc(cc2)ccc2OC)=O)c(C)nc11)nn1-c1ccccc1
F814-1656	-13.3	O=C(CSc(cc1)nnc1N(CC1)Cc2c1cccc2)Nc(cc1)cc2c1OCO2
F871-0043	-13.3	Cc1cccc(-c2nccc(Nc3cccc(C(Nc(cc4)ccc4N4CCOCC4)=O)c3)n2)c1
G659-0757	-13.3	Cc1c(CN(CC2)c3c2cccc3)nc(-c(cc2)ccc2C(NCc(cc2)cc3c2OCO3)=O)o1
G810-0334	-13.3	CC(Nc(ccc(C)c1)c1S(NCc(cc1)cc(CC2)c1N2C(c1cc(C)ccc1)=O)(=O)=O)=O
G810-0460	-13.3	CCC(Nc(cc1)ccc1S(NCc(cc1)cc(CC2)c1N2C(c(cc1)ccc1Cl)=O)(=O)=O)=O
G869-0686	-13.3	Cc1nc(Nc(cc2)ccc2NC(C2=Cc(cccc3)c3OC2=O)=O)nc(N2CCOCC2)c1
G932-0828	-13.3	C1Oc(cc(cc2)Nc3nc(N4CCCCC4)nc4c3cnn4-c3ccccc3)c2O1
K227-0566	-13.3	Cc1ncc(CO)c(C=C2c3nnc(Nc(cc4)ccc4Oc(cc4)ccc4Cl)s3)c1OC2=O
K783-0271	-13.3	CCc(cc1)ccc1-n1c(ccc(C(NCCc(cc2)cc(OC)c2OC)=O)c2)c2[nH+]c1C
K783-0275	-13.3	CCc(cc1)ccc1-n1c(ccc(C(NCc(cc2)cc3c2OCO3)=O)c2)c2[nH+]c1C
L150-0812	-13.3	CCc(cc1)ccc1C(Nc(cc1)ccc1SCC1=Nc(cccc2)c2NC1=O)=O
L538-0382	-13.3	Cc1cccc(CNC(c(cc2)ccc2-c2nc(Oc3cc(OC)ccc3)ccn2)=O)c1
M881-1507	-13.3	Cc(cc1)ccc1-c1noc(-c2cc(SCC(Nc(cc3)cc4c3OCO4)=O)ncc2)n1
S690-1067	-13.3	CN(C)C(c1ccc(CC(CC2)CCN2C(c2nc3ccccc3cc2)=O)cc1)=O
V015-0138	-13.3	Cc(cc1)ccc1-c(cc1)nnc1SCc1ccc(C(NCc2ccccc2)=O)o1
Y020-9388	-13.3	O=C(c1c2)N(CCc3ccccc3)C=Cc1nc(C=CN1Cc3cnccc3)c2C1=O
Y040-3396	-13.3	O=C(COc(cc1)cc(O2)c1C=C(c(cc1)ccc1Cl)C2=O)OCc1ccccc1
3033-1433	-13.2	CC(/C(/C1=O)=C\c2ccc(-c3cc(C(OC4)=O)c4cc3)o2)=NN1c(cc1)cc(Cl)c1Cl
3952-1460	-13.2	O=C(c(ccc(Oc(cc1)cc(C(N2c3cnccc3)=O)c1C2=O)c1)c1C1=O)N1c1cnccc1
4356-0672	-13.2	O=C1Oc(cc(cc2)OCc(c(F)ccc3)c3Cl)c2C=C1c1nc(cccc2)c2s1
5518-1828	-13.2	O=C(CSc1nnc(-c2c(c-3ccc4)c4ccc2)c3n1)Nc(cc1)ncc1Cl
6672-0362	-13.2	C[C@@H](C1)Oc(cc2)c1cc2-c(c(/C=C1\Sc2nc(-c3ccco3)nn2C1=O)c1)nn1-c1ccccc1
8004-9203	-13.2	O=C(COC(CCC(Nc(cc1)cc2c1c(cccc1)c1o2)=O)=O)c1ccccc1
8017-6259	-13.2	CC(N(CC1)c(cc2)c1cc2S(Nc(cc1)cc2c1Sc(cccc1)c1C2=O)(=O)=O)=O
8018-7279	-13.2	O=C(CCC1)N1c(cc1)ccc1S(NCCc(cc1)cc2c1oc1c2cccc1)(=O)=O
8018-9460	-13.2	O=C(c(cc1)cc(C(c2c3cccc2)=O)c1C3=O)N1C[C@H](COc2ccccc2)OCC1
8264-0671	-13.2	O=C(c1ccc(C[N@H+](CC2)Cc3c2cccc3)cc1)NCc(cc1)cc2c1OCO2
8289-4555	-13.2	O=C(c1cccc(C2=Cc(cccc3)c3OC2=O)c1)Nc1cc2nn(-c3ccccc3)nc2cc1
C508-0497	-13.2	N=C(/C1=C\c(o2)ccc2Sc2cccc3ccccc23)N2N=C(Cc3ccccc3)SC2=NC1=O
C999-0157	-13.2	Cc(c1c(C)c(CCC(NCc(cc2)cc3c2OCO3)=O)c(C)nc11)nn1-c1cc(C)c(C)cc1
D400-3932	-13.2	CC(Nc(cc1)ccc1NC(COc(ccc(-c1noc(-c2ccc(C)cc2)n1)c1)c1OC)=O)=O
D420-4950	-13.2	Cc(cc1)cc(N2)c1C=C(c1noc(CCC(NCCc3ccccc3)=O)n1)C2=O
D523-1715	-13.2	Cc1c(C(NCCc2nc(-c3ccccc3)no2)=O)oc2c1ccc(Br)c2
D674-0404	-13.2	Cc1cccc(OCc2nc(-c3cccc(OCC(Nc4c(C)cccc4)=O)c3)no2)c1
E981-1013	-13.2	C[C@@H](CNC(c1c(c(C)nn2-c3cccc(Cl)c3C)c2nc(C)c1)=O)c1ccccc1
F305-0876	-13.2	Cc(cc1)ccc1-c(cc1)nnc1N(CC1)CCC1C(NCCc(cc1)ccc1Cl)=O
F358-0327	-13.2	Cc1cccc(-c2noc(-c3cn(Cc(cc4)ccc4NC(c(cccc4)c4F)=O)c[nH+]3)n2)c1
F972-0372	-13.2	CCCOc1ccc(CNC(c(cc2)cc3c2[nH]c(CCc(cc2)ccc2NC(C)=O)[nH+]3)=O)cc1
G756-0708	-13.2	CC1=CC=CN2C1=NC(COc(cc1)ccc1NC(CCc1ccccc1)=O)=CC2=O
G756-1176	-13.2	CC(C=CN12)=CC2=NC(COc(cc2)ccc2NC(Nc2cc(OC)ccc2)=O)=CC1=O
G883-0077	-13.2	CC(N(CC1)c2c1cc(CNC(c1cc(-c3ccco3)nc3ccccc13)=O)cc2)=O
G883-0448	-13.2	CN(C)c1cccc(C(NCc(cc2)cc(CC3)c2N3C(c(cc2)ccc2Cl)=O)=O)c1
G932-0440	-13.2	Clc1cc(Nc2nc(N3CCCCC3)nc3c2cnn3-c2ccccc2)ccc1
J011-0247	-13.2	Cc1nnc2sc(-c3ccc(CNC(c4c(cccc5Cl)c5ccc4)=O)cc3)nn12
L220-0494	-13.2	C[C@@H](C1)N(C(C)=O)c(cc2)c1cc2S(NCc1cc(N(CC2)C(c3ccccc3)=O)c2cc1)(=O)=O
L220-0534	-13.2	CCOc(cc1)ccc1S(NCc1cc(N(CC2)C(c3ccccc3)=O)c2cc1)(=O)=O
L663-0921	-13.2	O=C(c1cccc(Oc2cc(-c3cccc(F)c3)ncn2)c1)NCCc1ccccc1
L780-0154	-13.2	Cc(cc1)cc(C)c1OCC(Nc(cc1)ccc1SCC1=Nc(cccc2)c2NC1=O)=O
M040-1015	-13.2	Cc1cccc(-c2noc(Cc3nc(C4=Cc(cccc5C)c5OC4=O)cs3)n2)c1
M130-0960	-13.2	CCOc1ccc(CC(N(CC2)CCN2c2nc[nH+]c(-c3ccc(C)cc3)c2)=O)cc1
M143-0844	-13.2	CC(C)c1cccc(NC(CSc2ncnc3nc(-c4ccc(C)cc4)ncc23)=O)c1
M350-1093	-13.2	CC(Nc1cccc(C(Nc(cc2)ccc2OCc2nnc(-c3c(C)cccc3)o2)=O)c1)=O
V001-8769	-13.2	Cc(cccc1)c1C(Nc1cccc(-c2cccc(-c(cc3)cc(N4)c3OCC4=O)n2)c1)=O
V003-4315	-13.2	O=C(c(c1ccccc11)n[nH+]c1N1CCC(Cc2ccccc2)CC1)NCc1ccccc1
V011-9668	-13.2	Nc1ccc(CCNC(c(cc2)ccc2-c2cc(-c(cc3)ccc3[NH+]3CCCCC3)n[nH]2)=O)cc1
V020-0054	-13.2	Cc(cc1)ccc1C(COc(ccc(-c1noc(-c2ccccc2)n1)c1)c1OC)=O
Y042-0476	-13.2	CC(c(ccc(O)c1)c1O1)=C(CCC(NCc2nc(-c(cc3)ccc3OC)no2)=O)C1=O
Y044-5707	-13.2	Cc1nn(C)c2nc(-c3ccccc3)cc(C(NCCc3c[nH]c(cc4)c3cc4OC)=O)c12
Y200-0682	-13.2	O=C(c1cc(-c2ccncc2)nc2ccccc12)N1CC[NH+](C/C=C/c2ccccc2)CC1
Y207-4384	-13.2	O=C(COc(cc1)ccc1-c1nc(-c2ccccc2)no1)NCc1cccc(Cl)c1
Y500-4314	-13.2	Cc1cc(OCc2nn(cnc3c4cnn3-c3ccccc3)c4n2)cc(C)c1Cl
Y501-6673	-13.2	Cc(c(c1nc(C)c2)c2C(Nc2nn(Cc3ccc(C)cc3)cc2)=O)nn1-c1ccccc1
Y502-4592	-13.2	Cn1ncc2c1ncn1nc(-c3cccc(COc(ccc(Cl)c4)c4Cl)c3)nc12
Y503-7762	-13.2	Cn1ncc(C(Nc2cccc3ccccc23)=O)c1C(Nc1cccc2ccccc12)=O
2329-0304	-13.1	CCOc(cc1)ccc1N(C)c1ccc(/C=C(/C(C)=NN2c3ccccc3)\C2=O)cc1
4298-0108	-13.1	Cc(cc1)ccc1N(C(/C=C(/c(cc(cc1)Br)c1N1C)\C1=O)=Nc1c2cccc1)C2=O
4478-7560	-13.1	Cc(cc1)ccc1OCC(Nc1c(cccc2NC(COc3ccc(C)cc3)=O)c2ccc1)=O
5848-4769	-13.1	COc(ccc(CCNC(COc(cc1)cc(OC=C2c3ccccc3)c1C2=O)=O)c1)c1OC
6070-3843	-13.1	Cc1nc2ccccc2c(C(N2c(cc3)ccc3C(OCC(c(cccc3)c3Cl)=O)=O)=O)c1C2=O
6672-0346	-13.1	Cc1cc(-c(c(/C=C2\Sc3nc(-c4ccco4)nn3C2=O)c2)nn2-c2ccccc2)c(C)cc1
7186-0069	-13.1	CC(C)COc(cc1)ccc1C(Nc(cc1)ccc1C(NC[C@@H]1OCCc2c1cccc2)=O)=O
8012-4600	-13.1	CC(n(cc1/C=C2\Sc3nc(c(C)c(C)cc4)c4n3C2=O)nc1-c(cc1)ccc1F)=O
C561-1339	-13.1	Cc1nn2c(C)c(CCC(NCc3cccc(Cl)c3)=O)c(C)nc2c1-c1ccccc1
C561-2562	-13.1	Cc(c(c1nc(C)c2)c2C(Nc(cccc2)c2C(c2ccccc2)=O)=O)nn1-c1ccc(C)cc1
C647-0730	-13.1	Cc(cc1)ccc1C(C1=CN(CC(Nc2cc(C)c(C)cc2)=O)c(ccc(C)c2)c2C1=O)=O
C987-0010	-13.1	Cc(c1c(C)c(CCC(NCc2[nH+]cccc2)=O)c(C)nc11)nn1-c1ccc(C)cc1
C987-0031	-13.1	Cc(c1c(C)c(CCC(NCc(cc2)ccc2Cl)=O)c(C)nc11)nn1-c1ccc(C)cc1
C999-0185	-13.1	Cc(c1c(C)c(CCC(Nc(cc2)cc3c2OCO3)=O)c(C)nc11)nn1-c1cc(C)c(C)cc1
D420-5077	-13.1	Cc1cccc(C=C2c3noc(CCC(Nc4cc(OC)ccc4)=O)n3)c1NC2=O
D655-0416	-13.1	Cc1cccc(OCC(Nc(cc2)ccc2-c2nc(-c(cc3)ccc3F)no2)=O)c1C
D672-0204	-13.1	O=C(c1ccc(C[N@@H+](CC2)Cc3c2cccc3)cc1)Nc(cccc1)c1C(NCc1cnccc1)=O
D705-0228	-13.1	CC(c(cc1)ccc1NC(COc(cc1)ccc1-c1nc(-c(cc2)ccc2OC)no1)=O)=O
D705-0679	-13.1	O=C(COc(cc1)ccc1-c1nc(-c2ccccc2)no1)Nc(ccc(Cl)c1)c1F
F357-0469	-13.1	Cc(cc1)ccc1-c1noc(-c2cn(Cc(cc3)ccc3NC(Nc3cc(F)c(C)cc3)=O)c[nH+]2)n1
F357-0710	-13.1	O=C(NCc1ccccc1)Nc1ccc(Cn2cnc(-c3nc(-c(cc4)cc5c4OCO5)no3)c2)cc1
F725-0376	-13.1	C[C@@H](c1cc(OC)ccc1)NC(c1cccc(Nc2cc(-c(cc3)ccc3F)ncn2)c1)=O
F840-0710	-13.1	Fc(cccc1)c1-c(cc1)nnc1SCc1nc(-c(cc2)cc3c2OCO3)no1
G210-1784	-13.1	Cc(c(-c1cc(C)ccc1)c1nc2)nn1c(C)c2C(Nc(cccc1)c1C(c1ccccc1)=O)=O
G267-1200	-13.1	CCn1nc(C)c(CCNC(c2cc(C(N(Cc3ccccc3)C=C3)=O)c3nc2C)=O)c1C
G339-1417	-13.1	Cc1ccc(Cn2ncc(cc3)c2cc3C(NCc(ccc(OC)c2)c2OC)=O)cc1
G546-0220	-13.1	Cc(cc1c(C(NC[C@H]2CC[N@H+](Cc(cccc3)c3F)CC2)=O)c2)ccc1nc2-c1ncccc1
G546-0749	-13.1	Cc(ccc(Cl)c1)c1N1CC[NH+](CCNC(c2cc(-c3ncccc3)nc3ccccc23)=O)CC1
G620-0245	-13.1	O=S(c(cc1)ccc1Oc1ccccc1)(Nc1cc(-c(cc2)nnc2N2CCOCC2)ccc1)=O
G717-1965	-13.1	Cc1ccc(Cc2nc(CCNC(c3noc(-c(cc4)ccc4OC)c3)=O)n[nH]2)cc1
G810-0325	-13.1	Cc1cccc(C(N(CC2)c3c2cc(CNS(c(cc2)cc(Cl)c2OC)(=O)=O)cc3)=O)c1
G810-0470	-13.1	CC(Nc(ccc(C)c1)c1S(NCc(cc1)cc(CC2)c1N2C(c(cc1)ccc1Cl)=O)(=O)=O)=O
G883-0490	-13.1	O=C(c(c(F)ccc1)c1F)NCc(cc1)cc(CC2)c1N2C(c(cc1)ccc1Cl)=O
G883-0741	-13.1	COc1cccc(C(NCc(cc2)cc(CC3)c2N3C(c(cc2)ccc2F)=O)=O)c1
G932-0198	-13.1	Cc(cc1)c(C)cc1Nc1c(cnn2-c3ccccc3)c2nc(NCc(cccc2)c2OC)n1
K785-0119	-13.1	Cc1c(Cc2c(C)n3ncc(C(NCc(cc4)ccc4Cl)=O)c3nc2C)cccc1
K906-4244	-13.1	CC(C)(c(cc(cc1)S(NCc(cc2)ccc2C(N(CC2)c3c2cccc3)=O)(=O)=O)c1N1C)C1=O
K953-0185	-13.1	O=C(C(O1)=C(c2ccccc2)c(cccc2)c2C1=O)Nc1cc2nn(-c3ccccc3)nc2cc1
L056-0017	-13.1	O=C(c(cccc1)c1F)NCc1cc(N(CC2)C(c(cc3)ccc3Cl)=O)c2cc1
L234-1087	-13.1	CC(Nc1ccc(Cc2nc(-c(cc3)ccc3Oc(cc3)ccc3F)no2)cc1)=O
L499-0523	-13.1	O=C(c1cccc(-c2nc(-c(cc3)ccc3F)no2)c1)N(CC1)CCC1[NH+]1CCCCC1
L523-0648	-13.1	CC(C)CCNC(c1cccc(-c(cc2)ccc2S(NCc2ccccc2)(=O)=O)c1)=O
L530-0361	-13.1	COc1cccc(CNC(c(cc2)ccc2NS(c(cc2)ccc2-c2cc(F)ccc2)(=O)=O)=O)c1
L561-0385	-13.1	COc1cccc(Oc(cc2)nnc2-c(cc2)ccc2C(NCc(cc2)cc3c2OCO3)=O)c1
M339-0164	-13.1	Cn1nc(C(Nc2cc(OCc3nnc(-c4ccccc4)o3)ccc2)=O)c2c1cccc2
M339-0521	-13.1	O=C(Cc(cc1)ccc1Cl)NCC(Nc1cc(OCc2nnc(-c(cc3)ccc3F)o2)ccc1)=O
M350-1150	-13.1	Cc(cccc1)c1-c1nnc(COc(cc2)ccc2NC(/C=C/c2ccco2)=O)o1
M621-1094	-13.1	CCCn1c(-c2cccc(C(NCc3c(C)cc(C)cc3C)=O)c2)nc2c1nccc2
M881-1523	-13.1	Cc(cc1)ccc1-c1noc(-c2cc(SCC(Nc(cc3)c(C)cc3F)=O)ncc2)n1
V017-7730	-13.1	O=C(c1ccc(C[N@H+]2CC[C@H](Cc3ccccc3)CC2)cc1)NCC[NH+]1CCCC1
V022-2329	-13.1	Nc1c2c(-c3cccc(Cl)c3)nc(NCc(cc3)cc4c3OCO4)nc2nn1-c1cc(F)ccc1
V024-0737	-13.1	Cc1nn2c(-c(cc3)ccc3OC)cc(C(NCCc3ccccc3)=O)nc2c1-c1ccccc1
V030-2941	-13.1	Nc1c2c(-c(cc3)ccc3F)nc(N(CC3)Cc4c3cccc4)nc2nn1-c(cc1)ccc1F
V031-0571	-13.1	O=C(c1ccc(C[N@H+]2CC[N@H+](Cc3ccccc3)CC2)cc1)NCc1[nH+]cccc1
Y020-1770	-13.1	Cc1ccc2nc(NC(N3)=NC(C)=C(Cc(cccc4)c4Cl)C3=O)nc(C)c2c1
Y040-3483	-13.1	COc(ccc(C1=Cc(ccc(OCC(c(cc2)cc(Cl)c2Cl)=O)c2)c2OC1=O)c1)c1OC
Y040-5799	-13.1	O=C(c1cc(-c2ncccc2)nc2ccccc12)N1CC[NH+](C/C=C/c2ccccc2)CC1
Y041-3183	-13.1	COc(cc1)cc(C=C2c(cc3)ccc3OCC(NCCc(cc3)ccc3O)=O)c1OC2=O
Y070-1126	-13.1	CC(C)c1cc(-c(c(/C=C(/C(N2C)=O)\SC2=S)c2)nn2-c2ccccc2)c(C)cc1
Y200-4693	-13.1	O=C(c(o1)ccc1Br)Nc(cc1)ccc1-c1noc(/C=C/c2ccccc2)n1
Y502-1346	-13.1	CCc(cc1)ccc1OCc(cc1)ccc1C(Nc1nn(Cc2ccccc2)cn1)=O
Y502-4740	-13.1	O=C(c(cnn1c(C(F)F)c2)c1nc2-c1ccccc1)Nc1cn(Cc2cccc3ccccc23)nc1
Y502-4747	-13.1	O=C(c(cnn1c(C(F)F)c2)c1nc2-c1ccccc1)Nc1nn(Cc2cccc3ccccc23)cc1
Y503-7709	-13.1	Cn1nc(C(Nc2cccc3ccccc23)=O)c(C(Nc2cccc3ccccc23)=O)c1
3570-0396	-13.0	CC(Oc1c2ccc(OCC(OCc3ccccc3)=O)c1)=C(c1nc(cccc3)c3s1)C2=O
3616-1929	-13.0	Cc(cc1C)cc2c1oc(-c1cccc(NC(NC(c3ccco3)=O)=S)c1C)n2
4109-2005	-13.0	NC(COc(cc1)ccc1Nc1nnc(-c(cc2)ccc2Cl)c2ccccc12)=O
5695-0526	-13.0	Cc(cc1)cc(C)c1NC(COc(cc1)cc2c1OC(c(cc1)ccc1OC)=CC2=O)=O
6731-1506	-13.0	Cc(cc1)cc(C)c1C(NC(Nc(cc1)c(C)cc1-c1nc(nccc2)c2o1)=S)=O
8137-0182	-13.0	Cc1nc(N/C(/NCCc2c[nH]c3c2cccc3)=[NH+]/C(c(cccc2)c2F)=O)nc(C)c1
C201-1675	-13.0	O=C(CSc(cc1)nnc1N(CC1)CCN1c(cccc1)c1Cl)Nc1cc(CCC2)c2cc1
C561-0679	-13.0	Cc1c(CCC(Nc2cccc(SC)c2)=O)c(C)nc2cc(-c3ccccc3)nn12
C561-1022	-13.0	Cc1c(CCC(NCc2[nH+]cccc2)=O)c(C)nc2cc(-c3cccc(F)c3)nn12
C647-0893	-13.0	CCc(cc1)cc2c1N(CC(Nc1cccc(Cl)c1)=O)C=C(C(c1ccccc1)=O)C2=O
C791-0689	-13.0	C[C@@H](CCC1=Nc2c3c(C)c(NC(NCCC4=CCCCC4)=O)s2)CCN1C3=O
C796-0303	-13.0	Cc1c(CNC(c(cc2)cc3c2SCCN3Cc(cc2)ccc2F)=O)cccc1
C987-0049	-13.0	Cc(c1c(C)c(CCC(Nc(cccc2)c2F)=O)c(C)nc11)nn1-c1ccc(C)cc1
D144-0153	-13.0	O=C1Oc(c2c(cc3)OC[N@@H+](Cc4cccc(Cl)c4)C2)c3C(c2ccccc2)=C1
D144-0279	-13.0	O=C1Oc(c2c(cc3)OC[N@@H+](Cc(cc4)cc5c4OCO5)C2)c3C(c2ccccc2)=C1
D674-0186	-13.0	O=C(COc1cc(-c2noc(-c(cccc3)c3F)n2)ccc1)Nc1cccc(Cl)c1
D679-1166	-13.0	O=C(CCc1nc(-c2ccccc2)no1)NCc1noc(CCc2ccccc2)n1
E589-4893	-13.0	O=C(CCNS(c(cc1)cc(C=C2)c1NC2=O)(=O)=O)Nc(cc1)ccc1-c1ccno1
F306-0053	-13.0	CC(N1c(cc2)ccc2NC(c(cc2)ccc2-c2ccccc2)=O)=Nc(nccc2)c2C1=O
F575-0065	-13.0	Cc1cccc(-c(cc2)nnc2Nc2cccc(C(Nc3cc(OC)cc(OC)c3)=O)c2)c1
F616-0538	-13.0	C[C@@H](c1ccccc1)NC(c(cc1)ccc1N(C(C=C1)=O)N=C1Sc(cc1)ccc1Cl)=O
G339-1917	-13.0	C[C@@H](c1c(C)cc(C)cc1)NC(c1cc(n(Cc2cccc(Cl)c2)nc2)c2cc1)=O
G357-1555	-13.0	O=C(c1cc(F)ccc1)Nc(cc1)ccc1C(OCC(N=C1SC=CN11)=CC1=O)=O
G427-2570	-13.0	Cc(c(c1n2)c(C)c(CCC(NCc3c(C)ccc(C)c3)=O)c2OC)nn1-c1cccc(F)c1
G614-0204	-13.0	C[C@@H](c1ccccc1)NC(COc1nc(n(-c2ccccc2)nc2C)c2c(-c2ccccc2)c1)=O
G932-0580	-13.0	FC(F)Sc(cc1)ccc1Nc1nc(N2CCOCC2)nc2c1cnn2-c1ccccc1
J021-3053	-13.0	O=C(CCc1nc(CSc2n[nH]c(-c3cc(F)ccc3)n2)no1)Nc1cccc2ccccc12
K227-0581	-13.0	Cc1ncc(CO)c(C=C2c3nnc(Nc(cc4)ccc4OCc4ccccc4)s3)c1OC2=O
L084-0493	-13.0	Cc1cccc(C(N(C)CCc2noc(-c(cc3)ccc3C(NCc(cc3)cc4c3OCO4)=O)n2)=O)c1
L538-0819	-13.0	C[C@@H](c1ccc(C)cc1)NC(c(cc1)ccc1-c1nc(Oc2ccccc2)ccn1)=O
L780-0057	-13.0	Cc(c(C)c1)cc(N2)c1N=C(CSc(cc1)ccc1NC(CCC1CCCC1)=O)C2=O
P092-2153	-13.0	COc(cc1)cc(CNC(c2cc(N(CC3)C(c(cc4)ccc4F)=O)c3cc2)=O)c1OC
P801-0261	-13.0	O=C(c1cc(N2C[C@@H](c3ccccc3)[NH2+]CC2)ncc1)N1CCC(Cc2ccccc2)CC1
S690-0844	-13.0	O=C(c1ccc(CC(CC2)CCN2C(c2nc3ccccc3cc2)=O)cc1)N1CCOCC1
V002-6769	-13.0	Cc1cc(-c2nnc(C)o2)nn1-c1cccc(C(NCCc2cccc(Cl)c2)=O)c1
V002-7235	-13.0	Cc1nn2c(-c(cccc3)c3OC)cc(C(NCc3ncccc3)=O)nc2c1-c1ccccc1
V017-1081	-13.0	Cc1ccc(CN(C(C2CC2)=O)c2ccc(CC(NCc(cc3)cc4c3OCO4)=O)cc2)cc1
V018-1442	-13.0	O=C(c1csc(-c2cc(OCc(cccc3)c3F)ccc2)n1)NCCc1[nH+]cccc1
V020-0510	-13.0	Nc1c2c(-c(cc3)ccc3F)nc(N(CC3)Cc4c3cccc4)nc2nn1Cc1ccccc1
V020-2515	-13.0	O=C(c1csc(-c(ccc(OCc(cc(cc2)F)c2F)c2)c2F)n1)NCc(cc1)cc2c1OCO2
V027-8055	-13.0	O=C(c1cccc(F)c1)N(CC1)CCN1c1[nH+]c(C2CCCCC2)nc2c1cnn2-c1ccccc1
Y021-2767	-13.0	CC(C)(C=C(CSc1[nH+]c(cccc2)c2[nH]1)c1c2c(/C3=N/c4ccccc4)cc(F)c1)N2C3=O
Y031-2320	-13.0	COc(cc1)cc2c1[nH]cc2CCNC(c1cccc(NC(c2ccccc2)=O)c1)=O
Y040-4673	-13.0	Cc(c1c2)coc1cc(O1)c2C(C)=C(CCC(Nc2nc(cccc3)c3s2)=O)C1=O
Y041-0523	-13.0	O=C(CN(C(C=C1)=O)N=C1c1ccccc1)N1CC[NH+](C/C=C/c2ccccc2)CC1
Y207-4347	-13.0	Cc1cccc(CNC(COc(cc2)ccc2-c2nc(-c(cc3)ccc3OC)no2)=O)c1
Y501-0670	-13.0	Cc1c(CCc2nn(cnc3c4sc5nc(C(F)F)cc(C)c35)c4n2)c(C)nn1-c1ccccc1
3652-0147	-12.9	Cc1c(C)cc2nc(N/C(/N)=[NH+]/C(c(cccc3)c3NC(c3ccccc3)=O)=O)nc(C)c2c1
5282-0493	-12.9	Nc(c(C(NCCc1ccccc1)=O)c1)[n+](CCC[NH+]2CCOCC2)c(N=C2N3C=CC=C2)c1C3=O
5655-0180	-12.9	CC(C)[n+](c(N=C1N2C=C(C)C=C1)c(cc1C(NCCc3ccccc3)=O)C2=O)c1N
6434-3664	-12.9	Cc1nc(SCC(N(CC2)CCN2c2[nH+]nc(-c3ccccc3)c3ccccc23)=O)nc(C)c1
8007-0658	-12.9	Cc(cc(cc1)N(C(c2c3c4ccc(CC5)c3c5cc2)=O)C4=O)c1I
8009-1325	-12.9	O=C(c1c2cccc1)N(CSc1nnc(c(cccc3)c3n3CCc4ccccc4)c3n1)C2=O
C289-0723	-12.9	O=C(CCc1nc(-c(cccc2)c2F)no1)Nc(cc1)ccc1Oc1ccccc1
C561-1286	-12.9	Cc1nn2c(C)c(CCC(Nc3cccc(SC)c3)=O)c(C)nc2c1-c1ccccc1
C798-1114	-12.9	COc(ccc(CCNC(c1cc([nH]c(-c2ccccc2)c2)c2cc1)=O)c1)c1OC
D146-0433	-12.9	CC(c(c(O1)c2)cc3c2occ3-c(cc2)ccc2F)=C(CC(NCc2ccco2)=O)C1=O
D420-5323	-12.9	Cc(cc1)cc(C=C2c3noc(CCC(NCc(cccc4)c4OC)=O)n3)c1NC2=O
D629-0111	-12.9	O=C(Cc1csc(COc2ccccc2)n1)Nc(cc1)ccc1Oc1ccccc1
E735-0042	-12.9	C[C@@H](c1ccccc1)NC(c1cc(Nc2nc(cccc3)c3n3nnnc23)ccc1)=O
F036-1952	-12.9	O=C(c(cccc1)c1F)/[NH+]=C(\NCCc1c[nH]c2c1cccc2)/Nc1cc(F)ccc1
F090-0228	-12.9	CCc(cc1)ccc1-n1c2nc3ccccc3[nH+]c2c(C(NCCc(cc2)ccc2OC)=O)c1N
F122-0278	-12.9	Cc1c(C[NH+](CC2)CCN2C(c2cc(C)ccc2)=O)nc(-c2cccc(Cl)c2)o1
F612-0960	-12.9	Cc(n(-c1ccc(C)cc1)nc1)c1-c1nc2ccc(C)cc2c(C(NCc(cc2)cc3c2OCO3)=O)c1
F870-0997	-12.9	C[C@@H](c1cc(OC)ccc1)NC(c(cc1)ccc1Nc1ccnc(-c2cccc(F)c2)n1)=O
F871-0070	-12.9	Cc1cccc(-c2nccc(Nc3cccc(C(Nc(ccc(OC)c4)c4OC)=O)c3)n2)c1
G008-1972	-12.9	Cc1c(-c2cc(S(N(CC3)CC=C3c3ccccc3)(=O)=O)c(C)cc2)onc1C
G339-0453	-12.9	C[C@@H](CNC(c1cc(n(Cc(cc2)ccc2Cl)nc2)c2cc1)=O)c1ccccc1
G607-0943	-12.9	Cc(cc1)cc2c1N(C)C=C(c1nc(-c(cc3)ccc3OCc3ccccc3)no1)C2=O
G706-1608	-12.9	COc1cc(OC)c(CNC(c(cc2)cc3c2nc(CCc2ccccc2)o3)=O)cc1
G752-0150	-12.9	Cc(cc1)c(C)cc1OCC(Nc(cc1)ccc1OCC(Nc1c2cccc1)=CC2=O)=O
G756-1213	-12.9	CC(C=CN12)=CC2=NC(COc2c(C)ccc(NC(c(cccc3)c3F)=O)c2)=CC1=O
G756-1221	-12.9	CC(C=CN12)=CC2=NC(COc2c(C)ccc(NC(COc(cc3)ccc3F)=O)c2)=CC1=O
G765-0263	-12.9	O=C(NC[C@H]1CC[N@H+](Cc(cc2)ccc2Cl)CC1)N[C@@H](C1)COc2c1cccc2
G810-0214	-12.9	Cc(n(C(F)F)nc1)c1S(NCc(cc1)cc(CC2)c1N2C(c1ccccc1)=O)(=O)=O
G817-0090	-12.9	Cc(cc1)ccc1N(C=C(C(OCc(cc1)ccc1Cl)=O)c1c2cccc1)C2=O
G856-8853	-12.9	Cc(cc1)ccc1Nc(cc1)[nH+]nc1N(CC1)CCN1C(Cc(cc1)ccc1OC)=O
G932-0633	-12.9	CCOc(cc1)ccc1Nc1nc(N2CCCCC2)nc2c1cnn2-c1ccccc1
G932-0780	-12.9	CC(CC1)CCN1c1nc(n(-c2ccccc2)nc2)c2c(Nc2cccc(OC)c2)n1
K216-8111	-12.9	CCc1c(CC)nc(cc(cc2)C(N[C@H]3CC[N@H+](Cc4ccccc4)CC3)=O)c2n1
K297-0721	-12.9	O=C(c1ccc(CNC(c(cccc2)c2N2)=NC2=S)cc1)NCc(cccc1)c1Cl
K788-3045	-12.9	O=C(c1ccc(/C=C2/Sc(cccc3)c3NC2=O)cc1)NCCc(cc1)ccc1Cl
K788-5874	-12.9	COc(cc1)ccc1Nc1nc2ccccc2c(C(NCc(cccc2)c2OC)=O)c1
L036-0419	-12.9	CC(Nc(cc1)ccc1-c1nc2ccccc2c(C(NCc2cccc(F)c2)=O)c1)=O
L466-0032	-12.9	O=C(COc(cc1)ccc1-c1nc2ccccc2nc1)NCc(cccc1)c1Cl
L499-1246	-12.9	COc1cccc(N(CC2)CCN2C(c2cccc(-c3nc(-c4cccc(F)c4)no3)c2)=O)c1
L663-0086	-12.9	Cc1cccc(CNC(c2cc(Oc3ncnc(-c(cc4)ccc4OC)c3)ccc2)=O)c1
M339-1322	-12.9	O=C(CCc1c[nH]c2c1cccc2)Nc1cccc(OCc2nnc(-c(cc3)ccc3Cl)o2)c1
M497-0561	-12.9	Cc(cc1)ccc1-c1cc(N2CCOCC2)c(cc(cc2)NC(COc3ccccc3)=O)c2[nH+]1
M703-1854	-12.9	O=C(c(cc1)cc(Cl)c1F)NC(CC1)CCN1c(cc1)nnc1N1CCCCCC1
M743-0084	-12.9	O=C(/C=C/c1ccccc1)N1C[C@@H](COc2cccc(C(N3CCCCC3)=O)c2)CCC1
P097-1814	-12.9	C[C@@H](c(cc1)ccc1OC)NC(c(cc1)cc(C2)c1N(Cc(cc1)ccc1F)C2=O)=O
P471-0339	-12.9	Cc1cn(Cc2c(C)oc(-c(cc3)ccc3NC(CCc3ccccc3)=O)n2)nc1
S551-0589	-12.9	O=C(C1(CC1)c1ccccc1)NCc1nnc2n1ccc(-c1nc(C3CC3)no1)c2
S556-0713	-12.9	Cc(nc1)cnc1C(N(C1)CC1Oc(cc1)ccc1-c1noc(-c2ccccc2)n1)=O
S723-2322	-12.9	O=C(COc1ccccc1)N1CCC(Cc2ccc(COCc3ccncc3)cc2)CC1
S787-1772	-12.9	O=C(CCc1ccc(CC(CC2)CCN2C(Cc2ccccc2)=O)cc1)NCC1CC1
V001-6248	-12.9	Cc1nn2c(-c(cccc3)c3OC)cc(C(Nc(cc3)ccc3F)=O)nc2c1-c1ccccc1
V007-1111	-12.9	O=C(c1noc(-c2cc3ccccc3cc2)c1)N[C@H](CCC1)[C@@H]1OCc1ccccc1
V009-3150	-12.9	Nc1c2c(-c3cscc3)[nH+]c(NCCc3ccccc3)nc2nn1-c1ccccc1
V011-9711	-12.9	O=C(c(cc1)ccc1-c1cc(-c(cc2)ccc2Cl)n[nH]1)NCc(cc1)cc(F)c1F
V013-9720	-12.9	COc(cc1)cc(CC2)c1-c1c2c(-c(cc2)ccc2C(NC(C2)Cc3c2cccc3)=O)n[nH]1
V014-4969	-12.9	Cc(n1ncc(-c2cccc(Cl)c2)c1nc1)c1C(NCCc1cc(Cl)ccc1)=O
V022-4062	-12.9	Nc1c2c(-c3cc(F)ccc3)nc(NCc3ccccc3)nc2nn1-c(cc(cc1)F)c1F
V027-9136	-12.9	Cc(cc(cc1)Oc2ncnc(N(CC3)CCN3C(c(cc3)ccc3F)=O)c2)c1Cl
V028-4592	-12.9	O=C(c1cc(C(F)(F)F)ccc1)N1CC[NH+](Cc2noc(-c(cccc3)c3Cl)n2)CC1
V029-5765	-12.9	COc(cc1)ccc1C(COc(cc1)ccc1-c1noc(-c(ccc(F)c2)c2F)n1)=O
Y021-1484	-12.9	C[C@@H](C(Oc1ccc(C=C(C(c2c3cccc2)=O)C3=O)cc1)=O)N(C(c1c2cccc1)=O)C2=O
Y040-2361	-12.9	Cc(oc(c1c2)cc(O3)c2C(C)=C(CC(NCCc2c[nH]c[nH+]2)=O)C3=O)c1-c1ccccc1
Y040-3413	-12.9	Cc(cc1)ccc1NC(COc(cc1)cc(O2)c1C=C(c(cc1)ccc1F)C2=O)=O
Y043-8551	-12.9	COc(ccc(CCN(C(c(cc1)c2cc1C(Nc1ncccc1)=O)=O)C2=O)c1)c1OC
Y070-1967	-12.9	O=C(/C(/S1)=C/c2cn(-c3ccccc3)nc2-c2cc(OCc(cc3)ccc3F)ccc2)NC1=S
Y203-3884	-12.9	Cc(c1nc(-c2ncccc2)cc(C(NCc(cc2)cc3c2OCO3)=O)c1cc1)c1Cl
Y205-6573	-12.9	Cc(sc(NC(COc1cc(CCC2)c2cc1)=O)c1C(N)=O)c1-c1ccccc1
Y500-7544	-12.9	O=C1OC(c2ccccc2)=N/C1=C\c1cn(Cc(cc2)ccc2Br)nc1-c1ccccc1
0091-0215	-12.8	O=C(c(cc1)ccc1NCN(C(c(cc1)c2cc1Br)=O)C2=O)Oc1ccccc1
0931-0481	-12.8	Cc(cc1)ccc1NC(c1cccc(N(C(c(cc2)c3cc2Br)=O)C3=O)c1)=O
5620-1134	-12.8	[O-]C(c(cc1)cc(-c2ccc(/C=C(\C(N3c4ccccc4)=O)/NC3=O)o2)c1Cl)=O
5629-0557	-12.8	O=C1n2nc([C@H]3Oc(cccc4)c4OC3)nc2S/C1=C\c1cccc2ccccc12
6540-0186	-12.8	O=C1N[C@@H](/C=C\c2ccccc2)Nc2c1c(CC[N@@H+](Cc1ccccc1)C1)c1s2
6725-3417	-12.8	Cc(ccc(-c1nnc2n1nc(C)c1c2cccc1)c1)c1NC(/C=C/c1ccccc1)=O
7610-1530	-12.8	O=C(c1nn2c(-c3ccccc3)cc(-c3ccccc3)nc2c1)NCc1c[nH+]ccc1
8011-6356	-12.8	O=C(c(ccc(Oc(cc1)cc(C(N2c3ncccn3)=O)c1C2=O)c1)c1C1=O)N1c1ncccn1
8015-4102	-12.8	CCOc(ccc(CCNC(c(cc1)ccc1C(c1c2cccc1)=NN(C)C2=O)=O)c1)c1OCC
8539-0527	-12.8	O=C1Nc(cc(cc2)-c3cc(-c(cc4)ccc4Cl)c(COc4c-5cccc4)c5n3)c2OC1
C301-1627	-12.8	O=C(CC1=Nc(ccc(C(NCc(cccc2)c2Cl)=O)c2)c2NC1=O)c(cc1)ccc1Cl
C301-9960	-12.8	COc1cccc(NC(Nc(cc2)ccc2SCc2nnc(-c3ccccc3)o2)=O)c1
C430-5276	-12.8	Cc(c(c1nc(C)c2)c2C(NCc(cc2)ccc2Cl)=O)nn1-c1cc(C)c(C)cc1
C796-0266	-12.8	Cc1ccc(CN2c(cc(cc3)C(NCc(cccc4)c4Br)=O)c3SCC2)cc1
C919-0031	-12.8	Cc(c1c(C)c(CCC(NCc(cccc2)c2Cl)=O)c(C)nc11)nn1-c1ccccc1
D282-0311	-12.8	O=C(Cc1csc(-c2ccccc2)n1)Nc(cc1)ccc1OCc1ccccc1
D354-0072	-12.8	Cc(ccc(-c1cc(C(Nc(cccc2)c2C(c2ccccc2)=O)=O)no1)c1)c1F
D400-0180	-12.8	Cc(cc1)ccc1-c1noc(-c2cccc(OCC(NCc(cccc3)c3OC)=O)c2)n1
D494-0405	-12.8	c(cc1)ccc1-c1nc2nc(-c3cnccc3)nn2c(Nc2cc3ccccc3cc2)c1
D626-0185	-12.8	Cc1c(C(Nc2ccc(Cc3cc[nH+]cc3)cc2)=O)sc(COc2ccc(C)cc2)n1
D643-0125	-12.8	Cc1cc(C(F)F)nc2c1c(ncn1nc(Cc(cc3)ccc3Cl)nc11)c1s2
D674-0108	-12.8	O=C(COc1cccc(-c2noc(-c3cccc(Cl)c3)n2)c1)Nc(cc1)ccc1F
E205-0526	-12.8	Fc1ccc(Cn2c3nc(NCCc4c[nH]c5c4cccc5)nnc3c3c2cccc3)cc1
F019-3137	-12.8	CC(C)c1ccc(CNc2nc(-c3cnccc3)nn2C(c(cccc2)c2F)=O)cc1
F215-0131	-12.8	Cc1nc2nc(-c(cc3)ccc3NC(c(cc3)ccc3-c3ccccc3)=O)cn2cc1
F543-0174	-12.8	CCN(c(ccc(-c1noc(-c(cc2)ccc2NC(c2ccccc2)=O)n1)c1)c1N1)C1=O
F725-0975	-12.8	O=C(c1cccc(Nc2cc(-c3cccc(F)c3)ncn2)c1)Nc(cc1)ccc1N1CCOCC1
F840-0357	-12.8	CSc(cc1)ccc1-c1noc(CSc(cc2)nnc2-c(cc2)ccc2F)n1
G210-1839	-12.8	Cc(c(-c1cc(C)ccc1)c1nc2)nn1c(C)c2C(Nc(ccc(Br)c1)c1F)=O
G569-0003	-12.8	Cc1c(CCNC(c2cccc(Br)c2)=O)sc(-c(cc2)ccc2F)n1
G620-0310	-12.8	CC(Nc(cc1)ccc1S(Nc1cc(-c(cc2)nnc2N2CCCCCC2)ccc1)(=O)=O)=O
G756-1243	-12.8	CCOc(cc1)ccc1C(Nc1cc(OCC(N=C2N3C=CC(C)=C2)=CC3=O)c(C)cc1)=O
G756-1438	-12.8	CC(C=CC1=NC(COc2cccc(NC(CSc3ccccc3)=O)c2)=C2)=CN1C2=O
G756-1580	-12.8	CC(C=CC1=NC(COc(cc2)ccc2NC(Nc2cccc(F)c2)=O)=C2)=CN1C2=O
G756-2360	-12.8	COc(cccc1)c1C(Nc(cc1)ccc1OCC(N=C(C=C1)N2C=C1Cl)=CC2=O)=O
G810-0521	-12.8	COc(ccc(Cl)c1)c1S(NCc(cc1)cc(CC2)c1N2C(c(cc1)ccc1F)=O)(=O)=O
G856-8807	-12.8	O=C(CCCc1ccccc1)N(CC1)CCN1c(cc1)nnc1Nc1ccccc1
G883-0745	-12.8	O=C(c(cccc1)c1Br)NCc(cc1)cc(CC2)c1N2C(c(cc1)ccc1F)=O
G932-0409	-12.8	Clc1cc(Nc2nc(NC3CCCC3)nc3c2cnn3-c2ccccc2)ccc1
G932-0604	-12.8	CCOc(cc1)ccc1Nc1nc(NCc2ccccc2)nc2c1cnn2-c1ccccc1
G932-0806	-12.8	C(c1ccco1)Nc1nc(Nc(cc2)cc3c2OCO3)c(cnn2-c3ccccc3)c2n1
J079-0781	-12.8	CCc(cc1)cc(C(C[N@H+]2CC[N@H+](Cc3c(C)oc(-c(cccc4)c4Cl)n3)CC2)=C2)c1OC2=O
K088-3152	-12.8	CC(n(c(/C=C1/N=C(/C=C/c2cccc(Cl)c2Cl)OC1=O)c1)c2c1cccc2)=O
K784-0783	-12.8	Cc1cccc(NC(c(cc(cc2)S(NCCc(cc3)ccc3Cl)(=O)=O)c2F)=O)c1
K788-2947	-12.8	CC(Nc(cc1)ccc1S(NC[C@H](CC1)CC[C@@H]1C(NCCc(cc1)ccc1Cl)=O)(=O)=O)=O
K894-0894	-12.8	Cc1[nH+]c(cc(cc2)C(NCCc(cc3)cc(OC)c3OC)=O)c2n1-c(cc1)ccc1Br
L009-0078	-12.8	CSc1ccc(CNC(c2cc(-c(cc3)nnc3N3CCCC3)ccc2)=O)cc1
L084-0074	-12.8	Cc1c(CNC(c(cc2)ccc2-c2nc(CCN(C)C(c(cc3)ccc3Cl)=O)no2)=O)cccc1
L398-0203	-12.8	COc(cccc1)c1C(Nc(cc1)ccc1SCc1nnc(-c(cc2)cc3c2OCO3)o1)=O
L466-0529	-12.8	C[C@@H](C(NCc1cc(OC)ccc1)=O)Oc(cc1)ccc1-c1nc2ccccc2nc1
L485-0598	-12.8	Cc(cc1c(N2CCCCC2)c2)ccc1[nH+]c2C(NCc(cc1)cc2c1OCO2)=O
L540-6137	-12.8	O=C(c(cn[nH]1)c1S(Nc1ccccc1)(=O)=O)Nc(cc1)ccc1OCc1ccccc1
L562-0091	-12.8	COc(cc1)ccc1Oc(cc1)nnc1-c1cccc(C(NCc(ccc(OC)c2)c2OC)=O)c1
L563-0384	-12.8	Cc1c(CNC(c(cc2)ccc2-c(cn2)cnc2Oc2cc(OC)ccc2)=O)cccc1
L564-0820	-12.8	CSc1ccc(CNC(c2cc(-c(cn3)cnc3Oc3ccccc3)ccc2)=O)cc1
L814-0819	-12.8	O=C(Cc1cccc(F)c1)Nc1cc(Oc2nc(cccc3)c3n3c2nnc3)ccc1
M013-0101	-12.8	CN(c(cc(cc1)NC(COc(cc2)ccc2Cl)=O)c1Oc1c2cccc1)C2=O
M039-0027	-12.8	Cc(ccc(-c1c2nc(C)cc(C)n2nc1)c1)c1S(NCc(cccc1)c1Cl)(=O)=O
M303-8989	-12.8	Cc(cccc1)c1NC(c(cc1)cc2c1n(CCC(Nc(cc1)ccc1F)=O)c[nH+]2)=O
M350-0084	-12.8	CN(C)c(cc1)ccc1C(Nc(cc1)ccc1OCc1nnc(-c2ccccc2)o1)=O
P097-1932	-12.8	O=C(c(cc1)cc(C2)c1N(Cc1cc(F)ccc1)C2=O)NCc(ccc(F)c1)c1F
S723-1656	-12.8	Cc(cc1)ncc1C(N1CCC(Cc2ccc(COc3c[nH+]ccc3)cc2)CC1)=O
S995-0725	-12.8	CC(N(CC1)CCC1[C@H](C1)[C@H](COc2ccccc2)CN1C(CCc1ccccc1)=O)=O
V003-4398	-12.8	O=C(c(c1ccccc11)n[nH+]c1N1CCC(Cc2ccccc2)CC1)NCCc1[nH+]cccc1
V019-3565	-12.8	O=C(Cc(cc1)ccc1F)N1Cc2c(N3CCCC3)[nH+]c(N(CC3)Cc4c3cccc4)nc2CC1
V019-9665	-12.8	Cc(cccc1)c1-c1nc(-c2cccc(OCC(c3cc(OC)ccc3)=O)c2)no1
V021-8994	-12.8	Nc1c2c(-c3cccc(F)c3F)nc(NCCc3ccccc3)nc2nn1Cc1ccccc1
V023-1552	-12.8	COc1ccc(CCNc2nc3nn(Cc4ccccc4)c(N)c3c(-c3cccc(F)c3)n2)cc1
V023-8259	-12.8	Cc1cccc(N2CC[NH+](Cc(cc3)ccc3C(NCc3c[nH+]ccc3)=O)CC2)c1C
Y020-7003	-12.8	CC(C)(C=C(C)c1cc(OC(c2cccc3ccccc23)=O)cc(/C2=C(/C([N-]3)=O)\NC3=S)c11)N1C2=O
Y040-6173	-12.8	COc1ccc(CCNC(c2c(CC(O3)=Cc(cccc4)c4C3=O)cccc2)=O)cc1
Y043-5064	-12.8	COC([C@@H](Cc1ccccc1)NC(c(cc1)ccc1C1=Cc(cccc2)c2OC1=O)=O)=O
Y050-3135	-12.8	O=C(c1ccccc1)N(CC1)c(cc2)c1cc2S(NCCc1ccccc1)(=O)=O
Y204-3501	-12.8	COc1ccc(CCNC(c2cccc(C(NCCc(cc3)ccc3OC)=O)c2)=O)cc1
Y300-0910	-12.8	O=C(c1ccc(C[NH+]2CCCCC2)cc1)Nc(cccc1)c1C(NCc1cnccc1)=O
Y500-1455	-12.8	O=C(c(cnn1c(C(F)(F)F)c2)c1nc2-c1cccc2ccccc12)N1C[C@H](CCC2)[N@@H+]2CC1
Y501-7147	-12.8	O[C@@](C1)(C(F)F)N(C(c2cc(COc3cccc4ccccc34)ccc2)=O)N=C1C(F)F
1151-0144	-12.7	Cc(cc1)cc2c1nc(-c(cc1)ccc1/[NH+]=C1\Oc(ccc(OC)c3)c3C=C1C(N)=O)s2
3009-3974	-12.7	Cc(cc1)c(C)cc1C(N1NC(c(ccc(F)c2)c2Cl)=O)=Nc(cccc2)c2C1=O
3174-1451	-12.7	CN(C(C(C(N1C)=O)=Cc2ccc(-c(c3ccccc33)ccc3Br)o2)=O)C1=O
3381-0719	-12.7	CCn1c(ccc(C[N@H+]2CC[N@H+](Cc(cc3)ccc3[N+]([O-])=O)CC2)c2)c2c2c1cccc2
3796-0290	-12.7	O=C(COC(C(c(cccc1)c1N1)=CC1=O)=O)c(cc1)ccc1OCc1ccccc1
5282-0087	-12.7	CC(C=CC1=Nc2c3cc(C(NCC=C)=O)c(N)[n+]2CCc2ccccc2)=CN1C3=O
5629-0128	-12.7	[O-][N+](c1cccc(-c2ccc(/C=C3\Sc4nc([C@H]5Oc(cccc6)c6OC5)nn4C3=O)o2)c1)=O
6144-0627	-12.7	Cc(cc1)cc(NC(c(cc2)ccc2NS(c2cccc3cccnc23)(=O)=O)=O)c1OC
6218-0031	-12.7	Cc1cccc(N(C(N)=C2)C(SCC(Nc3cc4ccccc4cc3)=O)=NC2=O)c1
8013-3610	-12.7	O=C(c1ccco1)Oc(cc1)ccc1Oc(cc1)ccc1-c1noc(-c2ccco2)n1
8018-3962	-12.7	CN(c(ccc(C(Nc(cc1)ccc1-c1cc(cccc2)c2o1)=O)c1)c1C(N1C)=O)C1=O
A0061804	-12.7	COc(ccc(Cl)c1)c1NC(c(cc1)cc(NC(N2c(cc3)ccc3F)=S)c1C2=O)=O
C066-1583	-12.7	Cc1c(cc(cc2)NC(CCC(Nc(cccc3)c3OC)=O)=O)c2[nH+]c(N2CCOCC2)c1
C301-4918	-12.7	O=C(c1nnc(-c2ccc(C[N@H+](CC3)Cc4c3cccc4)cc2)o1)NCCc1ccccc1
C382-0359	-12.7	O=C(c1ccc(CNS(c(cc2)ccc2Br)(=O)=O)cc1)N(CC1)c2c1cccc2
C561-1011	-12.7	C[C@@H](c1ccccc1)NC(CCc(c(C)nc1c2)c(C)n1nc2-c1cccc(F)c1)=O
C561-1120	-12.7	Cc1cccc(CCNC(CCc(c(C)nc2c3)c(C)n2nc3-c(cccc2)c2OC)=O)c1
C561-1304	-12.7	Cc1nn2c(C)c(CCC(Nc(cccc3)c3C(N)=O)=O)c(C)nc2c1-c1ccccc1
C647-0907	-12.7	CCc(cc1)cc2c1N(CC(Nc1c(C)cccc1)=O)C=C(C(c1ccc(C)cc1)=O)C2=O
C700-2549	-12.7	CC(Nc(cc1)ccc1S(NCc1cc(N(CC2)C(c3ccccc3)=O)c2cc1)(=O)=O)=O
D420-5121	-12.7	CC(C)c(cccc1)c1NC(CCc1nc(C2=Cc(cccc3C)c3NC2=O)no1)=O
D472-1009	-12.7	Cc(c1c2ncn3nc(Cc4ccccc4)nc13)c(C)n2-c1nc(cccc2)c2s1
D674-0123	-12.7	Cc1cccc(NC(COc2cccc(-c3noc(-c(cc4)ccc4Cl)n3)c2)=O)c1
D679-1167	-12.7	O=C(CCc1nc(-c2ccccc2)no1)NCc1noc(COc2ccccc2)n1
D705-0669	-12.7	COc(cc1)ccc1-c1noc(-c(cc2)ccc2OCC(Nc2cccc(Cl)c2F)=O)n1
E568-0190	-12.7	Cc(c(c1nc(C)c2)c2C(NCCc(ccc(OC)c2)c2OC)=O)nn1-c1ccc(C)cc1
F389-0759	-12.7	O=C(c(cc1)cc(NC2=O)c1O/C2=C\c1cccc(Cl)c1)NCc1cc(F)ccc1
F814-1705	-12.7	COc1cccc(CNC(CSc(cc2)nnc2N(CC2)Cc3c2cccc3)=O)c1
F953-1225	-12.7	Cc1c(-c2nnc(C(NCCc(cc3)cc(OC)c3OC)=O)o2)oc2c1cccc2C
F972-0001	-12.7	CCC(Nc1ccc(CCc2[nH+]c(cc(cc3)C(NCc4cccc(Cl)c4)=O)c3[nH]2)cc1)=O
G352-2132	-12.7	COc1ccc(CCNC(c(cnn2c(-c3ccccc3)c3)c2nc3-c2ccccc2)=O)cc1
G546-0076	-12.7	O=C(c1cc(-c2ncccc2)nc2ccccc12)NCC[NH+](CC1)CCN1c(cccc1)c1F
G546-0681	-12.7	COc(cc1)cc2c1[nH]cc2CCNC(c1cc(-c2ncccc2)nc2ccccc12)=O
G547-0173	-12.7	Cc1ccc(C[N@H+]2CC[C@H](CNC(c3cc(-c4cnccc4)nc4ccc(C)cc34)=O)CC2)cc1
G614-0220	-12.7	Cc(c(c(-c1ccccc1)c1)c2nc1OCC(Nc(cc1)ccc1F)=O)nn2-c1ccccc1
G667-0722	-12.7	Cc1ccc(COc2nc3ccccc3c(C(NCc(cc3)cc4c3OCO4)=O)c2)cc1
G714-0247	-12.7	CSc1cc(NC(NCc(cc2)cc(CC3)c2N3C(c2ccccc2)=O)=O)ccc1
G756-0371	-12.7	CC(C)c(cc1)ccc1C(Nc1cc(OCC(N=C2N3C=CC=C2)=CC3=O)c(C)cc1)=O
G756-2286	-12.7	CCOc(cc1)ccc1C(Nc1cccc(OCC(N=C(C=C2)N3C=C2Cl)=CC3=O)c1)=O
G756-2801	-12.7	CC1=CC=CN2C1=NC(COc1cccc(NC(COc3cccc(F)c3)=O)c1)=CC2=O
G765-0347	-12.7	O=C(NC[C@H]1CC[N@H+](CCc(cc2)ccc2F)CC1)N[C@@H](C1)COc2c1cccc2
G784-0099	-12.7	Cn(c1c2cc(C(Oc3cc4cc[nH+]cc4cc3)=O)s1)nc2-c(cccc1)c1F
G932-0417	-12.7	Clc1cc(Nc2nc(NCc3ccco3)nc3c2cnn3-c2ccccc2)ccc1
J011-0191	-12.7	Cc1nnc2sc(-c3ccc(CNC(c(cc4)ccc4-c4ccccc4)=O)cc3)nn12
J077-1156	-12.7	COc1cccc(CNC(c2cccc(N(CCCN3Cc4cccc(F)c4)C3=O)c2)=O)c1
K227-0391	-12.7	Cc1ncc(CO)c(C=C2C(Nc(cc3)ccc3OCc3ccccc3)=O)c1OC2=[NH2+]
L008-0650	-12.7	COc(ccc(NC(c(cc1)ccc1-c(cc1)[nH+]nc1NCc1ccccc1)=O)c1)c1OC
L162-0636	-12.7	O=C(c1cc2c(N(CC3)CCN3c3ccccc3)[nH+]ccc2cc1)NCCc1c[nH]c2c1cccc2
L234-1106	-12.7	Cc(cc1)ccc1C(NCc1nc(-c(cc2)ccc2Oc(cc2)ccc2F)no1)=O
L399-0032	-12.7	CCOc(cc1)ccc1NC(Nc(cc1)ccc1SCc1nnc(-c2ccccc2)o1)=O
L533-0379	-12.7	Cc1c(CNC(c(cc2)ccc2-c2ncnc(Oc3cc(OC)ccc3)c2)=O)cccc1
L561-0190	-12.7	Cc1cccc(NC(c(cc2)ccc2-c(cc2)nnc2Oc(cccc2)c2OC)=O)c1
L708-2488	-12.7	Cc1cccc(CCNC(Cc2csc3nc(-c4cc(C)c(C)cc4)cn23)=O)c1
L986-0640	-12.7	C[C@@H](c1cc(C)c(C)cc1)NC(c(cc1)ccc1C1=Nc2cccnc2N(C)C1=O)=O
M049-0728	-12.7	CN(c(cccc1)c1N=C1c(cc2)ccc2C(NCc(cc2)cc3c2OCO3)=O)C1=O
M180-1203	-12.7	Cc1nc(-c(cc2)ccc2Cl)nc(OCC(NCc(cc2)cc3c2OCO3)=O)c1
M339-0040	-12.7	CC(Nc1ccc(CC(Nc2cc(OCc3nnc(-c4ccccc4)o3)ccc2)=O)cc1)=O
M339-0773	-12.7	Cc(cc1)ccc1C(NCC(Nc1cc(OCc2nnc(-c(cc3)ccc3OC)o2)ccc1)=O)=O
M339-1189	-12.7	O=C(CNC(c1ccccc1)=O)Nc1cccc(OCc2nnc(-c(cc3)ccc3Cl)o2)c1
M339-1270	-12.7	COc(ccc(CC(Nc1cccc(OCc2nnc(-c(cc3)ccc3Cl)o2)c1)=O)c1)c1OC
M881-0033	-12.7	CC(c(cc1)ccc1NC(CSc1nccc(-c2nc(-c3ccccc3)no2)c1)=O)=O
P092-2112	-12.7	Cc(cc(cc1)OC)c1NC(c1cc(N(CC2)C(c(cc3)ccc3F)=O)c2cc1)=O
P843-0091	-12.7	O=C(c(cc1)cnc1N(CC1)C[C@H]1[NH2+]Cc(cc1)ccc1Cl)Nc1ccccc1
S430-0282	-12.7	O=C(c1cccc(O[C@H]2C[N@H+](Cc3cc4ccccc4nc3Cl)C2)c1)NCC1CC1
S722-0795	-12.7	C([C@H]1CC[N@H+](Cc(cc2)cc3c2OCC3)CC1)c1ccc(C[NH+]2CCOCC2)cc1
V003-9587	-12.7	Cc1c(c(-c2ccccc2)nn2-c3cccc(F)c3)c2nc(C(NCC[C@@H]2[N@@H+](C)CCC2)=O)c1
V017-3676	-12.7	Nc1c2c(-c(cc3)ccc3F)nc(NCc(cccc3)c3F)nc2nn1-c(cccc1)c1Cl
V029-5820	-12.7	O=C(c1cc(C[N@H+]2CC[N@H+](Cc(cc3)cc4c3OCO4)CC2)ccc1)NCC[NH+]1CCOCC1
Y042-3712	-12.7	CC(c(ccc(OCC(Nc1nnc(Cc2ccccc2)s1)=O)c1)c1O1)=C(C)C1=O
Y044-5704	-12.7	Cc1nn(C)c2nc(-c3ccccc3)cc(C(NCCc(cc3)cc(OC)c3OC)=O)c12
Y070-3023	-12.7	Cc(cc1)ccc1-c(c(/C=C1\Sc2nc(/C=C/c3cccs3)nn2C1=O)c1)nn1-c1ccccc1
Y200-2338	-12.7	CCn1ncc(CNC(c2cc(-c(cc3)ccc3Cl)nc3c(C)cccc23)=O)c1
Y200-4965	-12.7	Cc(cc1c(C(NC2=[NH+]CCS2)=O)c2)ccc1nc2-c1cccc(Br)c1
Y203-9919	-12.7	COc(cc1)ccc1C(NCc1ccc(CNC(c(cc2)ccc2OC)=O)cc1)=O
Y205-2377	-12.7	O=C(c1cc(-c2ccccc2)nc2ccccc12)Nc(cc1)ccc1C(N1CCOCC1)=O
Y500-7138	-12.7	Cc(c(c1nc(C)c2)c2C(Nc2ccc(Cn3ncc(Cl)c3)cc2)=O)nn1-c1ccccc1
Y501-0807	-12.7	Cc1c(c(ncn2nc(COc(cc3)ccc3F)nc22)c2s2)c2nc(C(F)F)c1
Y502-3602	-12.7	O=C(c1cc(COc2cc(CCC3)c3cc2)ccc1)Nc1nn(Cc(cccc2)c2F)cn1
Y502-8528	-12.7	Cc1c(C)sc2c1c1nc(-c3cc(COc4cc(OC)ccc4)ccc3)nn1cn2
Z237-0890	-12.7	C[C@@H](c1cc(C)c(C)cc1)NC(c1cc2nnc(-c(cccc3)c3Cl)n2cc1)=O
0584-0395	-12.6	[O-]C(c(cc1)ccc1Oc(cc1)cc(C(N2c3cc4ccccc4cc3)=O)c1C2=O)=O
3544-1068	-12.6	Cn1c(cccc2)c2[nH+]c1COc1nnc(-c(cc2)ccc2Cl)c2ccccc12
3570-0079	-12.6	Cn1c(C2=Cc(ccc(OC(c(cc3)ccc3OC)=O)c3)c3OC2=O)nc2c1cccc2
4338-1220	-12.6	CCCOC(c(cc(cc1)-c2ccc(/C=C(\C(C)=C(C(N3C)=O)C#N)/C3=O)o2)c1Cl)=O
4593-7429	-12.6	O=C(/C(/S1)=C\c(c(-c2ccccc2)c2)nn2-c2ccccc2)n2c1nc1c2cccc1
5251-2490	-12.6	Cc1nc2ccccc2c(C(Oc2cccc(NC(c3c4cccc3)=NS4(=O)=O)c2)=O)c1
5282-0750	-12.6	CC(C=CC1=Nc2c3cc(C(NC4CCCCC4)=O)c(N)[n+]2C2CCCCC2)=CN1C3=O
5518-1830	-12.6	O=C(CSc1nnc(-c2c(c-3ccc4)c4ccc2)c3n1)Nc1cccnc1Cl
6332-0545	-12.6	[O-]C(c1cccc(COc2ccc(/C=C3\Sc4nc(cccc5)c5n4C3=O)cc2)c1)=O
6434-3693	-12.6	Cc(cc1)ccc1-c(c1ccccc11)n[nH+]c1N(CC1)CCN1C(COc(cc1)ccc1[N+]([O-])=O)=O
6725-3974	-12.6	Cc(c1c2cccc1)nn1c2nnc1-c1cccc(NC(c2cccc(Br)c2)=O)c1
8002-8130	-12.6	CC(N1/N=C/c(o2)ccc2Sc2cccc3cccnc23)=Nc(cccc2)c2C1=O
8006-8357	-12.6	O=C1OC(c2cccs2)=Nc2c1cc(Cc(cc1)cc3c1N=C(c1cccs1)OC3=O)cc2
8007-8765	-12.6	[O-]C([NH+]=C(N1)SCC(Nc2cccc3ccccc23)=O)=C(c2ccccc2)C1=O
8011-4213	-12.6	COc(cc(/C=C(/C(N1c(cc2)ccc2F)=O)\SC1=N)cc1)c1OCc(cc1)ccc1F
8016-2710	-12.6	O=C(c(cc1)ccc1NS(c1ccc(C2CCCCC2)cc1)(=O)=O)NCc1ccccc1
8020-0972	-12.6	Nc1c(C(c(cc2)cc3c2OCO3)=O)sc2nc(CC[N@H+](Cc3ccccc3)C3)c3cc12
8020-4047	-12.6	O=C(NCc1cc(-c2cc(Cl)ccc2)no1)NCc1cc(-c2cccc(Cl)c2)no1
C567-0587	-12.6	O=C(c(cc1)cc2c1OCO2)C1=CN(Cc(cc2)ccc2F)c(cc2OCOc2c2)c2C1=O
C699-0340	-12.6	Cc1ccc(CN2c(cc(cc3)C(NCc(cc4)cc5c4OCO5)=O)c3SCC2)cc1
C999-1087	-12.6	C[C@@H](CNC(Cc1c(C)n2nc(C)c(-c(cc3)ccc3F)c2nc1C)=O)c1ccccc1
D144-0227	-12.6	COc(ccc(C[N@H+](Cc1c(c(C(c2ccccc2)=C2)c3)OC2=O)COc1c3Cl)c1)c1OC
D146-0310	-12.6	Cc1coc2c1c(C)cc(O1)c2C(C)=C(CC(NCc(cccc2)c2OC)=O)C1=O
D183-0130	-12.6	Cc(cc1)ccc1Nc1nc(N2CCOCC2)nc(Oc(cc2)nnc2OCc2ccccc2)n1
D233-0105	-12.6	Cc1ccc(CSc(nc2)nc(C(NCc(cc3)cc4c3OCO4)=O)c2Cl)cc1
D400-4192	-12.6	CCOc(cc(cc1)-c2noc(-c3ccccc3)n2)c1OCC(Nc1cc(C)ccc1)=O
D576-0190	-12.6	Cc(cccc1)c1C(Nc(cc1)ccc1Nc1nc(N2CCOCC2)nc(C)c1)=O
D576-0228	-12.6	Cc1cc(Nc(cc2)ccc2NC(c(cc2)cc3c2OCO3)=O)nc(N2CCOCC2)n1
D655-0428	-12.6	CCc(cc1)ccc1OCC(Nc(cc1)ccc1-c1nc(-c(cc2)ccc2F)no1)=O
D705-0133	-12.6	COc(ccc(NC(COc(cc1)ccc1-c1nc(-c2ccccc2)no1)=O)c1)c1Cl
E235-1463	-12.6	O=C(c(cc1)cc(s2)c1n1c2nc(-c2ccccc2)c1)NCc(cc1)ccc1F
F267-0261	-12.6	Cc1c(C(c(cc(cc2)OC)c2OC)=O)oc(cc2)c1cc2NC(/C=C/c1ccccc1)=O
F368-0217	-12.6	Cc(cc1)ccc1-c(c(CCC(NCc1cccc(F)c1)=O)c1)nn1-c1ccccc1
F389-0142	-12.6	COc(cc1)cc2c1[nH]cc2CCNC(c(cc1)cc(NC2=O)c1O/C2=C\c(cc1)ccc1Cl)=O
F426-0480	-12.6	O=C(C(CC1)CCN1c1cc(-c2cccc(F)c2)[nH+]cn1)NCCc1ccccc1
F527-0623	-12.6	O=C(c(cccc1)c1F)NCC(N=C1SC(c(cccc2)c2Cl)=NN11)=CC1=O
F616-0094	-12.6	C[C@@H](CNC(c(cc1)ccc1N(C(C=C1)=O)N=C1Sc(cc1)ccc1F)=O)c1ccccc1
F733-0090	-12.6	Cc1cccc(-c2cc(Nc(cc3)ccc3C(NCc3cc(OC)ccc3)=O)ncn2)c1
F814-1747	-12.6	O=C(CSc(cc1)nnc1N(CC1)Cc2c1cccc2)Nc(ccc(Cl)c1)c1F
F870-0091	-12.6	Cc1cccc(-c2nccc(Nc(cc3)ccc3C(NCc(cc3)ccc3OC)=O)n2)c1
F972-0204	-12.6	CC(Nc1ccc(CCc2[nH+]c(cc(cc3)C(Nc4c(C)c(C)ccc4)=O)c3[nH]2)cc1)=O
G117-0244	-12.6	Cc1cccc(-c(c(c(C)c2)c3nc2OCC(NCc(cc2)ccc2OC)=O)nn3-c2ccccc2)c1
G210-1561	-12.6	Cc(c(-c(cc1)ccc1F)c1nc2)nn1c(C)c2C(Nc(ccc(C)c1)c1Cl)=O
G339-1134	-12.6	COc(cc1)c(CNC(c2cc(n(Cc(cc3)ccc3F)nc3)c3cc2)=O)cc1Br
G341-0107	-12.6	Cc(cc1)ccc1-c1nn(CC(Nc2c(C)cccc2)=O)c2c1cnc1ccccc12
G546-0078	-12.6	O=C(c1cc(-c2ncccc2)nc2ccccc12)NCC[N@H+]1CC[C@H](Cc2ccccc2)CC1
G547-0684	-12.6	Cc(cc1)cc2c1[nH]cc2CCNC(c1cc(-c2cnccc2)nc2ccccc12)=O
G582-2638	-12.6	Cc1noc(C)c1CCNC(c1nc2ccccc2c(Nc2ccc(C)cc2)n1)=O
G614-0096	-12.6	Cc1cc(OCC(Nc(cccc2)c2F)=O)nc2c1c(-c1ccccc1)nn2-c1ccccc1
G614-0102	-12.6	Cc1cc(OCC(Nc(ccc(OC)c2)c2OC)=O)nc2c1c(-c1ccccc1)nn2-c1ccccc1
G642-6624	-12.6	CC(N1N=C(c(cc2)cc(OC)c2OC(c2cccc3ccccc23)=O)O[C@H]1c1cnc(C)cc1)=O
G725-1755	-12.6	Cc(cc1)ccc1-c1nnc(-c2nc3ccccc3c(N(C)Cc3ccccc3)n2)o1
G756-0321	-12.6	O=C(Nc(cc1)ccc1OCC(N=C1N2C=CC=C1)=CC2=O)Nc(ccc(F)c1)c1F
G756-1433	-12.6	CC(C=CC1=NC(COc2cc(NC(COc(cc3)ccc3OC)=O)ccc2)=C2)=CN1C2=O
G795-0624	-12.6	O=C(c1nsc2c1cccc2)Nc(cccc1)c1C(N(CC1)Cc2c1cccc2)=O
G817-0619	-12.6	CCOc(ccc(CCNC(c(c1ccccc11)cnc1N1CCCCC1)=O)c1)c1OCC
G889-0569	-12.6	[O-]C(c(cc(cc1)NC(c2cccc(Cl)c2)=O)c1[N@@H+](CC1)CC=C1c1ccccc1)=O
G898-0273	-12.6	Cc1c(cc(cc2)NC(CSCc(cc3)ccc3F)=O)c2[nH+]c(N2CCCCC2)c1
J003-0200	-12.6	Cc1nnc(cc2)n1nc2-c1cc(S(Nc2cccc3ccccc23)(=O)=O)c(C)cc1
J057-1126	-12.6	O=S(c(cc1)cc(-c2nnc(-c3ccccc3)o2)c1Cl)(N1CC[NH+](Cc2ccccc2)CC1)=O
J088-0199	-12.6	Cc(cccc1)c1C(NCc1ccc(C(Nc(cc2)ccc2Br)=O)o1)=O
K227-0809	-12.6	CCc1cccc(/[NH+]=C(/C(C(Nc2cccc3ccccc23)=O)=C2)\Oc3c2c(CO)cnc3C)c1
K232-0730	-12.6	O=C(C(c1csc(NCc(cc2)ccc2F)[nH+]1)=C1)Oc2c1c1ccccc1cc2
K297-0731	-12.6	O=C(c1ccc(CNC(c(cccc2)c2N2)=NC2=S)cc1)NCCc1ccccc1
L288-0342	-12.6	Cc1c(-c2noc(C(NCc3cccc(Br)c3)=O)n2)oc2c1cccc2
L325-0239	-12.6	Cc1cccc(CNC([C@@H](CCC2)CN2c(nc2)ncc2-c(cc2)ccc2F)=O)c1
L362-1368	-12.6	CCOc(cc1)ccc1NC(Nc1cc(CCc2[nH+]c(cccc3)c3n2C)ccc1)=O
L413-0568	-12.6	CC(N(CC1)c(cc2)c1cc2-c(cc1)ccc1C(NCc(cc1)ccc1N(C)C)=O)=O
L485-1400	-12.6	Cc(cc1c(N2CCOCC2)c2)ccc1nc2C(Nc(cc1)cc(C)c1Br)=O
L539-0083	-12.6	Cc1c(CNC(c2cc(-c3nc(Oc(cc4)ccc4OC)ccn3)ccc2)=O)cccc1
L663-0089	-12.6	COc(cc1)ccc1-c1cc(Oc2cccc(C(NCc(cc3)cc4c3OCO4)=O)c2)ncn1
L867-0579	-12.6	O=C(C(c1c2cccc1)=CN(c(cc1)ccc1F)C2=O)OCc(cc1)ccc1N(CCC1)C1=O
L986-0119	-12.6	CCN(c(nccc1)c1N=C1c(cc2)ccc2C(Nc(cc2)cc(F)c2F)=O)C1=O
M006-0108	-12.6	CCc(cc1)ccc1NC(c(cc1)ccc1Oc1nccnc1N1CCCCC1)=O
M339-0067	-12.6	O=C(c1ccco1)Nc1cccc(C(Nc2cc(OCc3nnc(-c4ccccc4)o3)ccc2)=O)c1
M400-0098	-12.6	Cc1ccc(CNC(c(cc2)cc3c2OCC[N@H+](Cc2cccnc2Cl)C3)=O)cc1
M400-0119	-12.6	Cc1ccc(CNC(c(cc2)cc3c2OCC[N@@H+](Cc(cc2)ccc2N(C)C)C3)=O)cc1
P162-0925	-12.6	Cc(cc(c(OC)c1)NC(Cc2nnc(-c3cc4ccc[nH+]c4cc3)o2)=O)c1Cl
S690-0914	-12.6	Cc(cc(C[N@H+]1CC[C@H](Cc(cc2)ccc2C(N2CCOCC2)=O)CC1)cc1)c1OC
S722-0638	-12.6	O=C(Cc1cccc(F)c1)N1CCC(Cc2ccc(C[NH+]3CCOCC3)cc2)CC1
S787-0781	-12.6	CN(C)C(CCc1ccc(C[C@H]2CC[N@H+](Cc3cn(C)c4c3cccc4)CC2)cc1)=O
T834-0125	-12.6	CN(c(cccc1)c1-n(c1c2)nc2C(NCc2cccc(C(F)(F)F)c2)=O)C1=O
V002-2150	-12.6	Cc1nn2c(-c(cc3)ccc3OC)cc(C(NCc3c[nH+]ccc3)=O)nc2c1-c1ccccc1
V006-0919	-12.6	Nc1c2c(-c(cc3)ccc3F)nc(NCCc3ccccc3)nc2nn1-c(cccc1)c1Cl
V006-8151	-12.6	COc(ccc(CCNC(c1noc(-c2cc3ccccc3cc2)c1)=O)c1)c1OC
V007-3352	-12.6	CCN(CC)C(c(cc(-c(cccc1)c1OC)n1nc2C)nc1c2-c1ccccc1)=O
V010-5979	-12.6	CC(C)c1cc(-c2nnc(C)o2)nn1-c1cccc(C(NCc(c(C)ccc2)c2Cl)=O)c1
V016-3662	-12.6	Nc1c2c(-c(cc3)ccc3Cl)nc(NCc3ccccc3)nc2nn1Cc1ccccc1
V017-3388	-12.6	COc1cccc(COc(cc2)cc(F)c2-c2nc(C(NCc3ccccc3)=O)cs2)c1
V021-6802	-12.6	COc(cccc1)c1-c1cc(C(N(CC2)Cc3c2cccc3)=O)nc2cc(-c3ccccc3)nn12
V023-6408	-12.6	O=C(c1csc(-c(cc2)ccc2OCc2ccccc2)n1)NCc(cc1)cc2c1OCO2
V028-3809	-12.6	COc(ccc(CCNC(c1cn(cc(cc2)-c(cc3)cc(Cl)c3F)c2[nH+]1)=O)c1)c1OC
V029-8603	-12.6	O=C(c1cc(C[N@H+]2CC[N@H+](Cc3ccccc3)CC2)ccc1)NCC[NH+]1CCCC1
Y010-0056	-12.6	Cc(cc(cc1)NC(COc(cc2)c(C)cc2Cl)=O)c1C1=Cc(cccc2)c2OC1=O
Y020-9236	-12.6	COc1ccc(CCN(C=Cc(n2nc3)c4cnc2c3-c(cc2)ccc2F)C4=O)cc1
Y020-9382	-12.6	COc1ccc(CN(C=Cc(c2c3)nc(C=CN4Cc5c[nH+]ccc5)c3C4=O)C2=O)cc1
Y021-0966	-12.6	CC(C)(C=C(C[N@H+]1CC[C@H](Cc2ccccc2)CC1)c1ccc(C)c(C2=O)c11)N1C2=O
Y040-3485	-12.6	COc(ccc(C1=Cc(ccc(OC/C=C/c2ccccc2)c2)c2OC1=O)c1)c1OC
Y040-4749	-12.6	COc(cccc1C=C2c(cc3)ccc3OCC(Nc(cc3)ccc3O)=O)c1OC2=O
Y041-2301	-12.6	C[C@@H](C(NC[C@H](CC1)CC[C@@H]1C([O-])=O)=O)Oc(cc1)cc(O2)c1C=C(c(cc1)ccc1Cl)C2=O
Y041-6880	-12.6	COc(cccc1C=C2c(cc3)ccc3OCC(NCCc3cc[nH+]cc3)=O)c1OC2=O
Y042-4494	-12.6	Cc(c1c2)coc1c(C)c(O1)c2C(C)=C(CC(Nc(cc2)ccc2C(N)=O)=O)C1=O
Y070-2968	-12.6	Cc1ccc(CC2=NN(C(/C(/S3)=C/c4ccc(-c(cc5)ccc5F)o4)=O)C3=NC2=O)cc1
Y200-4959	-12.6	Cc(cc1)cc(C)c1-c1cc(C(NCC[NH+]2CCOCC2)=O)c(cc(cc2)Cl)c2n1
Y203-3780	-12.6	O=C(c1cc(-c2cc[nH+]cc2)nc2ccccc12)Nc(cc1)ccc1C(N1CCCCC1)=O
Y203-3947	-12.6	O=C(c1c(cc(cc2)Cl)c2nc(-c2cnccc2)c1)NC1(C[C@H](C2)C3)C[C@H]3C[C@H]2C1
Y500-1448	-12.6	C[NH+](CC1)CCN1C(c(cnn1c(C(F)(F)F)c2)c1nc2-c1cccc2ccccc12)=O
Y501-5258	-12.6	O=C(c1cccc(COc(cccc2)c2Cl)c1)Nc1ccc(Cn2nccc2)cc1
Y501-5398	-12.6	O=C(c1ccc(COc(cc2)ccc2F)cc1)Nc(cc1)ccc1-n1ncc(Cl)c1
Y501-7279	-12.6	CN(C1=O)C([S-])=N/C1=C/c1ccc(COc2ccc(cc(cc3)Br)c3c2)o1
Y502-5892	-12.6	C[C@@H](Cn1nc(C)c([N+]([O-])=O)c1C)c1nn(cnc2c3cnn2-c2ccccc2)c3n1
0879-0108	-12.5	C(C[NH+](CC1)C(c2ccccc2)c2ccccc2)N1c1ncnc2c1cnn2-c1ccccc1
1683-2583	-12.5	O=C1[NH+]=C(Nc(cc2)ccc2Br)S[C@H]1Cc1cccc2ccccc12
2810-3310	-12.5	Cc(cc1)cc2c1oc(-c1cccc(NC(C3=Cc(cccc4)c4OC3=O)=O)c1C)n2
3232-0425	-12.5	Cc1cccc(NC(S/C2=C(/c(cc(cc3)Br)c3N3)\C3=O)=NC2=O)c1C
3389-1125	-12.5	Cc1nc(N/C(/NC(c2ccccc2)=O)=N\C(c2ccccc2)=O)nc2ccccc12
5227-4744	-12.5	[O-]C(c1ccc(CNC(CSc2nc3ccccc3c(-c3ccccc3)n2)=O)cc1)=O
5868-0543	-12.5	COc(cc(CNc(cc1)ccc1[NH+]1CCCC1)cc1)c1OCc(cccc1)c1F
6187-1703	-12.5	O=C1n2nc(-c(cc3)ccc3F)nc2S/C1=C\c1cccc(Br)c1
6228-1770	-12.5	NC(c1c(NC(c2ccc(COc3cc4ccccc4cc3)o2)=O)sc2c1CCCC2)=O
6637-0561	-12.5	Cc(cc1)c(C)cc1OCCn1c(cccc2)c2c(/C=C(\c(cccc2)c2N2)/C2=O)c1
7752-0074	-12.5	Cc1nc(N/C(/NCCc2c[nH]c3c2cccc3)=[NH+]/C(c(cccc2)c2N)=O)nc(C)c1
8008-0089	-12.5	Cc(c(/C=N/N(C(c1c2c3cccc2ccc1)=O)C3=O)c1Cl)nn1-c1ccccc1
8014-9084	-12.5	CCCn1c2nc(SCCC(Nc3cc(C)c(C)cc3)=O)nnc2c2c1cccc2
8016-9237	-12.5	CS(N(CC1)c(cc2)c1cc2C(Nc1ccc(Cc2cc[nH+]cc2)cc1)=O)(=O)=O
8018-5553	-12.5	CS(N(CCC1)c(cc2)c1cc2C(Nc1ccc(Cc2cc[nH+]cc2)cc1)=O)(=O)=O
8019-4035	-12.5	O=C(COc(cccc1)c1C(Nc1nccs1)=O)Nc(cc1)cc2c1c(cccc1)c1o2
8343-0137	-12.5	Cc1nc(N/C(/NCCc2c[nH]c(cc3)c2cc3Cl)=[NH+]/C(c(cc2)ccc2OC)=O)nc(C)c1
C201-1820	-12.5	O=C(CSC(C1)=Nc(cccc2)c2N=C1c1ncccc1)Nc1cc(CCC2)c2cc1
C301-8950	-12.5	Clc1c(C[N@H+]2CC[C@H](CNc3nn4nnnc4c4c3cccc4)CC2)cccc1
C367-0110	-12.5	O=C(C1=CC=CN2C1=Nc(sc1c3CCCC1)c3C2=O)NC1CCCCCCC1
C369-0447	-12.5	COc1ccc(cc(cc(C(NCC2(CCCC2)c2ccccc2)=O)o2)c2n2)c2c1
C370-3775	-12.5	CCCCC(SC1=NC(/C2=C/c3cccn3-c3cccc4ccccc34)=O)=NN1C2=N
C679-5402	-12.5	CC(N12)=CSC2=NC(COc2cc(NC(c3cc(F)ccc3)=O)ccc2)=CC1=O
C707-1340	-12.5	O=C(Cn(c1c2cccc1)nc2-c1ccccc1)NCc(cccc1)c1Br
D153-0073	-12.5	CC(c1nn(-c(cc2)ccc2F)nc1Nc(cc1)ccc1N(C1)Cc2c1cccc2)=O
D216-2120	-12.5	O=C(NC[C@@H]1C[N@H+](CCc2ccccc2)CC1)Nc(cc1)ccc1Br
D400-0201	-12.5	COc(cc1)ccc1-c1noc(-c2cccc(OCC(Nc(cc3)ccc3F)=O)c2)n1
D515-0778	-12.5	Cc1nc2nc(-c3cnccc3)nn2c(Nc2cccc(C(Nc3nc(cccc4)c4[nH]3)=O)c2)c1
D576-0093	-12.5	Cc1cc(Nc(cc2)ccc2NC(c(c(F)ccc2)c2F)=O)nc(N2CCCC2)[nH+]1
D619-0541	-12.5	Cc1cccc(OCc2nc(-c(cccc3)c3OCC(NCc3ccccc3)=O)no2)c1
D674-0226	-12.5	COc1cccc(-c2nc(-c3cccc(OCC(Nc4cccc(Cl)c4)=O)c3)no2)c1
D674-0261	-12.5	CCOc(cc1)ccc1-c1nc(-c2cccc(OCC(Nc3ccccc3)=O)c2)no1
E981-1283	-12.5	CC(C)c(cc1)ccc1NC(c1c(c(C)nn2-c3cccc(F)c3)c2nc(C)c1)=O
F460-1478	-12.5	Cc(cc1)ccc1-c1[nH+]c2ccccc2c(OCC(NCCc(cc2)cc(OC)c2OC)=O)c1
F726-1298	-12.5	O=C([C@@H](CCC1)CN1c1nc(-c2ccccc2)[nH+]cc1)N1CC[NH+](Cc2ccccc2)CC1
F733-1285	-12.5	O=C(c(cc1)ccc1Nc1ncnc(-c2ccccc2)c1)Nc(cc1)ccc1N1CCOCC1
F953-0342	-12.5	Cc1c(-c2nnc(C(NCc3cccc(Br)c3)=O)o2)oc2c1cccc2
F982-0881	-12.5	O=C(c(cccc1)c1C(c1nc(-c(cccc2)c2Cl)no1)=C1)N1c1cc(F)ccc1
G339-0876	-12.5	CCOc1cccc(CNC(c2cc(n(Cc3cc(OC)ccc3)nc3)c3cc2)=O)c1
G339-1416	-12.5	Cc1ccc(Cn2ncc(cc3)c2cc3C(NCc(cc2)ccc2SC)=O)cc1
G357-1602	-12.5	Cc(cccc1)c1C(Nc1cccc(C(OCC(N=C2SC=CN22)=CC2=O)=O)c1)=O
G408-2591	-12.5	Cc(ccc(-c1cnc(C2CC2)o1)c1)c1S(Nc1cccc2ccccc12)(=O)=O
G582-2826	-12.5	CC(C)Oc1ccc(CNC(c2nc3ccccc3c(Nc3ccccc3)n2)=O)cc1
G614-0116	-12.5	Cc1cc(OCC(Nc(cc2)cc(OC)c2OC)=O)nc2c1c(-c1ccccc1)nn2-c1ccccc1
G642-0966	-12.5	C[C@@]1(c2cnccc2)OC(c2cc(-c3ccccc3)[nH+]c3ccccc23)=NN1C(C)=O
G659-0677	-12.5	Cc1c(CN(CC2)c3c2cccc3)nc(-c(cc2)ccc2C(N(CC2)Cc3c2cccc3)=O)o1
G706-2028	-12.5	COc1ccc(Cc2nc(ccc(C(NCc(cccc3)c3Cl)=O)c3)c3o2)cc1
G751-5399	-12.5	CC(C)c(cc1)ccc1NC(CSCC(Nc(cc1)c2cc1Cl)=CC2=O)=O
G807-0076	-12.5	O=C1NC(SCc2nc(-c(cc3)cc4c3OCO4)no2)=NC(c2ccccc2)=C1
G898-0125	-12.5	Cc1c(cc(cc2)NC(CSCc(cc3)ccc3F)=O)c2nc(N2CCOCC2)c1
G932-0815	-12.5	C(c1c[nH+]ccc1)Nc1nc(n(-c2ccccc2)nc2)c2c(Nc(cc2)cc3c2OCO3)n1
J099-0092	-12.5	O=C(c1ccccc1)c(cc(cc1)Cl)c1NC(C1=CN(CCc2ccc3)c2c3C1=O)=O
K783-6495	-12.5	O=C(c(cc1)cc2c1SCCN2Cc(cc1)ccc1Cl)NCc(cccc1)c1Cl
L036-0317	-12.5	CC(Nc(cc1)ccc1-c1nc2ccccc2c(C(NCCc2c[nH]c3c2cccc3)=O)c1)=O
L112-0739	-12.5	O=C(CSc1nc(N(CC2)Cc3c2cccc3)nc2ccccc12)NCc(cccc1)c1Cl
L164-0147	-12.5	O=C(C1(CC1)c(cc1)ccc1NS(c1cc(CCCC2)c2cc1)(=O)=O)NCc1ccccc1
L164-0346	-12.5	O=C(C1(CC1)c(cc1)ccc1NS(c1cc(CCCC2)c2cc1)(=O)=O)NCCc1ccccc1
L220-0366	-12.5	CCC(Nc(cc1)ccc1S(NCc1cc(N(CC2)C(c3cc(C)ccc3)=O)c2cc1)(=O)=O)=O
L234-0973	-12.5	CC(Nc(cc1)ccc1Oc(cc1)ccc1-c1noc(-c(cc2)cc3c2OCO3)n1)=O
L325-0695	-12.5	CC(C)c1ccc(CNC([C@@H](CCC2)CN2c(nc2)ncc2-c2ccccc2)=O)cc1
L326-0081	-12.5	Cc1cccc(-c2cnc(N(CC3)CCC3C(NCCc(cc3)ccc3Cl)=O)nc2)c1
L365-1439	-12.5	Cn1c(cccc2)c2[nH+]c1CCc(cc1)ccc1NC(Nc(cc(cc1)F)c1F)=O
L422-0824	-12.5	O=C(c1noc(COc(cc2)ccc2NC(c2cccc(Cl)c2)=O)c1)NCc1ccccc1
L439-0069	-12.5	Cc(cc1)ccc1C(N(CC1)c2c1ccc(NC(NCc(cc1)ccc1F)=O)c2)=O
L466-0530	-12.5	C[C@@H](C(Nc(cc1)cc2c1OCO2)=O)Oc(cc1)ccc1-c1nc2ccccc2nc1
L562-0313	-12.5	COc1cccc(Oc(cc2)nnc2-c2cccc(C(Nc(cc3)ccc3N3CCOCC3)=O)c2)c1
L564-0375	-12.5	COc1cccc(Oc(nc2)ncc2-c2cccc(C(NCCc3ccccc3)=O)c2)c1
L603-0454	-12.5	Cc(ccc(F)c1)c1S(Nc1cc(-c2nnc(-c3ccccc3)o2)ccc1)(=O)=O
L604-0800	-12.5	O=C(Nc1cc(-c2nnc(Cc(cc3)cc4c3OCO4)o2)ccc1)Nc(ccc(F)c1)c1F
L662-0639	-12.5	O=C(c(cc1)ccc1Oc1ccnc(-c(cc2)ccc2F)n1)Nc(cc1)ccc1N1CCOCC1
L780-0028	-12.5	Cc(c(C)c1)cc(N2)c1N=C(CSc(cc1)ccc1NC(c(cc1)cc(OC)c1OC)=O)C2=O
L827-1797	-12.5	Cc(cc1)cc2c1[nH]c(CNc(cc1)ncc1-c1nc(-c3cccc(F)c3)no1)[nH+]2
L890-0883	-12.5	COc(ccc(C(Nc1ccc(Cc2nc(-c3ccccc3)no2)cc1)=O)c1)c1OC
M040-1064	-12.5	CCCOc(cc1)ccc1-c1noc(Cc2nc(C3=Cc(ccc(OC)c4)c4OC3=O)cs2)n1
M040-1073	-12.5	COc(cc1)cc(O2)c1C=C(c1csc(Cc3nc(Cc(cc4)ccc4Cl)no3)n1)C2=O
M339-0812	-12.5	COc(cc1)ccc1-c1nnc(COc2cccc(NC(c3ncccc3)=O)c2)o1
M530-2139	-12.5	Cc1ccc(CC(Nc(cc2)cc3c2oc(C(Nc2cccc(F)c2)=O)c3OC)=O)cc1
P038-4247	-12.5	Cc(ccc(F)c1)c1NC(c(cc1C(N2C)=O)cnc1N(c1ccccc1)C2=O)=O
P162-1007	-12.5	COc(cc1)cc(CNC(Cc2nnc(-c3cc4ccc[nH+]c4cc3)o2)=O)c1OC
P635-0269	-12.5	COc(cc1)cc(C=C2CCC(NCc(cc3)ccc3N3CCOCC3)=O)c1NC2=O
P807-0379	-12.5	O=C(c1c(CCCC2)c2n[nH]1)NCC(CC1)CCN1c1cc(-c2ccccc2)n[nH]1
S049-0178	-12.5	CCOc1cccc(C[N@H+](CC2)C[C@H]2Oc(cc2)ccc2-c2noc(C3CC3)n2)c1
S330-4191	-12.5	O=C(Cc(cc1)ccc1F)N(CC1)CCC1O[C@H]1CC[N@H+](Cc2ccccc2)CC1
S722-0924	-12.5	CN1CC[NH+](Cc2ccc(CC(CC3)CCN3C(Cc3cc(OC)ccc3)=O)cc2)CC1
V008-6992	-12.5	C(CN(CC1)c2ncccn2)N1c1nc(-c(cc2)ccc2Oc2ccccc2)[nH+]c2ccccc12
V010-1341	-12.5	COc1cccc(-c2ccc(CNC(COc(cc3)ccc3Cl)=O)c3c[nH+]ccc23)c1
V014-0682	-12.5	C[C@@H](C(NCc(cc1)ccc1-c1[nH+]cc(-c(cc2)ccc2OC)[nH]1)=O)Oc1ccccc1
V017-0873	-12.5	O=S(c1cc2ccccc2cc1)(N1Cc2c(N3CCCC3)nc(-c3ccccc3)[nH+]c2CC1)=O
V019-3279	-12.5	Cc(cc(cc1)Oc2nc(N3CCCC3)nc(CC3)c2CN3C(Cc(cc2)ccc2OC)=O)c1F
V020-1872	-12.5	COc(ccc(CCNC(c1cn(cc(cc2)-c(cc3)ccc3Oc3ccccc3)c2[nH+]1)=O)c1)c1OC
V020-8866	-12.5	CC(C)(C)c1nn2c(-c3cc(OC)ccc3)cc(C(NCCc3ccccc3)=O)nc2c1
V021-7847	-12.5	Nc1c2c(-c(cc3)ccc3F)nc(NCc(cc3)cc4c3OCO4)nc2nn1Cc1ccccc1
V021-8884	-12.5	CC(C)c(cc1)ccc1-c1nc(NCc2[nH+]cccc2)nc2nn(Cc3ccccc3)c(N)c12
V021-9015	-12.5	Nc1c2c(-c3cccc(F)c3F)nc(NCc3cc(F)ccc3)nc2nn1Cc1ccccc1
V023-2608	-12.5	CCc(n(c(nc1)c2)nc2-c2ccccc2)c1C(NCCc(ccc(Cl)c1)c1Cl)=O
V025-1343	-12.5	CC(C)CC(Nc(cc1)ccc1-n(c(-c(cc1)ccc1OC)n1)nc1OCc(cc1)ccc1F)=O
Y010-0977	-12.5	CC(C)(C1)[NH2+]C(C)(C)c2c1c(c1nc(-c(ccc3ccccc33)c3O)nn1cn1)c1s2
Y020-4101	-12.5	CCc1nn2c(C=CN(CCc(cc3)ccc3OC)C3=O)c3nnc2c1-c(cc1)ccc1F
Y030-6035	-12.5	O=C(c1cc(-c2ccccc2)nc2ccccc12)Nc(cc1)ccc1S(N1CCOCC1)(=O)=O
Y041-2980	-12.5	O=C(C(c1c2cccc1)=CN(c(cc1F)cc(F)c1F)C2=O)NCc1ccncc1
Y041-3672	-12.5	O=C(CN(C(C=C1)=O)N=C1c1cc2ccccc2cc1)c(ccc(Cl)c1)c1Cl
Y070-1854	-12.5	Nc(c(C(NCCc1ccccc1)=O)c1)[n+](CCCO)c(N=C2N3C=CC=C2)c1C3=O
Y200-0274	-12.5	O=C(c1cc(-c2ccccc2)[nH+]c2ccccc12)[N-]c1nnc(-c2cnccc2)s1
Y200-0464	-12.5	Cc(cc1c(C(Nc2cn(Cc(cc3)ccc3F)nc2)=O)c2)ccc1nc2-c1cnccc1
Y200-3977	-12.5	O=C(c1ccco1)N(CC1)CCN1C(c1c(cc(cc2)Cl)c2nc(-c2ccccc2)c1)=O
Y205-2974	-12.5	Cc1ccc(-c2[nH+]c3ccccc3c(C(Nc3nnc(-c4ccncc4)s3)=O)c2)o1
Y207-4270	-12.5	Cc(cc(cc1)OC)c1NC(COc(cc1)ccc1-c1nc(-c2ccccc2)no1)=O
Y207-4355	-12.5	Cc(cc1)ccc1-c1noc(-c(cc2)ccc2OCC(NCc(cc2)ccc2N(C)C)=O)n1
Y500-7118	-12.5	Cc(c(c1nc(C)c2)c2C(NCc2cn(-c3ccccc3)nc2-c2ccccc2)=O)nn1-c1ccccc1
Y500-7161	-12.5	Cc(c(c1nc(C)c2)c2C(N2CC[NH+](Cc3cccc(C(F)(F)F)c3)CC2)=O)nn1-c1ccccc1
Y501-0955	-12.5	CC(/C(/C1=O)=C\c2cn(Cc(cc3)ccc3[N+]([O-])=O)c3c2cccc3)=NN1c1ccccc1
Y502-5019	-12.5	C(c(cc1)ccc1-c1nn(cnc2c3cnn2-c2ccccc2)c3n1)Oc1cc(CCC2)c2cc1
Y502-8403	-12.5	CN(Cc1ccnn1C)C(c1nn2c(C(F)(F)F)cc(-c3cc4ccccc4cc3)nc2c1)=O
Y503-7317	-12.5	Cc1nn2c(-c3cccc(NC(c(n(C)nc4)c4C([O-])=O)=O)c3)ccnc2c1-c1ccccc1
Z237-1050	-12.5	O=C(c1cc2nnc(-c3cc(F)cc(F)c3)n2cc1)Nc(ccc(Cl)c1)c1F
2922-1523	-12.4	COc(cc1)ccc1N(C(c(cc1)c2cc1C(O1)=Nc(cc(cc3)Cl)c3C1=O)=O)C2=O
3098-0082	-12.4	Cc(cc1)ccc1OCc1nnc(NC(C(c2ccccc2)c2ccccc2)=O)s1
3229-2454	-12.4	O=C(c1ccccc1)Oc1cccc(/C=C2/SC(Nc3ccccc3)=NC2=O)c1
3738-4411	-12.4	O=C(COc1cccc2ccccc12)Nc(cc1)ccc1NC(c1cccs1)=O
4028-0587	-12.4	O=C(c(cccc1)c1Cl)NC(Nc1cc(-c2nc(nccc3)c3o2)ccc1)=S
4088-0411	-12.4	Cc(cc1)ccc1-c1csc(Cc2nc(C3=Cc(cccc4)c4OC3=O)cs2)n1
4649-0146	-12.4	CC(C)N(c(cccc1)c1/C1=C/C(N2c3ccccc3)=Nc(cccc3)c3C2=O)C1=O
4896-5242	-12.4	COc(cc(/C=C(/c(cc(cc1)Br)c1N1)\C1=O)cc1)c1OCc1ccccc1
5042-0480	-12.4	O=C(c(ccc(C(O1)=Nc(cccc2)c2C1=O)c1)c1C1=O)N1c1cccc2ccccc12
5042-0761	-12.4	Cc1cccc(C)c1OCC(Nc1cccc(C(O2)=Nc(cccc3)c3C2=O)c1)=O
5050-0076	-12.4	COc(cc(c(cccc1)c1o1)c1c1)c1NC(CSc1nc(cccc2)c2o1)=O
5169-0289	-12.4	CC(C)(C1)[NH2+]C(C)(C)c2c1c(c1nc(COc3cccc4ccccc34)nn1cn1)c1s2
5762-2406	-12.4	Cc(cc(cc1)C(OC)=O)c1-c1ccc(/C=C(\C(N2c3cccc(Cl)c3)=O)/NC2=O)o1
5885-0435	-12.4	O=C(Cn1c(cccc2)c2c(/C=C(\C(N2c3ccccc3)=O)/NC2=O)c1)Nc(cc1)ccc1Cl
6187-2159	-12.4	O=C1n2nc(-c(cc3)ccc3F)nc2S/C1=C\c1cn(-c2ccccc2)nc1-c1ccccc1
6637-0528	-12.4	O=C1Nc(cccc2)c2/C1=C\c1cn(Cc(cc2)ccc2Br)c2c1cccc2
6725-3890	-12.4	Cc(ccc(S(N1CCCCC1)(=O)=O)c1)c1-c1nnc2n1nc(C)c1c2cccc1
7245-0226	-12.4	CC1(C)OCc2c(N3CCCC3)[nH+]c3sc4c(NCCc5ccccc5)ncnc4c3c2C1
8002-9905	-12.4	C[C@@H](C(OCC(c(cc1)ccc1Br)=O)=O)N(C(c1c2c3ccc(CC4)c2c4cc1)=O)C3=O
8009-8623	-12.4	Cc(cc1)ccc1C(Oc1ccc(/C=C2\N=C(c(cc3)ccc3Cl)OC2=O)cc1)=O
8010-2602	-12.4	CN(Cc1ccccc1)C(c1nn2c(C(F)(F)F)cc(-c(cc3)ccc3OC)nc2c1Cl)=O
8015-2212	-12.4	Cc1c(CC/[NH+]=C\C(C(C[C@H](C2)c(cc3)ccc3OC)=O)=C2O)c(cccc2)c2[nH]1
8015-9990	-12.4	CC(/C(/C1=O)=C/c2ccc(-c(cc(C)c(C)c3)c3[N+]([O-])=O)o2)=NN1c(cc1)cc(C([O-])=O)c1Cl
C201-1552	-12.4	CC(C)c(cc1)ccc1NC(CSc(cc1)nnc1N(CC1)Cc2c1cccc2)=O
C561-0763	-12.4	Cc1nn2c(C)c(CCC(Nc3cnccc3)=O)c(C)nc2c1-c(cc1)ccc1F
C561-1281	-12.4	Cc1nn2c(C)c(CCC(NCCc(cc3)ccc3SC)=O)c(C)nc2c1-c1ccccc1
C567-0437	-12.4	Cc1ccc(CN(C=C2C(c3cc(C)c(C)cc3)=O)c(cc3OCOc3c3)c3C2=O)cc1
C611-0435	-12.4	COc(ccc(Cl)c1)c1NC(c(sc1c2cc(C[N@@H+](Cc3ccccc3)CC3)c3n1)c2N)=O
C700-2645	-12.4	COc1cc(CCC(NCc2cc(N(CC3)C(c4ccccc4)=O)c3cc2)=O)cc(OC)c1OC
C999-0252	-12.4	Cc1c(CC(Nc2cccc(SC)c2)=O)c(C)nc2cc(-c3ccccc3)nn12
D033-0080	-12.4	CCc(cc1)ccc1C(c(n(cccc1)c1c1C(Nc(cccc2)c2Cl)=O)c1N)=O
D049-0214	-12.4	Brc1cc(-n2ncc3c2ncn2nc(Cc4ccccc4)nc23)ccc1
D335-3214	-12.4	COc(cc1)ccc1-c1nc(CCNC(Cc2cccc3ccccc23)=O)cs1
D400-3614	-12.4	COc(cc(cc1)-c2noc(-c3ccccc3)n2)c1OCC(Nc1cccc(Cl)c1)=O
D643-0017	-12.4	CC(C)c(ccc(C)c1)c1OCc1nn(cnc2c3sc4nc(C)cc(C)c24)c3n1
D655-0222	-12.4	C[C@@H](C(Nc(cc1)ccc1-c1nc(-c(cc2)ccc2OC)no1)=O)Oc(cc1)ccc1F
D655-0310	-12.4	C[C@@H](C(Nc(cc1)ccc1-c1nc(-c(cc2)ccc2Cl)no1)=O)Oc(cccc1)c1OC
D704-3056	-12.4	Cc1ccc(cc(-c2noc(-c3ccccc3)n2)c(NCCc2[nH+]cccc2)[nH+]2)c2c1
D715-0906	-12.4	CCc(c(OC/C=C/c1ccccc1)c1)cc2c1OC=C(c1nc(C)cs1)C2=O
D715-0979	-12.4	Cc(c(NC(COc(cc1O)cc(OC(c2ccccc2)=C2)c1C2=O)=O)ccc1)c1Cl
E139-0295	-12.4	Oc(ccc(Br)c1)c1C(N1)=NC(Oc2c(C3)c4ccccc4cc2)=C3C1=O
F043-0310	-12.4	CC(N(C)c(cc1)ccc1NC(c1c(C)oc(cc2)c1cc2OCc1ccccc1)=O)=O
F146-1235	-12.4	Cc(cc1)ccc1-c1c(C(NCC[NH+](CC2)CCN2c2cccc(Cl)c2)=O)c2ccccc2nn1
F215-0298	-12.4	Cc1nc2nc(-c(cc3)ccc3NS(c3cc4ccccc4cc3)(=O)=O)cn2cc1
F358-0116	-12.4	COc(ccc(-c1noc(-c2cn(Cc(cc3)ccc3NC(Cc3ccccc3)=O)c[nH+]2)n1)c1)c1OC
F389-0178	-12.4	CCOc1ccc(CCNC(c(cc2)cc(NC3=O)c2O/C3=C\c(cc2)ccc2Cl)=O)cc1
F612-0919	-12.4	CC(c(cc1)ccc1NC(c1cc(-c2c(C)n(-c3ccc(C)cc3)nc2)nc2ccc(C)cc12)=O)=O
F624-2391	-12.4	Cc(cc1)ccc1-n(c(-c1cnccc1)c1)nc1C(NCc(cc1)ccc1Cl)=O
F690-0833	-12.4	COc1cccc(CNC(Nc(cc2OC)cc3c2nc(NC(c2ccccc2)=O)s3)=O)c1
F779-1201	-12.4	Cn1c(cccc2)c2[nH+]c1CCc1cccc(NC(CCc2[nH+]c(cccc3)c3[nH]2)=O)c1
F784-0196	-12.4	Cn1c(ccc(NC(CSc2ccccc2)=O)c2)c2[nH+]c1CCc1ccccc1
F840-0179	-12.4	CCOc(ccc(-c1noc(CSc(cc2)nnc2-c(cc2)cc3c2OCO3)n1)c1)c1OC
G117-0005	-12.4	O=C(COc(cccc1)c1-c1nnc(-c2ccccc2)o1)NCc1cccc(Cl)c1
G210-1690	-12.4	Cc(c(-c(cc1)ccc1F)c1nc2)nn1c(C)c2C(NCc1cccc(Br)c1)=O
G214-4574	-12.4	CC(C)Oc1ccc(CNC(COc(cccc2)c2-c2nnc(-c3ccccc3)o2)=O)cc1
G339-1982	-12.4	CN(C)c1ccc(CNC(c2cc(n(Cc3cccc(Cl)c3)nc3)c3cc2)=O)cc1
G341-0095	-12.4	CCOc(cc1)ccc1-c1nn(CC(Nc2cc(C)ccc2)=O)c2c1cnc1ccccc12
G341-0104	-12.4	CCc(cc12)ccc1ncc1c2n(CC(Nc2c(C)cccc2)=O)nc1-c1ccccc1
G341-0182	-12.4	Cc(cc12)ccc1ncc1c2n(CC(Nc(cccc2)c2F)=O)nc1-c1ccccc1
G341-0193	-12.4	CCOc(cc1)ccc1-c1nn(CC(Nc(cccc2)c2F)=O)c2c1cnc1ccccc12
G341-0286	-12.4	CCc(cc12)ccc1ncc1c2n(CC(NCc2ccccc2)=O)nc1-c1ccccc1
G582-2978	-12.4	CCc(cc1)ccc1Nc1nc(C(NCc(cc2)ccc2N(C)C)=O)nc2ccccc12
G586-0192	-12.4	Cc1ccc2[nH+]c3sc(C(Nc(cccc4)c4N4CC[NH+](C)CC4)=O)cc3cc2c1
G614-0117	-12.4	Cc1cc(OCC(Nc2cnccc2)=O)nc2c1c(-c1ccccc1)nn2-c1ccccc1
G614-0144	-12.4	Cc(c(c(-c1ccccc1)c1)c2nc1OCC(NCc1cnccc1)=O)nn2-c1ccccc1
G614-0189	-12.4	Cc(c(c(-c1ccccc1)c1)c2nc1OCC(NCc1cc(OC)ccc1)=O)nn2-c1ccccc1
G656-0811	-12.4	NC(c(nc(-c1cc(OCc2ccccc2)ccc1)nc1N2c(cc3)ccc3F)c1NC2=O)=O
G718-0729	-12.4	O=S(c1ccc(C2CCCCC2)cc1)(NCCc1n[nH]c(-c(cc2)ccc2Cl)n1)=O
G756-0384	-12.4	Cc(ccc(NC(CCc1ccccc1)=O)c1)c1OCC(N=C1N2C=CC=C1)=CC2=O
G756-1548	-12.4	CC(C=CC1=NC(COc(cc2)ccc2NC(CSc(cc2)ccc2Cl)=O)=C2)=CN1C2=O
G809-0772	-12.4	[O-]C(c1cc(NC[C@H]2CC[N@H+](Cc(cc3)ccc3Cl)CC2)[nH+]c2ccccc12)=O
G810-0121	-12.4	CCC(Nc(cc1)ccc1S(NCc(cc1)cc(CC2)c1N2C(CC)=O)(=O)=O)=O
G856-6373	-12.4	CC(c(cc(cc1)OCC(c(cc2)ccc2Cl)=O)c1O1)=C(c(cc2)cc(OC)c2OC)C1=O
G869-0681	-12.4	Cc1nc(Nc(cc2)ccc2NC(CCc2ccccc2)=O)nc(N2CCOCC2)c1
G932-0608	-12.4	CCOc(cc1)ccc1Nc1nc(NCCc2ccccc2)nc2c1cnn2-c1ccccc1
G932-0818	-12.4	C[NH+](CC1)CCN1c1nc(n(-c2ccccc2)nc2)c2c(Nc(cc2)cc3c2OCO3)n1
G954-0117	-12.4	Cc1c(-c(cc2)nnc2SCC(NCc(cccc2)c2Cl)=O)sc(-c2cc(OC)ccc2)n1
J021-2296	-12.4	Cc(ccc(F)c1)c1NC(CCc1nc(CSc2nc(cccc3)c3[nH]2)no1)=O
J079-0995	-12.4	Cc1c(CN2CC[NH+](CC(c(ccc(C)c3)c3O3)=CC3=O)CC2)nc(-c2c(C)cccc2)o1
K288-0467	-12.4	O=C(c1cccc(N(C(c(ccc(Cl)c2)c2N2)=O)C2=S)c1)NCc1c[nH+]ccc1
K297-0910	-12.4	Cc(cc1)cc2c1nc(-c(cc1)ccc1NC(c(cccc1)c1N1)=NC1=S)s2
K788-6521	-12.4	COc1c(CNC(c(cc2)cc(NC3=O)c2S/C3=C\c2ccccc2)=O)cccc1
L331-0443	-12.4	O=C(c1nc(N2CCCCC2)c2oc(cccc3)c3c2n1)NCc(ccc(F)c1)c1Cl
L367-0678	-12.4	C[C@@H](c1ccc(C)cc1)NC(c(cc1)ccc1-c1cnc(NCc2ccccc2)nc1)=O
L466-0574	-12.4	C[C@@H](C(Nc(cc1)c(C)cc1F)=O)Oc(cc1)ccc1-c1nc2ccccc2nc1
L499-0679	-12.4	C[NH+](C)c1ccc(CNC(c2cccc(-c3nc(-c(cc4)ccc4F)no3)c2)=O)cc1
L523-0080	-12.4	O=C(c1cccc(-c(cc2)ccc2S(N2CCCC2)(=O)=O)c1)NCCc1ccccc1
L604-0055	-12.4	O=C(Nc(cc1)cc2c1OCO2)Nc1cc(-c2nnc(-c3ccccc3)o2)ccc1
L655-0099	-12.4	Cc1cc(S(Nc2cc(-c3nc(-c4ccccc4)co3)ccc2)(=O)=O)c(C)c(C)c1
L814-0822	-12.4	O=C(c(c(F)ccc1)c1F)Nc1cc(Oc2nc(cccc3)c3n3c2nnc3)ccc1
L827-0861	-12.4	COc(cc1)ccc1-c1noc(-c(cc2)c[nH+]c2NCc(cc2)cc3c2OCO3)n1
L970-0538	-12.4	CC(Nc(cc1)ccc1S(Nc(cc1c(OC)c2)ccc1[nH+]c2-c1cccc(Cl)c1)(=O)=O)=O
M115-1127	-12.4	O=C(C=C1)C(c2nc(-c(cc3)ccc3OCc3ccccc3)no2)=NN1c1cccc(F)c1
M291-2367	-12.4	CC(C)C(Nc1cc2nc(C)ccc2c(C(NCc(cc2)cc(Cl)c2F)=O)c1)=O
M339-0509	-12.4	CC(Nc1cccc(C(Nc2cccc(OCc3nnc(-c(cc4)ccc4F)o3)c2)=O)c1C)=O
M628-0188	-12.4	O=C(c1cc2c(N3CCCC3)nc[nH+]c2cc1)NCc(cc1)ccc1[NH+]1CCCCC1
M628-0206	-12.4	O=C(c1cc2c(N3CCCC3)ncnc2cc1)NCC[N@@H+](CC1)Cc2c1cccc2
M743-0149	-12.4	CCOc(cccc1)c1C(N1C[C@@H](COc2cc(C(N3CCCC3)=O)ccc2)CCC1)=O
S556-0584	-12.4	COc1cccc(C(N(C2)CC2Oc(cc2)ccc2-c2noc(-c3cnccc3)n2)=O)c1
S722-0661	-12.4	O=C(c(cc1)cc2c1[nH]cc2)N1CCC(Cc2ccc(C[NH+]3CCOCC3)cc2)CC1
S723-0824	-12.4	COc1cccc(C[N@H+]2CC[C@H](Cc3ccc(COc4cc[nH+]cc4)cc3)CC2)c1OC
S787-1343	-12.4	O=C(CCc1ccc(CC(CC2)CCN2C(Cc2c[nH+]ccc2)=O)cc1)N1CCCC1
V001-8984	-12.4	Cc1nn2c(-c(cc3)ccc3OC)cc(C(NCc3ccncc3)=O)nc2c1-c1ccccc1
V006-2203	-12.4	CC(CC1)CCN1c(nc(-c1ccc(C)cc1)[nH+]c1)c1C(Nc(cc1)ccc1F)=O
V009-6366	-12.4	Cc(cc1)c(C)cc1NC(CSc1nc(N(CC2)CCN2c(cccc2)c2F)cc(Cl)n1)=O
V013-3150	-12.4	COc1cccc(Nc(nc(-c2ccccc2)nc2)c2C(NCCc(cc2)cc(OC)c2OC)=O)c1
V013-4925	-12.4	COc(cc1)ccc1-c1c[nH+]c(-c2ccc(CNC(c(c(F)c3F)ccc3F)=O)cc2)[nH]1
V016-6071	-12.4	COc(cc(cc1)-c2nc(C(NCCc3[nH+]cccc3)=O)cs2)c1OCc(cc1)cc(F)c1F
V019-0632	-12.4	Cc(cc(cc1)-c(cc2)cn3c2nc(C(NCc(cc2)cc4c2OCO4)=O)c3)c1F
V019-1226	-12.4	Cc1cc(COc(cc2)ccc2-c2nc(C(NCc3ccncc3)=O)cs2)c(C)cc1
V023-1143	-12.4	Cn(c(N)c12)nc2nc(NCc2[nH+]cccc2)nc1-c1cccc(Oc2ccccc2)c1
V024-8892	-12.4	O=C(c1ccc(CSc2nc(N3CCOCC3)cc(-c3ccccc3)n2)cc1)NCc1ccccc1
V025-3194	-12.4	CCCNC(c1ccc(CSc(cc2)nnc2-c(cc2)ccc2-c2ccccc2)o1)=O
Y020-4196	-12.4	O=C(c1c2)N(Cc3ccccc3)C=Cc1nc(C=CN1c3nc(SCc4ccccc4)n[nH]3)c2C1=O
Y020-4197	-12.4	O=C(c1c(C=C2)nc(C=CN(c3ccccc3)C3=O)c3c1)N2c1nc(SCc2ccccc2)n[nH]1
Y020-9297	-12.4	O=C(c1ccccc1)NN(C=Cc(n1nc2)c3cnc1c2-c(cc1)ccc1Cl)C3=O
Y040-0923	-12.4	COc(cc1)cc(C=C2c(cc3)ccc3OCC(NCc3ncccc3)=O)c1OC2=O
Y040-3064	-12.4	O=C(c1c(CC(O2)=Cc(cccc3)c3C2=O)cccc1)N1CC[NH+](Cc2ccccc2)CC1
Y040-4932	-12.4	COc(cccc1C=C2c(cc3)ccc3OCC(Nc3cnccc3)=O)c1OC2=O
Y043-3743	-12.4	C/C(/CCC(NCCc1cccc(F)c1)=O)=C\Cc(c(O)c(c(CO1)c2C)C1=O)c2OC
Y070-0516	-12.4	O=C(/C(/SC1=N2)=C/c3cn(-c4ccccc4)nc3-c3ccccc3)N1N=C(Cc1ccccc1)C2=O
Y200-0773	-12.4	O=C(c1c(cc(cc2)Br)c2nc(-c2ncccc2)c1)N(CC1)Cc2c1cccc2
Y200-5667	-12.4	Cc1ccc(-c2nc3ccccc3c(C(NCCc(cc3)cc(OC)c3OC)=O)c2)o1
Y204-2130	-12.4	O=C(c1cc(-c(cc2)cc3c2OCO3)nc2ccccc12)Nc1nc(cccc2)c2[nH]1
Y204-4822	-12.4	O=C(c(cc1)cc2c1OCO2)Nc(cc1)ccc1NC(c(cc1)cc2c1OCO2)=O
Y500-9103	-12.4	CC(/C(/C1=O)=C/c(cccc2)c2OCC(Nc2ccccc2)=O)=NN1c1ccccc1
Y501-0808	-12.4	Cc1c(c(ncn2nc(COc(cc3)ccc3-c3ccccc3)nc22)c2s2)c2nc(C(F)F)c1
Z237-1077	-12.4	O=C(c1cc2nnc(-c3cc(F)cc(F)c3)n2cc1)NCc(cc1)cc(Cl)c1F
0088-0020	-12.3	O=C1OC(c(cccc2)c2NS(c2cc3ccccc3cc2)(=O)=O)=Nc2c1cccc2
2080-0182	-12.3	O=C(c(cc1)ccc1NC(c1cccc(I)c1)=O)Nc1cc[nH+]cc1
2151-0036	-12.3	COc(cc(/C=C(/C(N1c2ccccc2)=O)\SC1=O)cc1)c1OC(c(cc1)ccc1F)=O
2367-1187	-12.3	Cc(cc1C)cc(n2C3=O)c1nc2S/C3=C/c1ccc(-c(cccc2)c2C([O-])=O)o1
2774-1765	-12.3	CN(CCc1[nH+]cccc1)C(c1nn2c(C(F)(F)F)cc(-c(cc3)cc(Cl)c3Cl)nc2c1)=O
3271-0495	-12.3	O=C(C1(C[C@H](C2)C3)C[C@H]3C[C@H]2C1)NN(C([C@@H]([C@H]1[C@@H](C=C2)c3ccccc3)[C@@H]2c2ccccc2)=O)C1=O
3570-0563	-12.3	Cc1csc(C2=Cc(ccc(OCc(c(F)ccc3)c3Cl)c3)c3OC2=O)n1
3681-1154	-12.3	O=C(C(C(N1)=O)=Cc2cn(Cc3cccc4ccccc34)c3c2cccc3)NC1=S
4170-0969	-12.3	Cc(cc(cc1)Cl)c1OCC(Nc(cc1)cc(C(c2c3cccc2)=O)c1C3=O)=O
4225-0063	-12.3	O=C(CCN(C(c1c2cccc1)=O)C2=O)N(CC1)CC[NH+]1C(c1ccccc1)c1ccccc1
4298-0131	-12.3	COc(cc1)ccc1N(C(/C=C(/c(cccc1)c1N1Cc2ccccc2)\C1=O)=Nc1c2cccc1)C2=O
4483-2580	-12.3	Cc(cccc1)c1NC(c1cc(NC(CCC(OCC(c2ccccc2)=O)=O)=O)ccc1)=O
5645-0404	-12.3	Cc(cc1)ccc1SCC(NC(N/C(/N)=N/c(cc1)ccc1Oc1ccccc1)=N1)=CC1=O
6228-2065	-12.3	CC(c1c(C)nc(NC(c2ccc(COc3cc4ccccc4cc3)o2)=O)s1)=O
6434-3564	-12.3	CN1N=C(c(cc2)ccc2OCC(Nc2cccc3ccccc23)=O)c(cccc2)c2C1=O
6574-0146	-12.3	O=C(CSc1nc2ccccc2cc1)Nc1nsc(-c(cc2)ccc2Cl)n1
7445-0067	-12.3	Nc(n1nc(COc2ccccc2)c(-c2ccccc2)c1nc1)c1-c(cc1)ccc1Cl
8006-5578	-12.3	O=C(C(NCc1cccc(CNC(C(NCc2ccccc2)=O)=O)c1)=O)NCc1ccccc1
8007-8475	-12.3	COc(ccc(/C=N/N(C(c1c2c3cccc2ccc1)=O)C3=O)c1)c1Br
8011-9275	-12.3	[O-]C(c1c2cccc1)=C([C@]1(c(cccc3)c3N3)C3=O)C2=NC(c2c3cccc2)=C1C3=O
8264-0668	-12.3	O=C(c1ccc(C[N@@H+](CC2)Cc3c2cccc3)cc1)Nc(cc1)ccc1S(N1CCCC1)(=O)=O
C095-0454	-12.3	Cc1c(cc(cc2)NC(CCc(cc3)ccc3OC)=O)c2[nH+]c(N(CC2)CCN2c2ncccn2)c1
C204-0162	-12.3	Cc1c(cc(cc2)NC(CCC(NCc3cccs3)=O)=O)c2[nH+]c(N2CCOCC2)c1
C301-5517	-12.3	O=C(c1c2cccc1)[N-]N(c(cc1)ccc1S(N(CC1)c3c1cccc3)(=O)=O)C2=O
C301-5542	-12.3	OC(c1c2cccc1)=NN(c(cc1)ccc1S(NCc1ccccc1)(=O)=O)C2=O
C430-1068	-12.3	COc1ccc(CN(C=Cc(c2c3)nc(C=CN4Cc(cc5)ccc5OC)c3C4=O)C2=O)cc1
C561-2057	-12.3	Cc1nn2c(C)c(CC(NCCc(cc(cc3)OC)c3OC)=O)c(C)nc2c1-c1ccccc1
D144-1036	-12.3	CC(c(c(OC)cc(OC)c1)c1O1)=C(CC(NCc2cccc(Cl)c2)=O)C1=O
D351-2148	-12.3	CCc(cc1)ccc1NC(c(nc1-c2ccccc2)nn1-c(cc1)ccc1Cl)=O
D400-0152	-12.3	Cc(cc1)ccc1-c1noc(-c2cccc(OCC(NCc3c[nH+]ccc3)=O)c2)n1
D400-0267	-12.3	Cc1cccc(NC(COc2cc(-c3nc(-c(cc4)ccc4OC)no3)ccc2)=O)[nH+]1
D400-3936	-12.3	Cc(cc1)ccc1-c1nc(-c(cc2)cc(OC)c2OCC(Nc(ccc(OC)c2)c2OC)=O)no1
D430-0339	-12.3	Cc(cc1)c(C)cc1C(Nc(cc1)ccc1Nc1nc(C)[nH+]c(N2CCCC2)c1)=O
D430-0420	-12.3	Cc1[nH+]c(N2CCCCC2)cc(Nc(cc2)ccc2NC(CCc2ccccc2)=O)n1
D457-0641	-12.3	C(C[NH+](CC1)C(c2ccccc2)c2ccccc2)N1c(c1c2cccc1)nn1c2nnc1
D678-0706	-12.3	CC(C)c1nc(-c(cc2)ccc2C(NCc2noc(-c3cccc(Cl)c3)n2)=O)no1
E205-0271	-12.3	Cc1ccc(Cn2c3nc(NCc(cccc4)c4Cl)nnc3c3c2cccc3)cc1
E233-1683	-12.3	Cc1c(C(NCc2ncccc2)=O)oc2c1-c1nn(Cc3cccc(Cl)c3)cc1CC2
E760-5056	-12.3	COc(cc1)ccc1N(CC1)CCN1C(c1cc(-n2c3ncccc3nc2)ccc1)=O
F019-2795	-12.3	Cc1ccc(CNc2nc(-c3cnccc3)nn2C(/C=C/c(cccc2)c2Cl)=O)cc1
F036-0457	-12.3	Cc(cccc1)c1C(/[NH+]=C(\NCCc1c[nH]c2c1cccc2)/Nc(cc1)ccc1OC)=O
F255-0523	-12.3	Cc(cc1)cc2c1[nH]c(CCc(cc1)ccc1NC(c(ccc(OC)c1)c1OC)=O)[nH+]2
F357-0716	-12.3	Cc(cccc1)c1-c1noc(-c2cn(Cc(cc3)ccc3NC(NCc3ccccc3)=O)c[nH+]2)n1
F389-0040	-12.3	COc1ccc(CNC(c(cc2)cc(NC3=O)c2O/C3=C\c(cc2)ccc2Cl)=O)cc1
F575-0275	-12.3	CCC[NH+]1CCN(CCNC(c2cc(Nc(cc3)n[nH+]c3-c3ccc(C)cc3)ccc2)=O)CC1
F612-0961	-12.3	Cc(n(-c1ccc(C)cc1)nc1)c1-c1nc2ccc(C)cc2c(C(N2CCCC2)=O)c1
F685-0231	-12.3	[O-]C(c(cc(cc1)[N@H+]2CC[C@H](Cc3ccccc3)CC2)c1NC(c(cc1)ccc1F)=O)=O
F840-0392	-12.3	Cc(cccc1)c1-c1noc(CSc(cc2)nnc2-c(cc2)cc(OC)c2OC)n1
G267-0050	-12.3	Cc(nc(C=CN(Cc(cc1)ccc1OC)C1=O)c1c1)c1C(Nc1cccc(SC)c1)=O
G341-0133	-12.3	COc1cccc(NC(Cn(c2c3cnc4ccccc24)nc3-c(cc2)ccc2F)=O)c1
G420-0474	-12.3	O=C(CSc(c1c2)nccn1nc2-c1cccc2ccccc12)NCCc1ccccc1
G427-2230	-12.3	Cc(c(c1n2)c(C)c(CCC(NCc(cccc3)c3F)=O)c2OC)nn1-c1ccccc1
G547-0734	-12.3	O=C(c1cc(-c2cnccc2)nc2ccccc12)NCCN1CC[NH+](Cc2ccccc2)CC1
G582-2361	-12.3	Cc1cccc(Nc2nc(C(NCc3cccc(Cl)c3)=O)nc3ccccc23)c1
G642-0451	-12.3	CC(N1N=C(c2cccc(NC(c3cc(C)ccc3)=O)c2)O[C@H]1c1cnccc1)=O
G756-1105	-12.3	CC(C=CN12)=CC2=NC(COc(cc2)ccc2NC(c(cccc2)c2F)=O)=CC1=O
G777-0339	-12.3	O=C(c1cccc2c1SCCC2=O)NC[C@H]1CC[N@H+](Cc(cc2)ccc2F)CC1
G807-0081	-12.3	CC(C)Oc(cc1)ccc1-c1noc(CSC(N2)=NC(c3ccccc3)=CC2=O)n1
G856-3156	-12.3	Cc1c(CCNS(c(cc2)ccc2-c2ccccc2)(=O)=O)sc(-c2cnccc2)n1
G856-8753	-12.3	O=C(c(cccc1)c1Br)N(CC1)CCN1c(cc1)n[nH+]c1NCc1ccccc1
G866-0312	-12.3	Cc(cc1)c(C)cc1C(N(CC1)CCN1c(nc[nH+]c12)c2nnn1-c(cc1)ccc1F)=O
G932-0620	-12.3	CCOc(cc1)ccc1Nc1nc(NCc2c[nH+]ccc2)nc2c1cnn2-c1ccccc1
G932-0768	-12.3	C[NH+](CC1)CCN1c1nc(n(-c2ccccc2)nc2)c2c(Nc2cccc(OC)c2)n1
J030-0257	-12.3	Cc(cc1)cc(Oc(c2c3)cc(Cl)c3S(N(CC3)Cc4c3cccc4)(=O)=O)c1NC2=O
J099-1148	-12.3	C[C@@H](Cc1cc(Br)c2)N(C=C3C(Nc4cccc5ccccc45)=O)c1c2C3=O
K216-1637	-12.3	COc(ccc(CCNC(c1cc2nc(-c3ccco3)c(-c3ccco3)nc2cc1)=O)c1)c1OC
K297-0125	-12.3	O=C1N(C=C(C=C2)Cl)C2=NC(CSc2nc3ccccc3c(NCc(cc3)ccc3Cl)n2)=C1
K907-0007	-12.3	COc(ccc(Cl)c1)c1-c1nc(-c(cc2)ccc2NC(c(o2)ccc2Br)=O)no1
L009-0693	-12.3	C[C@H]1CC[N@H+](CCNC(c2cc(-c(cc3)nnc3NCc3ccccc3)ccc2)=O)CC1
L010-0081	-12.3	O=C(c(cc1)ccc1-c1[nH+]cnc(N2CCCC2)c1)NCCc(cc1)ccc1Cl
L084-1947	-12.3	CN(CCc1noc(-c(cc2)ccc2C(N2CCOCC2)=O)n1)C(c(cc1)cc(Cl)c1F)=O
L234-0862	-12.3	C[C@@H](c1nc(-c(cc2)ccc2Oc(cc2)ccc2OC)no1)NC(c1ccccc1)=O
L294-1217	-12.3	O=S(c(cc1)ccc1F)(Nc(cc1)ccc1-c1noc(-c(cccc2)c2F)n1)=O
L368-0094	-12.3	COc1cc(OC)c(CNC(c2cc(-c3cnc(N4CCCC4)nc3)ccc2)=O)cc1
L530-0348	-12.3	COc(cc1)ccc1NC(c(cc1)ccc1NS(c(cc1)ccc1-c1cc(F)ccc1)(=O)=O)=O
L564-0348	-12.3	Cc1ccc(CNC(c2cc(-c(cn3)cnc3Oc3cc(OC)ccc3)ccc2)=O)o1
L564-0379	-12.3	Cc1c(CNC(c2cc(-c(cn3)cnc3Oc3cc(OC)ccc3)ccc2)=O)cccc1
L986-0274	-12.3	CC(C)N(c(nccc1)c1N=C1c(cc2)ccc2C(Nc(cc2)ccc2F)=O)C1=O
L986-0503	-12.3	CCOc(cc1)ccc1NC(c(cc1)ccc1C1=Nc2cccnc2N(C)C1=O)=O
M497-0589	-12.3	Cc(cc1)ccc1-c1cc(N2CCOCC2)c(cc(cc2)NC(c(cccc3)c3OC)=O)c2[nH+]1
M745-0334	-12.3	Cc1ccc(CC(N2CCC(COc(cc3)ccc3C(N3CCOCC3)=O)CC2)=O)cc1
M881-0951	-12.3	O=C(CSc1nccc(-c2nc(-c3ccccc3)no2)c1)NCc(cccc1)c1F
P088-2936	-12.3	O=C(c1cccc2c1CCN2C(Nc(cc1)ccc1F)=O)NCCc1[nH+]cccc1
P130-0142	-12.3	O=C(Nc1cc(-c2nccnc2N2CCCC2)ccc1)Nc1cccc(Br)c1
P801-0364	-12.3	O=C(c1cc(N2C[C@@H](c3ccccc3)[NH2+]CC2)ncc1)NCc(cc1)cc2c1OCO2
P801-1054	-12.3	O=C(c1cc(N2C[C@@H](c3ccccc3)[NH2+]CC2)ncc1)NCCc(cc1)ccc1Cl
S690-1721	-12.3	CC(N1CCC(Cc(cc2)ccc2C(NC[C@@H]2Oc(cccc3)c3OC2)=O)CC1)=O
SD54-0440	-12.3	CCOc1nc(-c2ccccc2)nc(CC2)c1CC[C@@H]2C(NCc1cnccc1)=O
V010-6314	-12.3	CC[N@@H+]1[C@@H](CNC(c(cc2)ccc2-c2cc(-c3cccc4ccccc34)n[nH]2)=O)CCC1
V011-4075	-12.3	O=C(c(nc1Cc2ccccc2)nn1-c1ccccc1)NCCc(ccc(Cl)c1)c1Cl
V013-9793	-12.3	CC[C@@H](C(NCc(cc1)ccc1-c1[nH+]cc(-c2cc(OC)ccc2)[nH]1)=O)c1ccccc1
V014-6521	-12.3	Cc1ccc(CN(C(C2CC2)=O)c2ccc(CC(Nc(cc3)ccc3OC)=O)cc2)cc1
V014-6720	-12.3	O=C(c(cc1)ccc1-c1cc(-c(ccc(Cl)c2)c2Cl)n[nH]1)NCCc1c[nH+]ccc1
V020-1682	-12.3	O=C(c1csc(-c(ccc(OCc(cc2)cc(Cl)c2Cl)c2)c2F)n1)NCc1c[nH+]ccc1
V020-6087	-12.3	Cc(cc1)ccc1N1CC[NH+](Cc2cccc(C(NCCc(cccc3)c3OC)=O)c2)CC1
V021-1171	-12.3	O=C(c1ccc(/C=C(/C(N2Cc3cc(F)ccc3)=O)\SC2=O)cc1)N(CC1)Cc2c1cccc2
V026-6290	-12.3	CCc1cc(N2CCCC2)nc(SCc2cc(C(NCc(cc3)cc4c3OCO4)=O)ccc2)[nH+]1
V029-0242	-12.3	Cc1c(c(-c2ccccc2)nn2-c3cccc(F)c3)c2nc(C(NCc2c[nH+]ccc2)=O)c1
V031-0951	-12.3	NC(c1cc(cc(cc2)NC(CCc3ccccc3)=O)c2n1Cc1cccc(F)c1)=O
Y031-1560	-12.3	O=C(c1ccccc1)Nc1cccc(C(Nc(cccc2)c2C(NCc2ccccc2)=O)=O)c1
Y032-3327	-12.3	O=C(/C=C/c(cc1)cc2c1OCO2)Nc(cc1)ccc1S(NCCc1ccccc1)(=O)=O
Y040-4748	-12.3	COc(cccc1C=C2c(cc3)ccc3OCC(Nc3ccncc3)=O)c1OC2=O
Y042-3630	-12.3	O=C(c(cc1)cc(C(N2CCCc3ccccc3)=O)c1C2=O)NCCc1c[nH]c[nH+]1
Y200-0180	-12.3	Cc(cc1c(C(N2CC[NH+](Cc3cccs3)CC2)=O)c2)ccc1nc2-c1ncccc1
Y200-1156	-12.3	COc(cc1c(C(NCc2c[nH+]ccc2)=O)c2)ccc1nc2-c(cc1)cc2c1OCO2
Y205-2858	-12.3	Cc(cc1c(C(Nc2cc(Cn3nccc3)ccc2)=O)c2)cc(C)c1nc2-c1ncccc1
Y500-8346	-12.3	O=C(c1cn(-c2ccccc2)nc1-c1ccccc1)Nc1nn(Cc(c(F)ccc2)c2Cl)cc1
Y501-7814	-12.3	Cc(n(Cc1cccc(C(NCc2c[nH]c(cc3)c2cc3Cl)=O)c1)nc1C)c1[N+]([O-])=O
Y502-2925	-12.3	O=C(c(cnn1c(C(F)(F)F)c2)c1nc2-c1cccc2ccccc12)Nc1nnc(C2CC2)s1
Y502-6692	-12.3	Brc(cccc1)c1OCc1ccc(-c2nn(cnc3c4cccc3)c4n2)o1
Y502-8732	-12.3	Cc(cc1)cc(C)c1OCc1cc(-c2nn(cnc3c4cnn3-c3ccccc3)c4n2)ccc1
Y503-1948	-12.3	COc(cc1)c(COc(cccc2)c2Cl)cc1-c1nn(cnc2c3cccc2)c3n1
2432-4283	-12.2	COc(cc1)cc(C=C2c3nnc(Nc4cccc5ccccc45)s3)c1OC2=O
2920-0028	-12.2	CC(C(C(C)=O)c(c1noc(-c2c3cccc2)c11)cc(Nc2cc(C)ccc2)c1C3=O)=O
2977-1720	-12.2	CC(C)c(ccc(C)c1)c1OCC(Nc1cc2nn(-c3ccccc3)nc2cc1)=O
3172-0653	-12.2	CCOc1cc(/C=C(/C(NN2c(cc3)ccc3F)=O)\C2=O)cc(Cl)c1OCc1ccccc1
3279-5148	-12.2	CC(N1NC(c2cc(-c(cc3)ccc3F)nc3ccccc23)=O)=Nc(cccc2)c2C1=O
3379-0157	-12.2	O=C1N(Cc2ccccc2)c(cccc2)c2/C1=C\C(N1Cc2ccccc2)=Nc(cccc2)c2C1=O
3391-6912	-12.2	Cc1nc(N/C(/Nc2ccccc2)=[NH+]/C(COc(cc2)ccc2OC)=O)nc(C)c1
3456-0578	-12.2	Cc(cc1)cc(/C2=C/C(N3c(cc4)ccc4OC)=Nc(cccc4)c4C3=O)c1NC2=O
3935-0955	-12.2	O=C1Oc(cccc2)c2C=C1c(c(/C=[NH+]\Cc1ccccc1)c1)nn1-c1ccccc1
3952-0876	-12.2	COc(cc1)ccc1C(Nc(ccc(C(c1ccccc1)=O)c1)c1NC(c(cc1)ccc1OC)=O)=O
3957-0986	-12.2	O=C(/C(/NC1=S)=C\c2cn(-c3ccccc3)nc2C2=Cc(cccc3)c3OC2=O)N1c1ccccc1
3970-1290	-12.2	Cc(cc(cc1)N(C(/C(/C(N2)=O)=C/C=C/c3ccco3)=O)C2=O)c1Br
4109-1918	-12.2	Cc(ccc(-c(c1ccccc11)n[nH+]c1NCc1ccccc1)c1)c1S(N1CCOCC1)(=O)=O
4341-3351	-12.2	CC1=NN(C(/C(/S2)=C/c(cc3)cc(OC)c3OCc3ccccc3)=O)C2=NC1=O
4896-3630	-12.2	CC(/C(/C1=O)=C/Nc(cccc2)c2-c(c([O-])n2)[nH+]nc2SCc2ccccc2)=NN1c1ccccc1
4896-4270	-12.2	Cc1ccc(CSc2nnc(-c(cccc3)c3N[C@H](c3cscc3)O3)c3n2)cc1
5132-1104	-12.2	CC(c(c1c2ccc(OC(COc3ccccc3)=O)c1)c(C)n2-c(cc1)ccc1OC)=O
6265-0265	-12.2	Cc1cc(C)nn1-c1nc(Nc(cccc2)c2F)nc(N(CC2)Cc3c2cccc3)n1
6857-0016	-12.2	CC1(C)OCc2c(N3CCCC3)[nH+]c3sc4c(NCc5ccccc5)ncnc4c3c2C1
7612-0014	-12.2	O=C1OC(c2ccccc2)=N/C1=C1/c(cccc2)c2OC(c(cc2)cc3c2OCO3)=C1
7848-0001	-12.2	Cc1nn2c(-c3ccccc3)cc(-c3ccccc3)nc2c1-c(cc1)cc(OC)c1OC
8009-3124	-12.2	Cc(cc1)c(C)c2c1n(C(/C(/S1)=C/c3ccc(-c(cccc4)c4C([O-])=O)o3)=O)c1n2
8011-4216	-12.2	O=C(/C(/S1)=C/c2ccc(-c(cc3)cc(CO4)c3C4=O)o2)n2c1nc1c2nccc1
8011-7045	-12.2	Cc(cc1)cc(C)c1Nc1n[nH+]c(-c(cc2)ccc2C(NCCO)=O)c2ccccc12
8018-8249	-12.2	Cc(cc1)cc(-n2nc(cccc3)c3n2)c1OCC(Nc1cc2ccccc2nc1)=O
C095-0198	-12.2	Cc1c(cc(cc2)NC(CCc(cc3)ccc3OC)=O)c2nc(N2CCOCC2)c1
C200-5466	-12.2	Cc(cc1)ccc1-c1noc(C2=Cc3cccc(OCc4ccccc4)c3OC2=O)n1
C200-6336	-12.2	O=C(CSC1=CC(c2ccccc2)=Nc(cccc2)c2N1)Nc1cccc2ccccc12
C200-8824	-12.2	CCOc(ccc(-c1noc(-c2c3nc(C)c(Cc4c(C)cccc4)c(C)n3nc2)n1)c1)c1OC
C385-0360	-12.2	O=C(C1=CNc(ccc(S(Nc(cccc2)c2F)(=O)=O)c2)c2C1=O)NCc1ccccc1
C647-0510	-12.2	CCOc(cc1)ccc1NC(CN(C=C1C(c2ccc(C)cc2)=O)c(cccc2)c2C1=O)=O
C660-1577	-12.2	Cc(cc1)ccc1-c1nnc(-c2nc3ccccc3c(NCc(cc3)cc4c3OCO4)n2)o1
C679-4046	-12.2	CC(SC1=NC(COc2cc(NC(/C=C/c3ccccc3)=O)ccc2)=C2)=NN1C2=O
D351-2707	-12.2	Cc(cc1)cc(C)c1NC(c(nc1-c(cc2)ccc2OC)nn1-c(cc1)ccc1Cl)=O
D439-3515	-12.2	CC(C)N(C=NC1=[NH+]C(COc(cc2)ccc2NC(COc2c(C)ccc(C)c2)=O)=C2)N1C2=O
D576-0199	-12.2	CCOc(cc1)ccc1C(Nc(cc1)ccc1Nc1nc(N2CCOCC2)nc(C)c1)=O
D576-0214	-12.2	Cc1cc(Nc(cc2)ccc2NC(c(c(F)ccc2)c2Cl)=O)nc(N2CCOCC2)n1
D674-0162	-12.2	Cc(cc1)ccc1NC(COc1cccc(-c2noc(-c3cccc(F)c3)n2)c1)=O
D674-0208	-12.2	COc(cccc1)c1-c1nc(-c2cccc(OCC(Nc(cc3)ccc3F)=O)c2)no1
D674-0374	-12.2	O=C(COc1cc(-c2noc(COc3ccccc3)n2)ccc1)NCc1ccccc1
D679-1048	-12.2	O=C(c(cc1)ccc1-c1noc(C2CC2)n1)NCc1noc(Cc2ccccc2)n1
E130-0676	-12.2	Clc1cc(-c2nc(N(CC3)CCN3c3[nH+]cccc3)nc-3c2COc2c3cccc2)ccc1
E589-4847	-12.2	COc(ccc(NC(CCNS(c(cc1)cc(C=C2)c1NC2=O)(=O)=O)=O)c1)c1Cl
E760-3202	-12.2	CCc1nc2cccnc2n1-c1ccc(CC(NCc(cc2)cc3c2OCO3)=O)cc1
E999-0399	-12.2	CCc(cc1)ccc1C(C1=CN(CC(Nc(cc(cc2)F)c2F)=O)c2nc(C)ccc2C1=O)=O
E999-1658	-12.2	Cc(cc1)ccc1C(C1=CN(Cc(ccc(F)c2)c2Cl)c2nc(C)ccc2C1=O)=O
F019-2782	-12.2	Cc1ccc(CNc2nc(-c3cnccc3)nn2C(c(cc2)ccc2Cl)=O)cc1
F036-1351	-12.2	Cc(ccc(Cl)c1)c1N/C(/NCCc1c[nH]c2c1cccc2)=[NH+]/C(c1cnccc1)=O
F080-1103	-12.2	O=C(c1cnc(ccc(F)c2)c2c1Nc(cc1)ccc1OCc1ccccc1)N1CCOCC1
F306-0062	-12.2	CC(N1c(cc2)ccc2NC(c2cc3ccccc3cc2)=O)=Nc(nccc2)c2C1=O
F358-0289	-12.2	Cc(cc1)ccc1C(Nc1ccc(Cn2cnc(-c3nc(-c4ccccc4)no3)c2)cc1)=O
F358-0339	-12.2	COc(cc1)ccc1-c1noc(-c2cn(Cc(cc3)ccc3NC(c3cccc(F)c3)=O)c[nH+]2)n1
F368-0558	-12.2	O=C(CCc1cn(-c2ccccc2)nc1-c1ccccc1)NCc(cc1)ccc1Cl
F434-1038	-12.2	O=C(c1cn(-c(cc2)ccc2Br)nc1)NCCc(cccc1)c1Cl
F814-1641	-12.2	COc(ccc(NC(CSc(cc1)nnc1N(CC1)Cc2c1cccc2)=O)c1)c1Cl
F953-0965	-12.2	Cc1c(-c2nnc(C(NCCc(cc3)ccc3S(N)(=O)=O)=O)o2)oc2c1cc(C)cc2
F987-0440	-12.2	Cc1c(-c2nc(-c(cc3)ccc3F)no2)oc(cc2)c1cc2S(Nc1ccc(C)cc1)(=O)=O
G420-0480	-12.2	O=C(CSc(c1c2)nccn1nc2-c1cccc2ccccc12)NC1CCCCC1
G421-0977	-12.2	Brc1cc(C[N@H+](CC2)Cc3c2[nH+]c(N(CC2)CCN2c2ccccc2)nc3)ccc1
G530-0281	-12.2	CC(Nc(cc1)ccc1S(NCc(cc1C)c(C)n1-c(cc1)ccc1OC)(=O)=O)=O
G547-0193	-12.2	Cc(cc1c(C(NCC[NH+](CC2)CCN2c2cccc(Cl)c2)=O)c2)ccc1nc2-c1cnccc1
G706-2041	-12.2	COc1ccc(Cc2nc(ccc(C(NCCc(cc3)cc(OC)c3OC)=O)c3)c3o2)cc1
G810-0137	-12.2	CCC(N(CC1)c2c1cc(CNS(c1ccc(C3CCCCC3)cc1)(=O)=O)cc2)=O
G869-1286	-12.2	CC(Nc(cc1)ccc1S(Nc(cc1)ccc1Nc1nc(N2CCCCC2)cc(C)n1)(=O)=O)=O
G881-0479	-12.2	Cc1c(c(N=CN(c2cc(C(Nc3cc(F)c(C)cc3)=O)ccc2)C2=O)c2s2)c2nc(C)c1
G883-1588	-12.2	CC(Nc1cccc(C(NCc(cc2)cc(CC3)c2N3C(c2cc(C)ccc2)=O)=O)c1)=O
G932-0395	-12.2	CC[NH+](CC1)CCN1c1nc(n(-c2ccccc2)nc2)c2c(Nc(cc2)ccc2Cl)n1
G932-0668	-12.2	Fc1cc(Nc2nc(NCc3c[nH+]ccc3)nc3c2cnn3-c2ccccc2)ccc1
J037-0043	-12.2	Cc1c(cc(cc2)S(N3CCCC3)(=O)=O)c2nc(SCC(Nc2cccc3ccccc23)=O)c1
K033-0039	-12.2	[O-]C(Nc1c2cccc1)=C(C(Nc(ccc(Br)c1)c1C(c1ccccc1)=O)=O)C2=O
K288-0466	-12.2	O=C(c1cccc(N(C(c(ccc(Cl)c2)c2N2)=O)C2=S)c1)NCc1ncccc1
K297-0191	-12.2	O=C(CSc1nc2ccccc2c(NCCc2ccccc2)n1)N(CC1)CCN1c1ccccc1
K297-0204	-12.2	O=C(CSc1nc2ccccc2c(NCCc2ccccc2)n1)NCc1ccccc1
K781-7007	-12.2	CCc(cccc1)c1NC(c(cc1)cc(S(NCCc2ccccc2)(=O)=O)c1F)=O
K940-1552	-12.2	CCOc(cc1)ccc1C(CN(CC1)CC[NH+]1C1c(cccc2)c2-c2c1cccc2)=O
L036-2201	-12.2	CC(Nc(cc1)ccc1-c1nc2ccc(C)cc2c(C(N(CC2)CCN2c2[nH+]cccc2)=O)c1)=O
L056-2246	-12.2	Cc(cccc1)c1C(N(CC1)c2c1ccc(CNC(Cc(cc1)ccc1F)=O)c2)=O
L057-0300	-12.2	Cc(ccc(Cl)c1)c1NC(NCc1cc(N(CC2)C(c3ccccc3)=O)c2cc1)=O
L057-0312	-12.2	O=C(c1ccccc1)N(CC1)c2c1ccc(CNC(Nc(ccc(Br)c1)c1F)=O)c2
L084-0856	-12.2	Cc1cccc(CNC(c(cc2)ccc2-c2nc(CCN(C)C(c(cccc3)c3F)=O)no2)=O)c1
L264-1287	-12.2	CC(Nc(ccc(C)c1)c1S(Nc(cc1)cc2c1sc(NC(c1ccc(C)cc1)=O)n2)(=O)=O)=O
L331-0630	-12.2	CN(Cc1ccccc1)C(c1nc(N2CCCCCC2)c2oc(cccc3)c3c2n1)=O
L367-0498	-12.2	C[N@@H+](CC1)C[C@@H](c2ccccc2)N1C(c(cc1)ccc1-c1cnc(NC2CCCCC2)nc1)=O
L368-0040	-12.2	O=C(c1cc(-c2cnc(N3CCCC3)nc2)ccc1)N1CC[NH+](Cc2ccccc2)CC1
L369-0549	-12.2	CN(Cc1ccccc1)C(c1cccc(Nc(nc2)ncc2-c2cccc(F)c2)c1)=O
L413-0462	-12.2	CC(N(CC1)c(cc2)c1cc2-c(cc1)ccc1C(N1CC[NH+](Cc2ccccc2)CC1)=O)=O
L466-0067	-12.2	COc1cccc(N(CC2)CCN2C(COc(cc2)ccc2-c2nc3ccccc3nc2)=O)c1
L538-0080	-12.2	COc(cc1)ccc1Oc1ccnc(-c(cc2)ccc2C(NCc(cc(cc2)OC)c2OC)=O)n1
L666-0244	-12.2	Cc(cccc1)c1-c(cn1)cnc1Oc(cc1)ccc1C(NCc(ccc(OC)c1)c1OC)=O
L759-0747	-12.2	CC(C)[NH+](CC1)CCN1c1nc2ccccc2c(-c2nc(-c3cccc(F)c3)no2)c1
L781-0086	-12.2	CCc(cc1)ccc1NC(Nc(cc1)ccc1SCC1=Nc(cccc2)c2NC1=O)=O
L790-0156	-12.2	CC(C)c(cc1)ccc1OCC(Nc1nnc(SCc2nnc(-c3c(C)cccc3)o2)s1)=O
L829-0197	-12.2	CCc1nc(-c2cc(-c3noc(Cc(cc4)ccc4NC(C)=O)n3)ccc2)cs1
M350-0747	-12.2	CC(Nc1cccc(C(Nc(cc2)ccc2OCc2nnc(-c(cc3)ccc3OC)o2)=O)c1C)=O
M568-0331	-12.2	O=C(Nc1cccc(Br)c1)N(CC1)Cc2c1nc(-c1ccccc1)nc2
P018-0733	-12.2	O=C(c1cc(Cl)ncc1)NCc1ccc(-c2nc(-c(cc3)ccc3F)no2)s1
P088-2830	-12.2	Cc(cc(cc1)OC)c1NC(c1cccc2c1CCN2C(Nc(cc1)ccc1F)=O)=O
P471-0486	-12.2	Cc1cc(C)[nH+]n1Cc1c(C)oc(-c(cc2)ccc2NC(/C=C/c2ccccc2)=O)n1
P700-3131	-12.2	Cc(cccc1)c1-c1nc(-c2cn(CC(NCc(cccc3)c3Cl)=O)cn2)no1
S558-0518	-12.2	Cc1noc(-c(cccc2)c2O[C@@H](CC2)CN2C(c2nc3ccccc3cc2)=O)n1
S722-0994	-12.2	CN1CC[NH+](Cc2ccc(CC(CC3)CCN3C(C3(CC3)c3ccccc3)=O)cc2)CC1
S723-2262	-12.2	COc1cccc(CC(N2CCC(Cc3ccc(COCc4cc[nH+]cc4)cc3)CC2)=O)c1
S752-1088	-12.2	CC(C)[N@H+]1CC[C@H](Cc2ccc(CCNC(c(cc3)cc4c3[nH]c[nH+]4)=O)cc2)CC1
SD54-0258	-12.2	O=C([C@@H](CC1)CCc2c1c(OCC1CC1)nc(-c1ccccc1)n2)NCc1ccncc1
V011-4861	-12.2	O=C(c1cc(Cl)cc(Cl)c1)N1CC[NH+](Cc2noc(-c3cc(F)ccc3)n2)CC1
V012-0024	-12.2	CCCc1nc(n(-c2ccccc2)nc2)c2c(N(CC2)CCN2C(c2cccc3ccccc23)=O)[nH+]1
V013-7055	-12.2	O=C(Cc(cc1)ccc1NCc1cc(Oc2ccccc2)ccc1)NCc1ccccc1
V013-7851	-12.2	O=C(c1cncn1-c1cccc(-c2cccc(Cl)c2)c1)NCc1cc(F)cc(F)c1
V015-0169	-12.2	COc(cc1)cc(CC2)c1-c1c2c(-c(cc2)ccc2C(N(C2)Cc3c2cccc3)=O)n[nH]1
V015-5991	-12.2	O=C(c1csc(-c(ccc(OCc(cccc2)c2Cl)c2)c2F)n1)NCCc1[nH+]cccc1
V016-6463	-12.2	O=C(Cc1cccc(N(Cc2ccccc2)C(/C=C/c2ccccc2)=O)c1)NCC1CC1
V017-6903	-12.2	O=C(c1csc(-c2cc(OCc(cccc3)c3F)ccc2)n1)NCc(cc1)ccc1F
V020-8855	-12.2	CC(C)(C)c1nn2c(-c3cc(OC)ccc3)cc(C(NCc3ccccc3)=O)nc2c1
V021-8896	-12.2	CC(C)c(cc1)ccc1-c1nc(NC[C@@H]2OCCC2)nc2nn(Cc3ccccc3)c(N)c12
V025-0082	-12.2	CCOc(nc1-c2c(C)cccc2)nn1-c1cccc(NC(c2cc(OC)ccc2)=O)c1
V027-5964	-12.2	O=C(c1cc(Cl)ccc1)N(CC1)CCN1c1cc(Oc(ccc(Cl)c2)c2F)ncn1
V031-1643	-12.2	Cc1cccc(-n2nc(C(Nc(cccc3)c3F)=O)nc2CCc2ccccc2)c1
V031-1660	-12.2	Cc1c(c(-c2ccccc2)nn2-c3cccc(F)c3)c2nc(C(NC2CCCC2)=O)c1
Y020-4229	-12.2	Cc(n(c(nc1)n2)nc2SCc2ccccc2)c1-c1nc(N2CCCCC2)ncc1
Y030-7034	-12.2	O=C(c1cc(-c2ccccc2)nc2ccccc12)Nc(cc1)ccc1S(N1CCCC1)(=O)=O
Y040-4746	-12.2	Cc(oc(c1c2)c(C)c(O3)c2C(C)=C(CC(NCCc2c[nH+]c[nH]2)=O)C3=O)c1-c1ccccc1
Y040-5457	-12.2	O=C1C(c2ccccc2)=COc2c1ccc1c2C[N@H+](C[C@H]2[C@@H](CCCC3)[N@@H+]3CCC2)CO1
Y041-2311	-12.2	Cc1c(C(COc(cc2)cc(OC=C3c(cc4)ccc4OC)c2C3=O)=O)c(cccc2)c2n1C
Y041-6004	-12.2	O=C(c(cc1)ccc1C1=Cc(cccc2)c2OC1=O)NC[C@@H]1[C@@H](CCCC2)[N@H+]2CCC1
Y041-6770	-12.2	COc1ccc(CCN(C=C(C(NCCc2[nH+]cccc2)=O)c2c3cccc2)C3=O)cc1
Y043-3646	-12.2	Cc1nc(Nc2cccc(C(N[C@H]3CC[N@H+](Cc4ccccc4)CC3)=O)c2)nc(C)c1
Y070-0427	-12.2	O=C(/C(/S1)=C/c2cc(Oc3ccccc3)ccc2)N(CCc2ccccc2)C1=S
Y200-4967	-12.2	Cc1c(CNC(c2cc(-c(cccc3)c3Cl)nc3c(C)cccc23)=O)c(C)[nH+]n1C
Y200-5708	-12.2	CCc(cc1)ccc1-c1cc(C(NCC[NH+]2CCOCC2)=O)c(ccc(Cl)c2C)c2n1
Y203-3606	-12.2	Cc(cccc1c(C(N(CC2)CCN2c2cccc(Cl)c2)=O)c2)c1nc2-c1cnccc1
Y204-5087	-12.2	O=C(c1cc(-c(ccc(Cl)c2)c2Cl)nc2ccccc12)NCc1c[nH+]ccc1
Y500-4021	-12.2	O=C(Cn1nnc(-c2ccccc2)n1)Nc1cn(Cc2cccc3ccccc23)nc1
Y500-4316	-12.2	COc1ccc(cc(cc2)OCc3nn(cnc4c5cnn4-c4ccccc4)c5n3)c2c1
Y501-3940	-12.2	O=C(c1cccc(COc(cc2)ccc2Cl)c1)Nc(cc1)ccc1C(N1CCOCC1)=O
Y501-9635	-12.2	Cc1c(C)n(Cc2ccccc2)c(cc2)c1cc2C(Nc1nn(Cc2ccccc2)cc1)=O
Y502-5895	-12.2	Cc(cc1)cc(C)c1OCc(cc1)ccc1-c1nn(cnc2c3cnn2-c2ccccc2)c3n1
1348-1555	-12.1	CSc1nnc(-c(cccc2)c2N[C@H](c2ccc(-c(cc3)ccc3Cl)o2)O2)c2n1
2038-0161	-12.1	CN(C(C(C(N1C)=O)=Cc(cc2)ccc2OCc(c(F)ccc2)c2Cl)=O)C1=O
2372-2251	-12.1	O=C(c(ccc(C(O1)=Nc(cccc2)c2C1=O)c1)c1C1=O)N1c(cc1)ccc1Oc1ccccc1
2806-0170	-12.1	O=C(CSc1nc(cccc2)c2o1)Nc(cccc1C(c2c3cccc2)=O)c1C3=O
3257-4136	-12.1	COc(cc1)ccc1NC(c1cc(N(CC2)Cc3c2cccc3)nc2ccccc12)=O
3370-3644	-12.1	O=C(COc1cc2ccccc2cc1)Nc1cc2nn(-c(cc3)ccc3Cl)nc2cc1
3456-0468	-12.1	Cc(cccc1)c1N(C(/C=C(/c(cc(cc1)Br)c1N1)\C1=O)=Nc1c2cccc1)C2=O
3635-1434	-12.1	Cc(ccc(-c(c1ccccc11)[nH+]nc1Nc(cc1)ccc1C(N)=O)c1)c1S(N)(=O)=O
4298-0111	-12.1	CCN(c(cccc1)c1/C1=C/C(N2c3cc(C)ccc3)=Nc(cccc3)c3C2=O)C1=O
4483-3276	-12.1	C[C@@H](C(c1ccccc1)=O)OC(c1cccc(N(C([C@H]2[C@H]3[C@@H](C)C=CC2)=O)C3=O)c1)=O
4485-0604	-12.1	[O-]/C(/c(cc1)ccc1Br)=C\C(C1=O)=NC(c2ccccc2)=C1c1ccccc1
4724-3523	-12.1	CN(C(C(C(N1C)=O)=Cc2cn(CC(Nc3ccccc3)=O)c3c2cccc3)=O)C1=O
4896-3947	-12.1	Cc1ccc(CSc2nnc(-c(cccc3)c3N[C@H](/C=C/c3ccco3)O3)c3n2)cc1
4896-4399	-12.1	Clc1ccc(CSc2nnc(-c(cccc3)c3N[C@H](c3c(-c4ccccc4)[nH]nc3)O3)c3n2)cc1
4986-0488	-12.1	CCn1c(ccc(NC(COc2cc(C)cc(O3)c2C(CCC2)=C2C3=O)=O)c2)c2c2c1cccc2
5042-0814	-12.1	O=C(c(cc1)c(c2ccc3C(N4Cc5c[nH+]ccc5)=O)c3c1C4=O)N(Cc1cnccc1)C2=O
5210-2219	-12.1	[O-]C(N=C(N1)SCC(Nc2cc(F)ccc2)=O)=C(C/C=C/c2ccccc2)C1=O
5629-2082	-12.1	O=C1n2nc(-c3cccs3)nc2S/C1=C\c1cn(-c2ccccc2)nc1-c(cc1)ccc1F
6671-0183	-12.1	COc(ccc(CN(CC1)CCC1[N@@H+](CC1)Cc2c1cccc2)c1)c1OCc1ccccc1
6725-3896	-12.1	Cc(ccc(S(NCc1ccccc1)(=O)=O)c1)c1-c1nnc2n1nc(C)c1c2cccc1
8012-5294	-12.1	Cc1c(CCNC(c(cccc2)c2OC)=O)c(cc(cc2)OCc3ccccc3)c2[nH]1
8013-7725	-12.1	O=C(c1c2cccc1)N(Cc(cccc1)c1-c1c(CN(C(c3c4cccc3)=O)C4=O)cccc1)C2=O
8014-8745	-12.1	O=S(c(cc1)cc2c1oc1c2cccc1)(Nc1ccc(Cc2cc[nH+]cc2)cc1)=O
8015-5067	-12.1	O=C(c1ccccc1)NC(C=CN1[C@@H]2O[C@H](COC(c3ccccc3)=O)OC2)=NC1=O
8016-3018	-12.1	O=S(c(cc1)cc(C2)c1-c1c2cccc1)(Nc(cc1)ncc1I)=O
8016-9892	-12.1	Cc1nnc2n1nc(-c1cc(S(NCc3c[nH+]ccc3)(=O)=O)c(C)cc1)c1c2cccc1
8017-1344	-12.1	Cc(ccc(-c(c1c2cccc1)nn1c2nnc1-c1cc[nH+]cc1)c1)c1S(N(C)C)(=O)=O
8017-4347	-12.1	O=C(CN(CC1)CC[NH+]1C1CCCCC1)Nc(cccc1C(c2c3cccc2)=O)c1C3=O
8018-3820	-12.1	CN(c(ccc(NC(c1cc(-c2ccccc2)nc2ccccc12)=O)c1)c1N1C)C1=O
8019-3919F	-12.1	Cc(cc1)cc(-n2nc(cccc3)c3n2)c1OCC(Nc(cc1)cc(CO2)c1C2=O)=O
C066-2282	-12.1	Cc1c(cc(cc2)NC(CCC(NC3CCCC3)=O)=O)c2[nH+]c(N2CCCCC2)c1
C138-2024	-12.1	Cc1cccc(OCC(Nc2cc3c(C)cc(N4CC[NH+](C)CC4)nc3cc2)=O)c1
C340-0400	-12.1	Cc1c(cc(cc2)NC(NCc(cc3)cc4c3OCO4)=S)c2[nH+]c(N2CCOCC2)c1
C530-1333	-12.1	Cc1cc(CN(c(cc(cc2)C(N3CCCC3)=O)c2S(c2c3cccc2)(=O)=O)C3=O)c(C)cc1
C561-2565	-12.1	Cc(c(c1nc(C)c2)c2C(Nc2c(C)ccc(Cl)c2)=O)nn1-c1ccc(C)cc1
C561-2725	-12.1	CCOc1ccc(CCNC(c2c(c(C)nn3-c(cccc4)c4Cl)c3nc(C)c2)=O)cc1
C561-2819	-12.1	Cc(c(CCC(NCc(cccc1)c1Cl)=O)c(C)nc1N(C)C(N2C)=O)c1C2=O
C567-0027	-12.1	CCc(cc1)ccc1C(C1=CN(Cc2ccccc2)c(cc2OCOc2c2)c2C1=O)=O
C614-0989	-12.1	CCOc1cc(NC(CCc2c(C)n3nc4nc(C)cc(C)c4c3nc2C)=O)cc(OCC)c1
C680-0940	-12.1	Cc1cccc(-c(nnn2c(cc3)c4cc3Cl)c2nc4NCCc(cc2)ccc2S(N)(=O)=O)c1
D089-0533	-12.1	Cc1c(C(NCc2ccccc2)=O)c2c(C[N@H+]3CC[N@H+](Cc4ccccc4)CC3)c(O)ccc2o1
D144-0424	-12.1	COc(ccc(CC[N@H+](C1)COc(cc2)c1c(O1)c2-c(cccc2)c2C1=O)c1)c1OC
D349-1547	-12.1	O=C(COc(cccc1)c1-c1nc(-c(cccc2)c2Cl)no1)NCc1ccccc1
D400-3298	-12.1	Cc1ccc(CNC(c(cccc2)c2OCc2nc(-c(cc3)ccc3OC)no2)=O)cc1
D400-3638	-12.1	CCOc(cc1)ccc1NC(COc(ccc(-c1noc(-c2ccccc2)n1)c1)c1OC)=O
D401-0328	-12.1	CSc(cc1)ccc1-c1c(Nc2cc(C(NCCc3ccccc3)=O)ccc2)n(ccnc2)c2n1
D443-1927	-12.1	Cc1c(C(Nc2c(C)cccc2C)=O)nnn1-c1cc2c(-c3ccccc3)onc2cc1
D576-0218	-12.1	Cc1cc(Nc(cc2)ccc2NC(c2cccc3ccccc23)=O)nc(N2CCOCC2)n1
D655-0041	-12.1	C[C@@H](C(Nc(cc1)ccc1-c1nc(-c2ccccc2)no1)=O)Oc(cccc1)c1F
D674-0346	-12.1	O=C(COc1cc(-c2noc(-c3cccs3)n2)ccc1)Nc1cccc(Cl)c1
D704-1844	-12.1	CC(C)c1nc(-c2cc3cccc(C)c3nc2NCc(cc2)cc3c2OCO3)no1
D705-0307	-12.1	C[C@@H](c1ccccc1)NC(COc(cc1)ccc1-c1nc(-c2ccc(C)cc2)no1)=O
D718-0935	-12.1	O=C(c1c(C=C2)nc(N3CCOCC3)nc1)N2c(cc1)ccc1Oc1ccccc1
E235-1286	-12.1	COc1cccc(-c2cn(c(ccc(C(NCCc(ccc(OC)c3)c3OC)=O)c3)c3s3)c3n2)c1
E568-0071	-12.1	Cc(c(c1nc(C)c2)c2C(N(CC2)CC[NH+]2c2c(C)ccc(Cl)c2)=O)nn1-c1ccc(C)cc1
E613-0674	-12.1	O=C(COCc1noc(-c(cc2)ccc2F)c1)Nc1cc(-c(cccc2)c2Cl)no1
F146-1779	-12.1	O=C(c1c(-c2ccccc2)nnc2ccccc12)N[C@H]1CC[N@H+](Cc2ccccc2)CC1
F305-0378	-12.1	Cc(cc1)ccc1-c(cc1)nnc1N(CCC1)C[C@H]1C(NCCc(cc1)ccc1Cl)=O
F307-0048	-12.1	CC(N1c2cccc(NC(c(cc(cc3)Br)c3Cl)=O)c2)=Nc(nccc2)c2C1=O
F389-0564	-12.1	Cc1c(CNC(c(cc2)cc(NC3=O)c2O/C3=C\c(cccc2)c2Cl)=O)cccc1
F443-0347	-12.1	Cc1cccc(COC(C=C2)=NN(c(cc3)ccc3C(NCc3c(C)cccc3)=O)C2=O)c1
F575-0349	-12.1	O=C(c1cccc(Nc(cc2)nnc2-c2cccc(F)c2)c1)N[C@H]1CC[N@H+](Cc2ccccc2)CC1
F612-0871	-12.1	Cc(n(-c(cc1)ccc1OC)nc1)c1-c1nc2ccc(C)cc2c(C(NCc(cc2)ccc2F)=O)c1
F726-0400	-12.1	Cc1cccc(CNC([C@@H](CCC2)CN2c2nc(-c(cc3)ccc3F)[nH+]cc2)=O)c1
F779-0382	-12.1	Cc(cc1)cc2c1[nH]c(CCc1cccc(NC(c(ccc(OC)c3)c3OC)=O)c1)[nH+]2
F927-0647	-12.1	C[C@@H](c1ccccc1)NC(C(CC1)CCN1C(c1cc(-c2ccccc2)ncc1)=O)=O
F945-0075	-12.1	Cc1cc(C)nn1-c(cc1)nnc1-c1cc(S(NCc(cc2)cc3c2OCO3)(=O)=O)c(C)cc1
F972-0024	-12.1	CCC(Nc1ccc(CCc2[nH+]c(cc(cc3)C(Nc(ccc(OC)c4)c4OC)=O)c3[nH]2)cc1)=O
G211-0304	-12.1	C[C@H]1CC[N@H+](CCNC(c2c(CN(C3CCCCC3)C3=O)c3nc3ccccc23)=O)CC1
G214-4539	-12.1	O=C(COc(cccc1)c1-c1nnc(-c2ccccc2)o1)NCc(cccc1)c1F
G267-0060	-12.1	Cc(c(C(NCCc1c[nH]c2c1cccc2)=O)c1)nc(C=CN2Cc(cc3)ccc3OC)c1C2=O
G267-0192	-12.1	Cc(c(C(Nc(cc1)cc2c1OCO2)=O)c1)nc(C=CN2Cc3c[nH+]ccc3)c1C2=O
G267-0262	-12.1	Cc(nc(C=CN(Cc1cnccc1)C1=O)c1c1)c1C(NCc(cc1)ccc1SC)=O
G350-0861	-12.1	COc1c(CNc2c(-c3cccc(OCc4ccccc4)c3)nc3ncccn23)cccc1
G516-0173	-12.1	COc(cc1)ccc1-c1[nH+]c2ccccc2c(N[C@H]2CC[N@H+](Cc3ccccc3)CC2)n1
G571-0295	-12.1	O=C(c1cccc(Br)c1)NCCc1csc(-c(cc2)ccc2F)n1
G620-0421	-12.1	Cc1cc(S(Nc(cc2)ccc2-c(cc2)nnc2N2CCCC2)(=O)=O)c(C)c(C)c1OC
G756-1489	-12.1	CC(C=CC1=NC(COc2cccc(NC(Nc(c(OC)c3)cc(Cl)c3OC)=O)c2)=C2)=CN1C2=O
G792-1504	-12.1	Cc1cccc(C(N(CCC2)C[C@H]2C(NC[C@H]2CC[N@H+](Cc(cccc3)c3Cl)CC2)=O)=O)c1
G795-0198	-12.1	O=C(c1nsc2c1cccc2)Nc1cc(C(NCc(cc2)cc3c2OCO3)=O)ccc1
G795-0588	-12.1	COc(cc1)cc2c1[nH]cc2CCNC(c(cccc1)c1NC(c1nsc2c1cccc2)=O)=O
G817-0062	-12.1	Cc(cc1)ccc1N(C=C(C(Oc1cccc(Cl)c1)=O)c(cc1OC)c2cc1OC)C2=O
G869-0673	-12.1	Cc1nc(Nc(cc2)ccc2NC(c2cc3ccccc3cc2)=O)nc(N2CCOCC2)c1
G932-0082	-12.1	Cc1cccc(Nc2c(cnn3-c4ccccc4)c3nc(N3CC[NH+](CCO)CC3)n2)c1
G932-0118	-12.1	Cc(cccc1)c1Nc1c(cnn2-c3ccccc3)c2nc(NC[C@@H]2OCCC2)n1
G932-0578	-12.1	C[NH+](CC1)CCN1c1nc(n(-c2ccccc2)nc2)c2c(Nc(cc2)ccc2SC(F)F)n1
G932-0757	-12.1	COc1cccc(Nc2c(cnn3-c4ccccc4)c3nc(NC[C@@H]3OCCC3)n2)c1
G933-0120	-12.1	CN(c(cccc1)c1N=C1C(Nc(cc2)ccc2Oc(cc2)ccc2Cl)=O)C1=O
J021-1538	-12.1	O=C(CCc1nc(CSc2[nH+]c(cccc3)c3[nH]2)no1)Nc1cc2ccccc2cc1
J021-1841	-12.1	Cc(ccc(NC(CCc1nc(CSc2nnc(-c3ccco3)o2)no1)=O)c1)c1Cl
J021-3444	-12.1	O=C(CCc1nc(CSc2nnc(-c3c[nH+]ccc3)o2)no1)Nc1cccc2ccccc12
K280-0334	-12.1	Cc1cc(C)nn1CCc1nn2c(SCc(cccc3)c3F)nc(cccc3)c3c2n1
K297-0502	-12.1	COc1ccc(CNc2nc(SCC(NCc3ccccc3)=O)nc3ccccc23)cc1
K607-0473	-12.1	O=C(c1ccncc1)Oc(cc1)ccc1-c1noc(-c(cc2)ccc2OC(c2ccncc2)=O)n1
K785-0409	-12.1	Cc1cc(Cc2c(C)n3ncc(C(NCCC4=CCCCC4)=O)c3nc2C)c(C)cc1
K786-9865	-12.1	Cc1ccc(CC(C(n2nc3)=O)=C(C)Nc2c3C(NCc2cc(OC)ccc2)=O)cc1
K788-1228	-12.1	C[C@@H](c1ccccc1)NC(C1=CNc(ccc(S(Nc2c(C)cccc2)(=O)=O)c2)c2C1=O)=O
K907-0155	-12.1	Cc1cccc(OCc2nc(-c(cc3)ccc3NC(c3cnccc3)=O)no2)c1C
L009-0618	-12.1	O=C(c1cc(-c(cc2)[nH+]nc2NCc2ccccc2)ccc1)Nc(cc1)cc2c1OCO2
L011-0091	-12.1	O=C(c1cc(-c2[nH+]cnc(N3CCCC3)c2)ccc1)NCc(cc1)cc2c1OCO2
L057-0690	-12.1	C[C@@H](C1)N(C(c2ccccc2)=O)c2c1ccc(CNC(Nc1cc(F)c(C)cc1)=O)c2
L071-0225	-12.1	CCC(Nc(cc1)ccc1S(Nc(cccc1)c1-c1nc2ccc(C)cc2cc1)(=O)=O)=O
L086-0621	-12.1	CC(C)c(cc1)ccc1N/C(/NCc1ncccc1)=[NH+]/C(c1cc(NC(C)=O)c(C)cc1)=O
L086-1509	-12.1	CC[C@H](C)c(cc1)ccc1N/C(/NCc1ncccc1)=[NH+]/C(c1cc(OC)ccc1)=O
L150-0198	-12.1	Cc(cccc1)c1-c1coc(-c(cc2)ccc2NS(c(cc2)ccc2Br)(=O)=O)n1
L220-0158	-12.1	CCc(cccc1)c1S(NCc1cc(N(CC2)C(c(cc3)ccc3OC)=O)c2cc1)(=O)=O
L220-0222	-12.1	CC(Nc(ccc(C)c1)c1S(NCc1cc(N(CC2)C(c(cc3)ccc3Cl)=O)c2cc1)(=O)=O)=O
L234-0911	-12.1	CC(Nc(cc1)ccc1Oc(cc1)ccc1-c1noc(-c2cccc(NC(C)=O)c2C)n1)=O
L234-1049	-12.1	CC(Nc(cc1)ccc1Oc(cc1)ccc1-c1noc(COc(cc2)ccc2F)n1)=O
L264-0405	-12.1	CCOc(cc1)ccc1S(Nc(cc1)cc2c1sc(NC(c1ccccc1)=O)n2)(=O)=O
L331-0284	-12.1	CCOc1c(CNC(c2nc(N3CCOCC3)c3oc(cccc4)c4c3n2)=O)cccc1
L365-1440	-12.1	Cn1c(cccc2)c2[nH+]c1CCc(cc1)ccc1NC(Nc(ccc(OC)c1)c1OC)=O
L561-0240	-12.1	Cc1ccc(CNC(c(cc2)ccc2-c(cc2)nnc2Oc(cccc2)c2OC)=O)cc1
L568-0028	-12.1	O=C(c(cc1)cc2c1OCO2)Nc(cccc1)c1SCc1nnc(-c2ccccc2)o1
L868-1490	-12.1	Cc1cc(OCC(Nc(cc2)cc(Cl)c2OC)=O)nc(N(CC2)Cc3c2cccc3)[nH+]1
L904-3418	-12.1	CCc(cccc1)c1S(Nc(cc1)ccc1-c1nc(ccc(C)c2)c2s1)(=O)=O
L909-0967	-12.1	Cc1cccc(-c2noc(-c3nn(CC(Nc(cc4)c(C)cc4F)=O)c4c3cccc4)n2)c1
M116-1905	-12.1	CN(Cc1ccccc1)C(c1ccc(CN(CCN(Cc2ccccc2)C2=O)C2=O)cc1)=O
M339-1320	-12.1	O=C(Cc(cccc1)c1F)Nc1cccc(OCc2nnc(-c(cc3)ccc3Cl)o2)c1
M350-0150	-12.1	O=C(c1cc(Cl)ncc1)Nc(cc1)ccc1OCc1nnc(-c2ccccc2)o1
M350-1240	-12.1	Cc1c(C(Nc(cc2)ccc2OCc2nnc(-c(cc3)ccc3Cl)o2)=O)scc1
M459-5869	-12.1	O=C(CSc1nc(N(CC2)Cc3c2cccc3)ccn1)Nc(cc1)ccc1Oc1ccccc1
M742-0321	-12.1	Cc1cc(C(N2C[C@@H](COc(cc3)ccc3C(N3CCOCC3)=O)CCC2)=O)c(C)cc1
M923-2902	-12.1	O=C(NCc1cccc(F)c1)Nc1cc(-c(cc2)nnc2N2CCCCC2)ccc1
P432-0219	-12.1	Cc1c(c(N(C)C)nc(C(NCC[N@H+](CC2)Cc3c2cccc3)=O)n2)c2nc(C)c1
P894-0151	-12.1	C(CN(CC1)c2[nH+]nc(-c3nc(-c4ccccc4)no3)c3ccccc23)N1c1[nH+]cccc1
S722-0782	-12.1	C([C@H]1CC[N@H+](Cc(cc2)cc3c2[nH]cc3)CC1)c1ccc(C[NH+]2CCOCC2)cc1
S929-4450	-12.1	CC(C)Cc1nnc(C[C@@H](CC2)CN2C(CCc2nc(-c3ccccc3)no2)=O)o1
V003-9396	-12.1	[O-]c1nc(-c2cc(OCc3ccccc3)ccc2)n[nH+]c1CCC(NCCc1ccccc1)=O
V008-2658	-12.1	O=C(c1cc(N2CC[NH+](Cc3ccccc3)CC2)nc2ccccc12)NCC1CCCCC1
V013-5778	-12.1	COc(cc1)cc(-c2c[nH+]c(-c3cccc(CNC(c4cc(Cl)cnc4Cl)=O)c3)[nH]2)c1OC
V013-8992	-12.1	COc1cccc(N2CC[NH+](Cc3cccc(C(Nc(cc4)ccc4F)=O)c3)CC2)c1
V015-4760	-12.1	CN(/C(/C(N1c2cc3ccccc3cc2)=O)=C/c2cc(OCCO)ccc2)C1=S
V018-3364	-12.1	CCCN(c(cc(cc1)OCC(Nc(cccc2)c2F)=O)c1C(c1ccccc1)=C1)C1=O
V028-8920	-12.1	C[C@@H](CCC1)CN1c1nc2ccccc2c(C(NCCc2cc(OC)ccc2)=O)c1
V029-7188	-12.1	Cc1c(COc(cc2)ccc2-c2noc(-c3cc(OC)cc(OC)c3)n2)cccc1
Y010-0379	-12.1	Cc(cc(cc1)Cl)c1OCC(Nc(cc1)cc2c1oc(-c(cc1)ccc1[NH+](C)C)n2)=O
Y020-9186	-12.1	Cc1nn2c(C=CN(Cc(cccc3)c3Cl)C3=O)c3nnc2c1-c1ccccc1
Y040-0497	-12.1	Cc(c(O1)c(cc2)-c(cccc3)c3C1=O)c2OCC(Nc(cc1)ccc1N1CCOCC1)=O
Y040-4205	-12.1	C[C@@H](c1ccccc1)[N@@H+](C1)COc(cc2)c1c(O1)c2C(c(cc2)ccc2OC)=CC1=O
Y043-8570	-12.1	Cc1nc(C2=Cc(ccc(OCC(NCc3ccncc3)=O)c3)c3OC2=O)cs1
Y070-0920	-12.1	Clc(cccc1)c1-c1nnc2sc(/C=C/c3cn(-c4ccccc4)nc3-c3ccccc3)nn12
Y070-1508	-12.1	O=C1n2nc([C@H]3Oc(cccc4)c4OC3)nc2S/C1=C\c1cc(Oc2ccccc2)ccc1
Y200-0690	-12.1	O=C(c1cc(-c2cccc(Cl)c2)nc2ccccc12)N(CC1)CCN1c1[nH+]cccc1
Y200-0889	-12.1	O=C(c1c(cc(cc2)Br)c2nc(-c2cnccc2)c1)NC1=[NH+]CCS1
Y200-4101	-12.1	CCc(cc1)ccc1-c1cc(C(N2CC[NH+](C)CC2)=O)c(cc(cc2)Br)c2n1
Y204-2193	-12.1	COc1ccc(CNC(c(cccc2)c2C(NCc(cc2)ccc2OC)=O)=O)cc1
Y205-5970	-12.1	Cc(cc1)ccc1-c1c(C)c(C(NCc2[nH+]cccc2)=O)c(cc(cc2)Cl)c2n1
Y500-7412	-12.1	Cc1nn(C)c2c1c(C(Nc1nn(Cc3ccccc3)cc1)=O)cc(-c(cc1)ccc1Cl)n2
Y501-2484	-12.1	CSc1nc(NC(c2nn3c(-c4cc5ccccc5cc4)ccnc3c2)=O)n[nH]1
Y501-8437	-12.1	O=C(c1ccc(COc(cc2)ccc2Br)cc1)NCc(cc1)ccc1-n1nccc1
Y502-0223	-12.1	CCn1nc(C(Nc(cc2)cc(C(c3c4cccc3)=O)c2C4=O)=O)c(Br)c1
Y502-3301	-12.1	O=C(c1noc(-c(ccc(Cl)c2)c2Cl)c1)Nc1nn(Cc(cccc2)c2F)cn1
Y503-0148	-12.1	O=C(COc(cc1)ccc1Cl)NCc1cccc(CNC(COc(cc2)ccc2Cl)=O)c1
Y503-7919	-12.1	Cn(c(C(Nc1cccc2ccccc12)=O)c1)nc1C(Nc1cccc2ccccc12)=O
ZC47-0203	-12.1	Cc(nc1)nc(C(CC2)CCN2C(Cc2ccccc2)=O)c1C(NCCc1cccc(C([O-])=O)c1)=O
1688-0283	-12.0	Oc(ccc(/[NH+]=C/C=C/c(cc1)cc2c1OCO2)c1)c1-c1nc(cccc2)c2s1
3172-0949	-12.0	CC(/C(/C1=O)=C/c2ccc(-c(cccc3)c3C([O-])=O)o2)=NN1c1cc(C([O-])=O)ccc1
3229-2798	-12.0	O=C(/C(/N1)=C\c(cc(cc2)Br)c2OCc2cccc3ccccc23)NC1=S
3330-1101	-12.0	O=C(CCCN(C(c1c2c3cccc2ccc1)=O)C3=O)N1CC[NH+](C/C=C/c2ccccc2)CC1
3393-0174	-12.0	O=C(c1ccccc1)Nc(cc1)ccc1S(Nc1nccc(/C=C/c(cc2)ccc2Cl)n1)(=O)=O
3448-0630	-12.0	O=C(CSc1nnnn1-c1cccc2ccccc12)c(ccc(Cl)c1)c1Cl
3643-2261	-12.0	O=C(NCc1ccco1)Nc1ccc(Cc(cc2)ccc2NC(NCc2ccco2)=O)cc1
4109-1943	-12.0	Cc(ccc(-c(c1ccccc11)n[nH+]c1NCc1ccccc1)c1)c1S(NCCO)(=O)=O
4130-1507	-12.0	COc1ccc(CNC(c(cc2)ccc2C(NCc(cc2)ccc2OC)=O)=O)cc1
4169-2462	-12.0	COC(c(cc1)ccc1-c1ccc(/C=C(\C(NN2c(cc3)ccc3Br)=O)/C2=O)o1)=O
4194-0069	-12.0	O=C(c1cnccc1)NC(Nc(cc1)ccc1-c1nc(cc(cc2)Cl)c2o1)=S
4371-6572	-12.0	[O-]C(c1ccc(COc2ccc(/C=C(/C(N3Cc(cc4)ccc4Cl)=O)\NC3=O)cc2)cc1)=O
4563-0164	-12.0	O=C(c1cc(OCc2ccccc2)ccc1)Nc(cc1)cc2c1oc(-c1ccncc1)n2
4799-3343	-12.0	COc(ccc(-c1nc(cccc2)c2o1)c1)c1NC(NC(Cc1ccccc1)=O)=S
4896-3468	-12.0	COc1cccc([C@@H]2Oc3nc(SCc4ccccc4)nnc3-c(cccc3)c3N2)c1
5161-0049	-12.0	Cc1cc(C)c2nc(NC(N3)=NC(CSc4[nH+]c(cccc5)c5[nH]4)=CC3=O)nc(C)c2c1
5233-2458	-12.0	CNC(c(cc(cc1)Nc2nnc(-c(cc3)ccc3O)c3ccccc23)c1OC)=O
5282-0069	-12.0	CCOC(c1cc(C(N(C=C(C)C=C2)C2=N2)=O)c2[n+](CCc2ccccc2)c1N)=O
6028-6669	-12.0	O=S1(N(Cc2ccccc2)[C@@H](c2cccc3ccccc23)Nc2c1cccc2)=O
6048-0119	-12.0	Cc(cc(cc1)Cl)c1OCC(Nc(cccc1C(c2c3cccc2)=O)c1C3=O)=O
6725-3401	-12.0	Cc(ccc(-c1nnc2n1nc(C)c1c2cccc1)c1)c1NC(c(cccc1)c1OC)=O
6809-0227	-12.0	Cc(c1c2)nc(NC(N3)=NC(CSc4nnnn4-c4ccccc4)=CC3=O)nc1ccc2OC
8010-1004	-12.0	O=C1OC(c(cc2)ccc2Cl)=N/C1=C\c(cccc1)c1OCCc1ccccc1
8012-8291	-12.0	O=C(c1nn2c(C(F)(F)Cl)cc(-c3ccco3)nc2c1)Nc(cc1)cc(F)c1F
8014-6617	-12.0	O=C(/C(/C(N1CCc(cc2)ccc2F)=O)=C/c2c(cccc3)c3cc3ccccc23)NC1=O
8017-3872	-12.0	O=C(c1ccc(C2(C[C@H](C3)C4)C[C@H]4C[C@H]3C2)o1)Nc1ccc(Cc2cc[nH+]cc2)cc1
8019-9368	-12.0	COc(cc1)ccc1C(/C=C(/c(cccc1)c1N1Cc(cc2)ccc2Cl)\C1=O)=O
8020-1256	-12.0	Cc1c(c(nc(-c(cccc2)c2C([O-])=O)n2c3[nH+]c4c2cccc4)c3s2)c2nc(C)c1
C200-8938	-12.0	O=C1NC(SCc2nc(-c3cccc(Br)c3)no2)=Nc2c1[nH]cc2-c1ccccc1
C204-0034	-12.0	Cc1c(cc(cc2)NC(CCC(N(C)Cc3ccccc3)=O)=O)c2nc(N2CCOCC2)c1
C218-0539	-12.0	CC(Nc(n1nc2)c2C(NCCc2ccccc2)=O)=C(Cc2cccc(Cl)c2)C1=O
C226-1587	-12.0	Oc1cccc(-c2cc(C(Nc3cn(Cc(ccc(Cl)c4)c4Cl)nc3)=O)no2)c1
C301-9541	-12.0	O=C(c(cc1)cc2c1OCO2)Nc(cc1)ccc1SCC(N=C1N2C=CC=C1)=CC2=O
C301-9984	-12.0	O=C(c(cc1)cc2c1OCO2)Nc(cc1)ccc1SCc1nnc(-c2ccccc2)o1
C370-3776	-12.0	CCCCC(SC1=NC(/C2=C/c3cccn3-c3cc4ccccc4cc3)=O)=NN1C2=N
C385-0718	-12.0	CC(C)c(cc1)ccc1NS(c(cc1)cc2c1NC=C(C(NCc1cnccc1)=O)C2=O)(=O)=O
C561-3057	-12.0	Cc1noc(C)c1CCNC(c1c(c(C)nn2-c3ccc(C)cc3)c2nc(C)c1)=O
C567-0181	-12.0	O=C(c(cc1)cc2c1OCO2)C1=CN(Cc(cc2)ccc2Cl)c(cccc2)c2C1=O
C567-0317	-12.0	Cc(cc1)ccc1C(C1=CN(Cc2cccc(F)c2)c(cc2OCOc2c2)c2C1=O)=O
C567-0737	-12.0	Cc(cc1)c(C)cc1C(C1=CN(Cc(cccc2)c2OC)c(cc2OCOc2c2)c2C1=O)=O
C919-0477	-12.0	Cc1cc(C)nc2nn3c(C)c(CCC(Nc(ccc(Br)c4)c4F)=O)c(C)nc3c12
D049-0117	-12.0	CC(C)c1cc(OCc2nn(cnc3c4cnn3-c(cc3)ccc3OC)c4n2)c(C)cc1
D049-0218	-12.0	Clc(cc1)ccc1OCc1nn(cnc2c3cnn2-c2cccc(Br)c2)c3n1
D144-1159	-12.0	CC(c(ccc(OC)c1)c1O1)=C(CCC(NCc(cc2)cc(OC)c2OC)=O)C1=O
D234-0033	-12.0	Cc1cc2[nH+]c(-c3cc(NS(c4c(C)cc(C)c(C)c4)(=O)=O)c(C)cc3)cn2cc1
D349-0348	-12.0	Cc1cccc(-c2noc(-c(cccc3)c3OCC(NCCc3ccccc3)=O)n2)c1
D439-3508	-12.0	CC(C)N(C=NC1=[NH+]C(COc(cc2)ccc2NC(c(cccc2)c2F)=O)=C2)N1C2=O
D481-1676	-12.0	Cc1c(Cc2cc(F)ccc2)c(C)nn1-c1nc(CC(Nc2[nH+]ccc(C)c2)=O)cs1
D515-0739	-12.0	Cc1c(CNC(c2cc(Nc3cc(C)nc4nc(-c5cnccc5)nn34)ccc2)=O)cccc1
D674-0050	-12.0	Cc1cccc(-c2nc(-c3cccc(OCC(Nc(cccc4)c4OC)=O)c3)no2)c1
D674-0214	-12.0	COc(cccc1)c1-c1nc(-c2cccc(OCC(NCc3ccccc3)=O)c2)no1
D705-0424	-12.0	O=C(c(cccc1)c1OCc1nc(-c2ccccc2)no1)NCc(cc1)ccc1Cl
D715-1577	-12.0	COc(cccc1C=C2c(cc3)ccc3OCC(NCCc3c[nH]c[nH+]3)=O)c1OC2=O
D725-0024	-12.0	CC(C)c(cc1)ccc1OCC(Nc(cc1)c(C)cc1-c1nc(nccc2)c2o1)=O
D725-0031	-12.0	C[C@@H](C(NCc(cc1)ccc1-c1nc(nccc2)c2o1)=O)Oc(ccc(Cl)c1)c1Cl
E456-1508	-12.0	COc(cc1)ccc1N(C=C(C(NCc(cc1)cc2c1OCO2)=O)c1c2cccc1)C2=O
F036-2112	-12.0	O=C(c1cnccc1)/[NH+]=C(\NCCc1c[nH]c2c1cccc2)/Nc1cccc(Br)c1
F052-1261	-12.0	C[C@@H](CCCC1)N1S(c1cc2ccc(N(CC3)Cc4c3cccc4)nc2cc1)(=O)=O
F059-1462	-12.0	CCOc(ccc(CNS(c(cc1)cc(C2=C3CCCC3)c1N(C)C2=O)(=O)=O)c1)c1OC
F358-0391	-12.0	Cc1cccc(-c2noc(-c3cn(Cc(cc4)ccc4NC(c4cc(OC)ccc4)=O)c[nH+]3)n2)c1
F473-2061	-12.0	CCOc(c1c2)cc(-c(cc3)ccc3F)[nH+]c1ccc2C(NCC[N@H+]1CC[C@H](C)CC1)=O
F473-2914	-12.0	Cc(cc1)ccc1-c1cc(OC)c(cc(cc2)C(NCc(cc3)ccc3OC)=O)c2[nH+]1
F538-2305	-12.0	COc1cccc(Cc2nc(-c3cccc(NC(Nc(cc4)ccc4F)=O)c3)no2)c1
F612-0484	-12.0	Cc(n(-c(cc1)ccc1F)nc1)c1-c1nc2ccccc2c(C(NCc2cccc(F)c2)=O)c1
F637-1709	-12.0	CCc1cccc(NC(c2cn(-c(cc3)ccc3-c3noc(C4CC4)n3)nc2C)=O)c1
F779-1087	-12.0	Cn1c(cccc2)c2[nH+]c1CCc1cccc(NC(c(cc2OC)cc(OC)c2OC)=O)c1
F783-0094	-12.0	CCC(Nc1ccc(Cc2[nH+]c(cc(cc3)C(NCc(cc4)ccc4F)=O)c3[nH]2)cc1)=O
F807-1563	-12.0	Cc(cc1)c(C)cc1S(c(cc1)nnc1N1CCC(Cc2ccccc2)CC1)(=O)=O
F837-0429	-12.0	Fc1c(CSCc2ccc(-c3nc(-c(cc4)cc5c4OCO5)no3)o2)cccc1
F871-0085	-12.0	Cc1cccc(-c2nccc(Nc3cccc(C(NCc(cc4)cc5c4OCO5)=O)c3)n2)c1
F982-0872	-12.0	O=C(c(cccc1)c1C(c1nc(-c(cc2)cc3c2OCO3)no1)=C1)N1c1cccc(F)c1
G210-2722	-12.0	Cc(c(-c1ccccc1)c1nc2)nn1c(C)c2C(Nc(cc1)cc(Cl)c1OC)=O
G210-2725	-12.0	CC[NH+](CC)c(cc1)cc(C)c1NC(c1c(C)n2nc(C)c(-c3ccccc3)c2nc1)=O
G267-0174	-12.0	Cc(c(C(NCc(cc1)cc2c1OCO2)=O)c1)nc(C=CN2Cc3c[nH+]ccc3)c1C2=O
G267-1215	-12.0	CCOc1c(CNC(c2cc(C(N(Cc3ccccc3)C=C3)=O)c3nc2C)=O)cccc1
G341-0157	-12.0	O=C(Cn(c1c(cc(cc2)F)c2ncc11)nc1-c(cc1)ccc1F)Nc(cc1)ccc1F
G341-0162	-12.0	CCOc(cc12)ccc1ncc1c2n(CC(Nc2cccc(F)c2)=O)nc1-c1ccccc1
G357-1635	-12.0	O=C(c1cccc(Cl)c1)Nc1cc(C(OCC(N=C2SC=CN22)=CC2=O)=O)ccc1
G427-2094	-12.0	Cc(c(c1n2)c(C)c(CCC(Nc(cc3)cc4c3OCO4)=O)c2OC)nn1-c1ccc(C)cc1
G546-0464	-12.0	O=C(c1cc(-c2ncccc2)nc2ccccc12)Nc1ccc(Cc2cc[nH+]cc2)cc1
G546-0609	-12.0	O=C(c1cc(-c2ncccc2)nc2ccccc12)N[C@H]1CC[N@H+](Cc2ccccc2)CC1
G620-0052	-12.0	Cc1cc(S(Nc2cc(-c(cc3)nnc3N3CCCC3)ccc2)(=O)=O)c(C)c(C)c1OC
G681-0069	-12.0	O=C(CSC1=CC(c2ccccc2)=Nc(cccc2)c2N1)NCCc1ccccc1
G725-0523	-12.0	COc(cc1)ccc1-c1nnc(-c2nc3ccccc3c(N(CC3)c4c3cccc4)n2)o1
G725-1494	-12.0	C[C@@H](c1ccccc1)Nc1nc(-c2nnc(-c3cc(C)ccc3)o2)nc2ccccc12
G756-1398	-12.0	CC(C=CC1=NC(COc(cccc2)c2NC(Nc(cc2)cc3c2OCO3)=O)=C2)=CN1C2=O
G756-1427	-12.0	CC(C=CC1=NC(COc2cccc(NC(c(cccc3)c3F)=O)c2)=C2)=CN1C2=O
G792-2136	-12.0	Cc1cc(CNC([C@@H](CCC2)CN2C(Cc2cccc3ccccc23)=O)=O)c(C)cc1
G807-0010	-12.0	Cc(cccc1)c1-c1noc(CSC(N2)=NC(C)=C(Cc3ccccc3)C2=O)n1
G810-0742	-12.0	CCC(Nc(cc1)ccc1S(NCc(cc1)cc(CC2)c1N2C(C(C)C)=O)(=O)=O)=O
G817-1650	-12.0	Cc(cc1)cc(OC(C(c2c3cccc2)=CN(c(cc2)ccc2F)C3=O)=O)c1Cl
G883-0456	-12.0	COc(cc1)cc(OC)c1C(NCc(cc1)cc(CC2)c1N2C(c(cc1)ccc1Cl)=O)=O
G923-0392	-12.0	C[C@@H](c1ccccc1)NC(c1cc(-c(cc2)ccc2F)nc2c1c(-c1ccccc1)n[nH]2)=O
G932-0744	-12.0	COc1cccc(Nc2c(cnn3-c4ccccc4)c3nc(NCC[NH+]3CCOCC3)n2)c1
J016-0095	-12.0	Cc(cc1)cc(-n2cnnc2)c1OCC(Nc(cc1)ccc1-c1[nH+]c(cccc2)c2[nH]1)=O
K232-1855	-12.0	CC(N(c1nc(C2=Cc(c3ccccc3cc3)c3OC2=O)cs1)c(cc1)ccc1F)=O
K781-7370	-12.0	CCOc(cc1)ccc1NC(c(cc(cc1)S(NCc2ccccc2)(=O)=O)c1F)=O
K783-7051	-12.0	CC(Nc(cccc1)c1C1=Nc(ccc(C(NCc(cccc2)c2Cl)=O)c2)c2NC1=O)=O
K784-2272	-12.0	O=C(CSc1nnc(-c2ccccc2)c(-c2ccccc2)n1)NCCc1ccccc1
K786-1010	-12.0	CC(C)c(cc1c(C(NCc2ccco2)=O)c2)ccc1nc2-c(cc1)ccc1OC
K788-2932	-12.0	CC(Nc(cc1)ccc1S(NC[C@H](CC1)CC[C@@H]1C(NCc(cc1)ccc1Cl)=O)(=O)=O)=O
L009-0633	-12.0	O=C(c1cc(-c(cc2)[nH+]nc2NCc2ccccc2)ccc1)Nc(cc1)ccc1N1CCOCC1
L011-0236	-12.0	O=C(c1cc(-c2[nH+]cnc(N3CCCCC3)c2)ccc1)NCc(cc1)ccc1Cl
L036-2146	-12.0	CCOC(C(CC1)CCN1C(c1cc(-c(cc2)ccc2NC(C)=O)nc2ccc(C)cc12)=O)=O
L056-2563	-12.0	C[C@@H](C1)N(C(c(cc2)ccc2OC)=O)c2c1ccc(CNC(Cc(cc1)ccc1Cl)=O)c2
L084-0365	-12.0	C[C@@H](c1ccccc1)NC(c(cc1)ccc1-c1nc(CCN(C)C(c2ccccc2)=O)no1)=O
L112-0742	-12.0	COc1cccc(CNC(CSc2nc(N(CC3)Cc4c3cccc4)nc3ccccc23)=O)c1
L285-1697	-12.0	Cc(ccc(-c(cc1)nnc1N1CCC(Cc2ccccc2)CC1)c1)c1S(N1CCOCC1)(=O)=O
L287-1717	-12.0	O=S(c1cc(-c2noc(C3CCCC3)n2)cs1)(N[C@@H](CCC1)c2c1cccc2)=O
L362-0066	-12.0	COc1cccc(CNC(Nc2cc(CCc3[nH+]c(cccc4)c4[nH]3)ccc2)=O)c1
L371-0072	-12.0	Cc(c1c2ncc(C(NCc3c(C)cccc3)=O)c1NCc(cc1)ccc1OC)nn2-c1ccccc1
L389-0065	-12.0	Cc(c(C)c1)cc(NC(SCC(NCc(cccc2)c2Cl)=O)=C2)c1N=C2c1ccccc1
L422-0834	-12.0	C=CCNC(c1noc(COc(cc2)ccc2NC(c2cccc(Cl)c2)=O)c1)=O
L498-0701	-12.0	Cc1c(CCNC(c(cc2)ccc2-c2nc(-c(cc3)ccc3F)no2)=O)scc1
L499-0701	-12.0	Cc1c(CCNC(c2cc(-c3nc(-c(cc4)ccc4F)no3)ccc2)=O)scc1
L563-0377	-12.0	COc1cccc(Oc(nc2)ncc2-c(cc2)ccc2C(NCc(cc2)ccc2SC)=O)c1
L568-0008	-12.0	O=C(c1cc(F)ccc1)Nc(cccc1)c1SCc1nnc(-c2ccccc2)o1
L768-0035	-12.0	Cc(cc1)cc(C)c1-c1coc(-c(cc2)ccc2NS(c(cc2)ccc2N(CCC2)C2=O)(=O)=O)n1
L868-1450	-12.0	CCOc(cc1)ccc1NC(COc1nc(N(CC2)Cc3c2cccc3)[nH+]c(C)c1)=O
L905-1342	-12.0	Cc(cc(cc1)-c2nc(cccc3)c3s2)c1NC(NCc1cc(OC)ccc1)=O
M082-1009	-12.0	O=C(/C=C/c1cccs1)N1CCC(Cc2nc(-c(cc3)ccc3Cl)no2)CC1
M350-1015	-12.0	Cc(cccc1)c1-c1nnc(COc(cc2)ccc2NC(CNC(Cc2ccccc2)=O)=O)o1
M876-1157	-12.0	Cc(ccc(-c1nnc(Cc2nc(-c(cccc3)c3OCc3ccccc3)no2)o1)c1)c1F
P094-1312	-12.0	CS(N(CC1)c2c1ccc(C(Nc(cc1)ccc1Oc1ccccc1)=O)c2)(=O)=O
P801-0788	-12.0	Cc(cc1)ccc1N(CC1)CCN1C(c1nc(N2C[C@@H](c3ccccc3)[NH2+]CC2)ccc1)=O
P843-0028	-12.0	Cc1ccc(C[NH2+][C@@H](CC2)CN2c(cc2)ncc2C(Nc(cc2)ccc2F)=O)cc1
S722-0872	-12.0	O=S(c1cc(CCC2)c2cc1)(N1CCC(Cc2ccc(C[NH+]3CCOCC3)cc2)CC1)=O
S722-1113	-12.0	CN1CC[NH+](Cc2ccc(CC(CC3)CCN3C(NCc3ccccc3)=O)cc2)CC1
S787-1813	-12.0	O=C(CCc1ccc(C[C@H]2CC[N@H+](Cc(ccnc3)c3F)CC2)cc1)NCC1CC1
V007-4468	-12.0	Cc1nnc(-c(cc2C3CC3)nn2-c2cccc(C(N[C@@H](Cc3ccccc3)c3ccccc3)=O)c2)o1
V009-6294	-12.0	O=C(c(cc1)ccc1-c1c(CCCc2c-3cccc2)c3n[nH]1)NCCc1cc[nH+]cc1
V010-2946	-12.0	Nc1c2c(-c3cccs3)nc(NCc3cc(F)ccc3)nc2nn1-c1cc(F)ccc1
V010-6893	-12.0	C[C@H](CNC(c1cc(-n(c(C(C)(C)C)c2)nc2-c2nnc(C)o2)ccc1)=O)c1ccccc1
V012-7335	-12.0	COc1ccc(CCNC(N(CC2)CC[NH+]2C(c(cc2)ccc2F)c(cc2)ccc2F)=O)cc1
V013-8290	-12.0	[O-][N+](c1cccc(C(N(CC2)CCN2c2c(ccc(Cl)c3)c3[nH+]c(Cc3ccccc3)n2)=O)c1)=O
V014-7579	-12.0	CN(Cc1ccccc1)C(c(cc1)ccc1-c1n[nH]c(-c(cc2)ccc2Cl)c1)=O
V017-8256	-12.0	Cc(cc1)c(C)cc1Oc(nc(-c1ccccc1)nc1)c1C(NCC[NH+]1CCCCC1)=O
V018-3646	-12.0	O=C(c1csc(-c(cc2)ccc2OCc2cc(F)cc(F)c2)n1)NCc1ccccc1
V022-2291	-12.0	CC(C)c(cc1)ccc1-c1nc(NCCc(cc2)ccc2OC)nc2nn(C)c(N)c12
V028-7652	-12.0	O=C(COc1ccccc1)N(CC1)CCN1c(cc1)[nH+]cc1NC(/C=C/c1ccccc1)=O
V029-8329	-12.0	Cc1nnc(-c(cc2C3CC3)nn2-c2cccc(C(NCc3ncccc3)=O)c2)o1
Y010-0656	-12.0	Cc(cc1)cc2c1nc(-c(cc1)ccc1NC(CSC(N1)=NC(C)=CC1=O)=O)s2
Y020-2574	-12.0	Cc1c(C)cc2nc(NC(N3)=NC(SCc(cc4)ccc4Cl)=CC3=O)nc(C)c2c1
Y020-3656	-12.0	O=C(c1c2)N(CC[NH+]3CCOCC3)C=Cc1nc(C=CN1Cc3ccccc3)c2C1=O
Y020-4495	-12.0	Clc1ccc(COc(cc2)ccc2-c2ccnc3nc(-c4ccncc4)nn23)cc1
Y021-1919	-12.0	Cc1c(/C=C/C(/[NH+]=C(\NCCc2c[nH]c(cc3)c2cc3OC)/Nc2nc(C)cc(C)n2)=O)cccc1
Y040-3479	-12.0	COc(cc1)ccc1C(Oc(cc1)cc(O2)c1C=C(c(cc1)cc(OC)c1OC)C2=O)=O
Y041-1127	-12.0	COc(cc1)ccc1C(COc(cc1)cc(O/C2=C\c(cccc3OC)c3OC)c1C2=O)=O
Y041-2277	-12.0	Cc(c(O1)c(cc2)C(C)=C(Cc3ccccc3)C1=O)c2OCC(NC[C@H](CC1)CC[C@@H]1C([O-])=O)=O
Y042-2780	-12.0	CC(Nc(cc1)ccc1NC(c1c(CC(O2)=Cc(cccc3)c3C2=O)cccc1)=O)=O
Y042-3629	-12.0	CC(N(CC1)CCN1C(c(cc1)cc(C(N2CCCc3ccccc3)=O)c1C2=O)=O)=O
Y042-3863	-12.0	Cc1nnc(NC(c(cc2)cc(C(N3CCc(cccc4)c4OC)=O)c2C3=O)=O)s1
Y043-3103	-12.0	CC(C)CCn1c2cccc(NC(CC(c3c4cccc3)=NN(C)C4=O)=O)c2cc1
Y043-5324	-12.0	O=C(COc(cc1)cc(O/C2=C/c3ccco3)c1C2=O)c(cc1)cc2c1OCCCO2
Y043-6275	-12.0	CC(c(c(O1)c2C[N@@H+](C)C[C@H]3[C@@H](CCCC4)[N@@H+]4CCC3)cc(Cl)c2O)=C(Cc2ccccc2)C1=O
Y044-3718	-12.0	Cc1nc(Nc(cc2)ccc2C(N2CC[NH+](CCc3ncccc3)CC2)=O)nc(C)c1
Y200-0466	-12.0	Cc(cc1c(C(Nc2nc(ccc(OC)c3)c3s2)=O)c2)ccc1nc2-c1ccncc1
Y200-0678	-12.0	O=C(c1cc(-c2ccncc2)nc2ccccc12)N[C@H]1CC[N@H+](Cc2ccccc2)CC1
Y200-0950	-12.0	CC(C)COc1cccc(-c2nc3ccccc3c(C(NCc3ncccc3)=O)c2)c1
Y200-0954	-12.0	O=C(c1c(cc(cc2)Cl)c2nc(-c2cnccc2)c1)Nc(cc1)cc2c1OCO2
Y200-0956	-12.0	O=C(c1c(cc(cc2)Cl)c2nc(-c2cnccc2)c1)N1CC[NH+](Cc2ccccc2)CC1
Y205-3220	-12.0	Cc(cc1c(C(NCc(cc2)ccc2S(N)(=O)=O)=O)c2)cc(C)c1nc2-c1ncccc1
Y207-4429	-12.0	Cc(cc1)ccc1-c1noc(COc(cccc2)c2C(NCc(ccc(F)c2)c2F)=O)n1
Y207-4438	-12.0	Cc(cc1)ccc1-c1noc(COc(cccc2)c2C(NCc(cc2)cc3c2OCO3)=O)n1
Y500-5454	-12.0	Cc1c(CN(C)C(c2nn3c(C(F)(F)F)cc(-c4ccccc4)nc3c2)=O)c(C)[nH+]n1C
Y501-1796	-12.0	FC(c1cc(-c2ccccc2)c(c(ncn2nc(COc(cc3)ccc3F)nc22)c2s2)c2n1)F
Y501-7901	-12.0	O[C@@](C1)(C(F)F)N(C(c2ccc(COc3cc4ccccc4cc3)cc2)=O)N=C1C(F)F
Y502-3918	-12.0	Cc(n(Cc1cc(-c2nn(cnc3c4cnn3-c3ccccc3)c4n2)ccc1)nc1C)c1Cl
Y503-9668	-12.0	C[C@@H](c1cc(OC)ccc1)NC(c1cc(-c(cc2)ccc2F)nc2c1c(C)no2)=O
Z223-0180	-12.0	O=C(Cn1ncc2c(N3CCCC3)[nH+]cnc12)Nc(cc1)ccc1Oc1ccccc1
0868-0056	-11.9	Cc(ccc(C(Nc(cc1)ccc1C(Oc1ccccc1)=O)=O)c1)c1S(N1CCOCC1)(=O)=O
1189-2114	-11.9	COCCCN(C(c(c1c2cc3)ccc(-c4[nH+]c(cc(cc5)Cl)c5n44)c1c3C4=O)=O)C2=O
1782-0602	-11.9	O[C@@H](Cn1c(ccc(Cl)c2)c2c2c1ccc(Cl)c2)CN(C(c1c2cccc1)=O)C2=O
2338-3598	-11.9	O=C(C1=Cc(cccc2)c2O/C1=[NH+]\c(ccc(Cl)c1)c1Cl)NCc1ccccc1
2425-3842	-11.9	CC(Nc(cc1)ccc1S(Nc1cccc(C(Nc2cccc(Cl)c2)=O)c1)(=O)=O)=O
3009-3973	-11.9	Cc(cc1)c(C)cc1C(N1NC(c(cc2)cc(Br)c2OC)=O)=Nc(cccc2)c2C1=O
3229-1993	-11.9	COc(cc1)ccc1N(C(/C(/S1)=C\c2cccc(OCc(cccc3)c3Cl)c2)=O)C1=S
3376-0865	-11.9	CC(C1=NC(Nc(cc2)ccc2Cl)=C2/C=[NH+]/Cc3ccccc3)=CC=CN1C2=O
3935-1322	-11.9	O=C(CNC(c1cn(-c2ccccc2)nc1-c(cc1)ccc1Br)=O)c1ccccc1
3986-0045	-11.9	CN(C)c1ccc(/C=C/C(NC(c(cccc2)c2OC(c2ccccc2)=O)=O)=O)cc1
4618-0106	-11.9	CC(C=CC1=NC(NCCc2ccccc2)=C2/C=C(/C(N3C)=O)\SC3=S)=CN1C2=O
4896-3929	-11.9	CC(/C(/C1=O)=C\Nc(cccc2)c2-c(c([O-])n2)[nH+]nc2SC)=NN1c1ccccc1
5055-7205	-11.9	O=S(c1cc2ccccc2cc1)(N(CC1)CCN1c1[nH+]nc(-c2ccccc2)c2ccccc12)=O
5084-0049	-11.9	Cc(c(OC(C)=C1c2nc(cccc3)c3s2)c(cc2)C1=O)c2OC(c1ccco1)=O
5227-4756	-11.9	O=C(CSc1nc2ccccc2nc1-c1ccccc1)N(CC1)CCN1c1[nH+]cccc1
5282-0496	-11.9	Nc(c(C(NC1CCCCC1)=O)c1)[n+](CCC[NH+]2CCOCC2)c(N=C2N3C=CC=C2)c1C3=O
6049-2597	-11.9	Cc1ccc(-c2nc3ccccc3c(C(Nc(cc3)ccc3S([N-]c3noc(C)c3)(=O)=O)=O)c2)o1
6136-0065	-11.9	CCCOc(cc1)ccc1C(Nc(cc1)ccc1C(NC[C@@H]1OCCc2c1cccc2)=O)=O
6228-2262	-11.9	CCCOC(c(cc1)ccc1NC(c1ccc(COc(c(F)c(cc2F)F)c2F)o1)=O)=O
6359-0035	-11.9	Cc1nnc(SCC(NC(Nc(cccc2)c2[N-]2)=C(c3ccccc3)C2=C)=O)s1
6466-1418	-11.9	O=C(c(cnn1c(C(F)F)c2)c1nc2-c1ccccc1)NCCc(cccc1)c1Cl
6637-0994	-11.9	CCN(CC)C(Cn1c(cccc2)c2c(/C=C(\c(cccc2)c2N2c3ccccc3)/C2=O)c1)=O
7202-2486	-11.9	CC(C)(Cc1c2c(cc(cc3)NS(c4cccc5cccnc45)(=O)=O)c3o1)CC2=O
7202-3138	-11.9	[O-]C(c(cc1)ccc1S(/N=C(/C=C1Nc(cccc2)c2F)\c(cccc2)c2C1=O)(=O)=O)=O
7366-0131	-11.9	C(c(s1)nn2c1nnc2-c1ccccc1)=C/c1cc2noc(-c3ccccc3)c2cc1
7421-3353	-11.9	Clc(cc1)ccc1-c(c1c2cccc1)nn1c2nc(cc2)c1cc2N1CCOCC1
8005-3207	-11.9	CC(/C(/C1=O)=C/C(C2=O)=C(C)NN2c2c(C)cc(C)cc2)=NN1c1cc(C)c(C)cc1
8006-1459	-11.9	Cc(cc1)cc2c1N=C(c(cc1)cc(C(N3N(C(c4c5cccc4)=O)C5=O)=O)c1C3=O)OC2=O
8010-3267	-11.9	O=C(c1c(NC(c(cccc2)c2F)=O)n(-c2ccccc2)nc1)Nc1cccc2ccccc12
8012-4523	-11.9	O=C(/C=C/c(cc1)ccc1-c1ccccc1)Nc(cc1)ccc1S(N1CCCC1)(=O)=O
8012-9698	-11.9	O=C(c1nn2c(C(F)(F)Cl)cc(-c3cccs3)nc2c1)Nc(ccc(F)c1)c1F
8014-7721	-11.9	COc(cc(C=C(C(c1c2cccc1)=O)C2=O)cc1)c1OC(C1(C[C@H](C2)C3)C[C@H]3C[C@H]2C1)=O
8016-2770	-11.9	O=C(c(cc1)ccc1S(N1CCCC1)(=O)=O)Nc1ccc(Cc2cc[nH+]cc2)cc1
8018-9378	-11.9	CN(c(ccc(S(Nc1ccc(Cc2cc[nH+]cc2)cc1)(=O)=O)c1)c1C(N1C)=O)C1=O
8264-0672	-11.9	COC(c(cc(cc1)NC(c2ccc(C[N@@H+](CC3)Cc4c3cccc4)cc2)=O)c1Cl)=O
8539-0695	-11.9	COc(cc1)ccc1C(c1c2cccc1)=NN(CC(c(cc1)ccc1Br)=O)C2=O
C201-1628	-11.9	Cc1cc(CN(C=C2C(c3cccc(F)c3)=O)c(nc(C)cc3)c3C2=O)c(C)cc1
C290-0105	-11.9	Cc1cccc(NC(CSc2[nH+]cc(-c(cc3)ccc3Br)[nH]2)=O)c1
C385-0278	-11.9	CCc(cc1)ccc1NS(c(cc1)cc2c1NC=C(C(NCc1[nH+]cccc1)=O)C2=O)(=O)=O
C598-0577	-11.9	C[NH+](CC1)CCN1c(cccc1)c1NC(c1ccc2c(Cl)c(CCCC3)c3nc2c1)=O
C647-1042	-11.9	CCOc(cc1)cc2c1N(CC(Nc1cccc(Cl)c1)=O)C=C(C(c(cc1)ccc1F)=O)C2=O
C655-0139	-11.9	CCc(cc1)cc(C2=O)c1N(CC(Nc1ccc(C)cc1)=O)C=C2S(c1cc(C)c(C)cc1)(=O)=O
C699-0546	-11.9	O=C(c(cc1)cc2c1SCCN2Cc(cc1)ccc1F)NCc1cccc(Cl)c1
C797-0544	-11.9	Cc1ccc(CNC(c(cc2)cc([nH]3)c2[nH+]c3SCc(cc2)ccc2F)=O)cc1
C999-0117	-11.9	C[C@@H](c1cccs1)NC(Cc1c(C)n2nc(C)c(-c3ccccc3)c2nc1C)=O
D041-0232	-11.9	Cc(cc1)c(C)cc1OCc1nc(-c(cc2)ccc2NC(Cn2ncc([N+]([O-])=O)c2)=O)no1
D144-0655	-11.9	Cc1c2OC[N@@H+](Cc(cc3)cc4c3OCO4)Cc2cc(-c2c3cccc2)c1OC3=O
D349-0480	-11.9	Cc(cc1)ccc1-c1noc(-c(cccc2)c2OCC(Nc2c(C)ccc(C)c2)=O)n1
D355-0535	-11.9	CCCC1=C(C)c(ccc(O)c2C[N@H+]3CC[N@H+](Cc(cc4)cc5c4OCO5)CC3)c2OC1=O
D400-0269	-11.9	CN(Cc(cc1)ccc1OC)C(COc1cc(-c2nc(-c(cc3)ccc3OC)no2)ccc1)=O
D400-0664	-11.9	CN(Cc(cc1)ccc1OC)C(COc(cc1)ccc1-c1nc(-c2ccccc2)no1)=O
D400-2178	-11.9	Cc1cccc(OCC(Nc2cc(-c3nc(-c(cc4)ccc4OC)no3)ccc2)=O)c1
D619-0047	-11.9	Cc(cc1)ccc1NC(COc(cccc1)c1-c1noc(-c(cc2)ccc2Cl)n1)=O
D619-0102	-11.9	Cc(cc1)ccc1OCc1nc(-c(cccc2)c2OCC(Nc2cc(C)ccc2)=O)no1
D654-0120	-11.9	Cc(cc1)ccc1-c1noc(-c(cccc2)c2NC(COc(cccc2)c2Cl)=O)n1
D655-0289	-11.9	COc(cccc1)c1OCC(Nc(cc1)ccc1-c1nc(-c(cc2)ccc2Cl)no1)=O
D704-1955	-11.9	C[C@@H](c1c[nH+]ccc1)Nc1[nH+]c2c(C)cccc2cc1-c1noc(-c2ccccc2)n1
E754-0660	-11.9	CC(c(ccc1c2C[N@@H+](CCc3ccccc3)CO1)c2O1)=C(Cc2ccccc2)C1=O
E760-5415	-11.9	Cc1nc2cccnc2n1-c1cccc(C(NCCc(cc2)ccc2S(N)(=O)=O)=O)c1
E981-0823	-11.9	Cc(c(c1nc(C)c2)c2C(NCc2cccc(Br)c2)=O)nn1-c1ccccc1
E981-2174	-11.9	Cc(c(c1nc(C2CC2)c2)c2C(N[C@H]2CC[N@H+](Cc3ccccc3)CC2)=O)nn1-c1ccccc1
F036-1427	-11.9	COc(ccc(Cl)c1)c1N/C(/NCCc1c[nH]c2c1cccc2)=[NH+]/C(c(cccc1)c1F)=O
F036-1882	-11.9	Cc1cccc(N/C(/NCCc2c[nH]c3c2cccc3)=[NH+]/C(c2cc(N(C)C)ccc2)=O)c1C
F059-0818	-11.9	O=C1Nc(ccc(S(NCc(cccc2)c2Cl)(=O)=O)c2)c2C1=C1CCCC1
F090-0495	-11.9	Cc(cc1)c(C)cc1NC(c1c(N)n(Cc2ccccc2)c2nc3ccccc3[nH+]c12)=O
F215-0307	-11.9	Cc1nc2nc(-c(cc3)ccc3NS(c(cc3)ccc3-c3ccccc3)(=O)=O)cn2cc1
F255-0378	-11.9	Cn1c(cccc2)c2[nH+]c1CCc(cc1)ccc1NC(c(ccc(OC)c1)c1OC)=O
F267-0144	-11.9	Cc1c(C(c(cc2)ccc2OC)=O)oc(cc2)c1cc2NC(c(cc1)ccc1F)=O
F305-0374	-11.9	Cc(cc1)ccc1-c(cc1)nnc1N(CCC1)C[C@H]1C(Nc1cccc2ccccc12)=O
F307-0036	-11.9	CC(N1c2cccc(NC(COc(cc3)ccc3Cl)=O)c2)=Nc(nccc2)c2C1=O
F319-0394	-11.9	CCc1nc(-c(cc2)ccc2C(Nc(cc2)ccc2-c2[nH+]c(cccc3)c3[nH]2)=O)no1
F359-0063	-11.9	O=S(c(cccc1)c1F)(Nc1ccc(Cn2cnc(-c3nc(-c(cc4)ccc4F)no3)c2)cc1)=O
F368-0141	-11.9	Cc(cc1)ccc1-c(c(CCC(NCc(cccc1)c1Br)=O)c1)nn1-c1ccccc1
F389-0644	-11.9	C[C@@H](c1ccccc1)NC(c(cc1)cc(NC2=O)c1O/C2=C\c1cccc(Cl)c1)=O
F460-0191	-11.9	O=C(COc1cc(-c2ccccc2)[nH+]c2ccccc12)NCc(cccc1)c1Cl
F460-1489	-11.9	Cc(cc1)ccc1-c1[nH+]c2ccccc2c(OCC(NCc2cc(OC)ccc2)=O)c1
F545-0155	-11.9	Cc1nc(-c2cccc(C(N3CC[NH+](Cc(cc4)cc5c4OCO5)CC3)=O)c2)no1
F614-0517	-11.9	Cc(cc1NC(c2cccc(Cl)c2)=O)nn1-c1ncnc2c1cnn2-c1c(C)cc(C)cc1
F616-0659	-11.9	Cc(cc1)ccc1SC(C=C1)=NN(c(cc2)ccc2C(NCc(cccc2)c2Cl)=O)C1=O
F779-7212	-11.9	Cn1nccc1C(Nc1cc(CCc2[nH+]c(cccc3)c3n2-c2ccccc2)ccc1)=O
F783-0280	-11.9	C[C@@H](c1ccccc1)NC(c(cc1)cc2c1[nH]c(Cc(cc1)ccc1NC(C)=O)[nH+]2)=O
F814-1460	-11.9	COc(cccc1)c1NC(CSc(cc1)nnc1NCc(cc1)ccc1Cl)=O
F870-0403	-11.9	CN(Cc1ccccc1)C(c(cc1)ccc1Nc1ccnc(-c(cc2)ccc2F)n1)=O
F926-1885	-11.9	CC(C)Oc1ccc(CNC(c2cccc([C@@H](CCC3)CN3C(NC)=O)c2)=O)cc1
F972-0243	-11.9	C[C@@H](c1ccccc1)NC(c(cc1)cc2c1[nH]c(CCc(cc1)ccc1NC(C)=O)[nH+]2)=O
G214-4428	-11.9	O=C(COc(cccc1)c1-c1nnc(-c2ccccc2)o1)NCc(cc1)cc2c1OCO2
G219-4425	-11.9	Cc1nn(C)c2c1c(-c1ccccc1)cc(OCC(Nc1cc(OC)ccc1)=O)n2
G267-0135	-11.9	Cc(c(C(Nc1ccc(C[NH+]2CCCCC2)cc1)=O)c1)nc(C=CN2Cc(cc3)ccc3OC)c1C2=O
G341-0065	-11.9	Cc(cc1)ccc1-c1nn(CC(Nc(cc2)ccc2OC)=O)c2c1cnc1ccccc12
G357-1919	-11.9	CC(N12)=CSC2=NC(COC(c(cccc2)c2NC(c2cccc(Br)c2)=O)=O)=CC1=O
G357-1969	-11.9	CC(N12)=CSC2=NC(COC(c(cccc2)c2NC(c2cccc3ccccc23)=O)=O)=CC1=O
G546-0734	-11.9	O=C(c1cc(-c2ncccc2)nc2ccccc12)NCCN1CC[NH+](Cc2ccccc2)CC1
G546-0754	-11.9	COc1cc(OC)c(CCNC(c2cc(-c3ncccc3)nc3ccccc23)=O)cc1
G582-2655	-11.9	Cc(cc1)ccc1Nc1nc(C(NCc(cc2)ccc2SC)=O)nc2ccccc12
G614-0062	-11.9	Cc1cc(OCC(Nc(cc2)cc3c2OCO3)=O)nc2c1c(-c1ccccc1)nn2-c1ccccc1
G642-0465	-11.9	CC(N1N=C(c2cccc(NC(c3ccccc3)=O)c2)O[C@H]1c(cc1)cc2c1OCO2)=O
G642-1507	-11.9	CC(N1N=C(c2ccncc2)O[C@H]1c(cc1)ccc1OC(c1cccc(Cl)c1)=O)=O
G648-1196	-11.9	O=C(COc(cccc1)c1Cl)Nc(cc1)ccc1OCC(Nc1ncnn11)=CC1=O
G656-0870	-11.9	CCN(c1c(C(N)=O)nc(-c(cc2)ccc2OCc2ccccc2)nc1N1c(cc2)ccc2F)C1=O
G681-0061	-11.9	Cc1ccc(CNC(CSC2=CC(c3ccccc3)=Nc(cccc3)c3N2)=O)cc1
G756-0590	-11.9	CC1=CC=CN2C1=NC(COc1cccc(NC(c3cccc(Cl)c3)=O)c1)=CC2=O
G786-1166	-11.9	Cc1ccc(-c2csc(NC(C3=Cc(c4ccccc4cc4)c4OC3=O)=O)n2)o1
G795-0360	-11.9	C[C@@H](c1ccccc1)NC(c1cc(NC(c2nsc3c2cccc3)=O)c(C)cc1)=O
G807-0126	-11.9	O=C1NC(SCc2nc(-c3cccc(Cl)c3)no2)=NC(c(cc2)ccc2F)=C1
G817-0131	-11.9	COc1cccc(N(C=C(C(Oc2cc3cc[nH+]cc3cc2)=O)c2c3cccc2)C3=O)c1
G817-0286	-11.9	COc(ccc(CCNC(c(c1ccccc11)cnc1N1CCOCC1)=O)c1)c1OC
G932-0783	-11.9	CCCCN(C)c1nc(n(-c2ccccc2)nc2)c2c(Nc2cccc(OC)c2)n1
H024-0095	-11.9	Cc1[nH+]oc(NCc(cc2)cc3c2OCO3)c1C(Nc(cc1)ccc1OCc1ccccc1)=O
K227-0148	-11.9	Cc1ncc(CO)c(C=C2C(N)=O)c1O/C2=[NH+]\c(cc1)ccc1OCc1ccccc1
K227-0797	-11.9	Cc1ncc(CO)c(C=C2C(Nc3cccc4ccccc34)=O)c1O/C2=[NH+]\c(cc1)cc(Cl)c1OC
K655-0063	-11.9	C[C@H]([C@H]1C(N2c3cc(C(N4CCC(Cc5ccccc5)CC4)=O)ccc3)=O)C=CC[C@H]1C2=O
K783-0114	-11.9	COc(cc1)ccc1S(NCc(cc1)ccc1C(NCc(cccc1)c1OC)=O)(=O)=O
K785-0194	-11.9	Cc1ccc(Cc2c(C)n3ncc(C(N(CC4)Cc5c4cccc5)=O)c3nc2C)cc1
K788-6067	-11.9	O=C(c1ccc(CS(Cc(cc2)ccc2F)(=O)=O)o1)NCCc1ccccc1
K937-0619	-11.9	O=C(C(c1c2cccc1)=CN(c(cc1)ccc1Cl)C2=O)Nc(c(F)cc(F)c1)c1Br
K999-0006	-11.9	COc(cc1)ccc1N1N=C(C(Nc(cc2)ncc2Cl)=O)c(cccc2)c2C1=O
L006-0304	-11.9	COc(ccc(CC(Nc1cccc(-c2cc(cc(cc3)F)c3[nH]2)c1)=O)c1)c1OC
L008-0047	-11.9	O=C(c(cc1)ccc1-c(cc1)nnc1N1CCCC1)Nc1cccc(Br)c1
L011-0199	-11.9	O=C(c1cc(-c2[nH+]cnc(N3CCCCC3)c2)ccc1)N[C@H]1CC[N@H+](Cc2ccccc2)CC1
L086-1001	-11.9	CC(NCc(cc1)ccc1C(/[NH+]=C(\NCc1ncccc1)/Nc1c(C)c(C)ccc1)=O)=O
L233-0246	-11.9	Cc(sc(-c1nc(-c2ccccc2)no1)c1)c1S(NCc1c(C)cccc1)(=O)=O
L234-0915	-11.9	CC(Nc(cc1)ccc1Oc(cc1)ccc1-c1noc(C2=Cc(cccc3)c3OC2=O)n1)=O
L234-1004	-11.9	CC(Nc(cc1)ccc1Oc(cc1)ccc1-c1noc(-c2cc(Br)cnc2)n1)=O
L369-0080	-11.9	Cc1cccc(-c2cnc(Nc3cccc(C(NCc(cc(cc4)OC)c4OC)=O)c3)nc2)c1
L371-0073	-11.9	Cc(c1c2ncc(C(NCc3cccc(F)c3)=O)c1NCc(cc1)ccc1OC)nn2-c1ccccc1
L422-0865	-11.9	O=C(c1noc(COc(cc2)ccc2NC(c(cc2)ccc2Cl)=O)c1)NC1CC1
L533-0092	-11.9	COc(cc1)ccc1Oc1cc(-c(cc2)ccc2C(NCc(cc2)cc3c2OCO3)=O)ncn1
L562-0320	-11.9	COc1cccc(Oc(cc2)nnc2-c2cccc(C(Nc(cc3)cc(OC)c3OC)=O)c2)c1
L644-0286	-11.9	CC(C)(C)C(Nc(cc1)ccc1N(C=CC=C1C(NCCc2ccccc2)=O)C1=O)=O
L663-1064	-11.9	COc(cc1)cc(CNC(c2cc(Oc3ncnc(-c4ccccc4)c3)ccc2)=O)c1OC
L805-0086	-11.9	O=C(c(cc1)ccc1N(C(C=C1)=O)N=C1N1CCCC1)N(CC1)Cc2c1cccc2
L892-0248	-11.9	CC(N1c(cc2)ccc2NC(Cc(c(F)ccc2)c2Cl)=O)=Nc(cccc2)c2C1=O
L986-0480	-11.9	Cc(ccc(Cl)c1)c1NC(c(cc1)ccc1C(C(N1C)=O)=Nc2c1nccc2)=O
M060-0462	-11.9	O=C(CSc1c2[nH]c(ccc(Br)c3)c3c2ncn1)NCc(cc1)cc2c1OCO2
M143-0795	-11.9	Cc(cc1)ccc1-c1ncc2c(SCC(NCc(cc3)cc4c3OCO4)=O)ncnc2n1
M459-1667	-11.9	O=C(CSc1[nH+]ccc(N(CC2)CCN2c2ccccc2)n1)N(CC1)CCN1c(cccc1)c1F
M475-0418	-11.9	Cc(cc1)ccc1-c(nc1)nc(-c2ccncc2)c1C(NCC[N@@H+](CC1)Cc2c1cccc2)=O
P087-2817	-11.9	O=C(c1cccc2c1CCN2C(c(cc1)ccc1F)=O)NCc(cc1)cc2c1OCO2
P088-0989	-11.9	COc(cc1)ccc1NC(N1c2cccc(C(NCc(cc(cc3)F)c3F)=O)c2CC1)=O
P893-0341	-11.9	COc1cc(CNc2[nH+]nc(-c3nnc(C4CC4)o3)c3ccccc23)cc(OC)c1
S399-1687	-11.9	COc(cccc1)c1-c1noc(CCC(NCCc2noc(-c3cnccc3)n2)=O)n1
S497-1375	-11.9	O=C(c1nccc2ccccc12)N(C1)CC1Oc(cccc1)c1-c1nc(-c2ccccc2)no1
S558-0076	-11.9	C(C[N@@H+](CC1)C[C@H]1Oc(cccc1)c1-c1nc(-c2ccncc2)no1)c1ccccc1
S690-2075	-11.9	C[C@@H](CNC(c1ccc(CC(CC2)CCN2S(C)(=O)=O)cc1)=O)c1ccccc1
S995-0712	-11.9	CC(N(CC1)CCC1[C@H](C1)[C@H](COc2ccccc2)CN1C(COc1ccccc1)=O)=O
SB52-1130	-11.9	C[N@H+](C[C@]1(C2)CC[N@@H+](Cc3cccc4cccnc34)CC1)[C@@H]2c1noc(C2CCC2)n1
SD22-0048	-11.9	CC(NC(C1)(CN1C(c1nc2ccccc2cc1)=O)C1(CC1)OCc1cc(C)ccc1)=O
SD61-0497	-11.9	O=C([C@@H](C1)C2(CCC2)CN1C(c1nc2ccccc2cc1)=O)NCc1ccncc1
T396-0452	-11.9	O=C(c(cc1)cc(Cl)c1F)Nc(cc1)cnc1N(CCN1Cc2ccccc2)C1=O
V002-0868	-11.9	CN(/C(/C(N1c(cc2)ccc2OCc2ccccc2)=O)=C/c2ccncc2)C1=S
V009-4183	-11.9	Cc(cc1)ccc1C(N1CC[NH+](Cc2noc(-c3cccc4ccccc34)n2)CC1)=O
V012-7012	-11.9	Nc1ccc(CCNC(c(cc2)ccc2-c2cc(-c(ccc(Cl)c3)c3Cl)n[nH]2)=O)cc1
V014-9995	-11.9	CCOC(c(cc1-c2cc(OC)ccc2)nn1-c(cc1)ccc1C(NC[C@@H](C)c1ccccc1)=O)=O
V016-4265	-11.9	CN(/C(/C(N1c(cc2)ccc2Oc2ccccc2)=O)=C/c2cc(OCCO)ccc2)C1=S
V017-1310	-11.9	Cc1cccc([C@H](CC[C@H](C2)C(NCCc3[nH+]cccc3)=O)N2C(c2ccccc2)=O)c1
V018-1445	-11.9	O=C(c1csc(-c2cccc(OCc(cc3)ccc3Cl)c2)n1)NCc1cnccc1
V020-3727	-11.9	O=C(c1csc(-c(ccc(OCc(c(F)ccc2)c2Cl)c2)c2F)n1)NCc1ncccc1
V023-1540	-11.9	Nc1c2c(-c3cccc(F)c3)nc(NCc3c[nH+]ccc3)nc2nn1Cc1ccccc1
V027-1957	-11.9	COc1cccc(C(/N=C2\SC=CN2Cc2cc(C(NCc3cc[nH+]cc3)=O)ccc2)=O)c1
V027-9360	-11.9	C[C@@H](CN(CC1)c2cc(Oc(cc3)c(C)cc3F)ncn2)N1C(/C=C/c1ccccc1)=O
V028-1168	-11.9	O=C(c1c(N2CCC(Cc3ccccc3)CC2)nc(-c2ccccc2)nc1)NCCc1[nH+]cccc1
V028-1360	-11.9	Nc1c2c(-c(cc3)cc4c3OCO4)nc(NCc3c[nH+]ccc3)nc2nn1-c(cc1)ccc1Cl
V029-6820	-11.9	COc(cc1)ccc1C(COc(cc1)ccc1-c1noc(-c(cc2)cc(OC)c2OC)n1)=O
V029-8806	-11.9	COc(cc1)ccc1[NH+](CC1)CCN1c1nc2ccccc2c(C(NCCc2cc(OC)ccc2)=O)c1
V030-5564	-11.9	Cc(cc1)ccc1-c1[nH+]c2ccccc2c(N(CC2)CCN2C(c2cccc([N+]([O-])=O)c2)=O)n1
V031-0679	-11.9	Cc1cc(-c(cc2)cn3c2[nH+]c(C(NCc(cc2)ccc2F)=O)c3)cc(C)c1OC
Y020-7901	-11.9	Cc(n(c(nc1)n2)nc2SCc(cc2)ccc2Cl)c1C(Nc(cc1)ccc1OC)=O
Y040-3293	-11.9	CCc(c(OCc1cc(C)ccc1)c1)cc(-c2n[nH]cc2-c2nc(C)cs2)c1O
Y040-4105	-11.9	CN1CC[NH+](Cc(c(O)c2cc3)ccc2c(O2)c3C(c3ccccc3)=CC2=O)CC1
Y040-6174	-11.9	Cc1nc2ccccc2c(C(NCc2nc(-c(cc3)cc(OC)c3OC)no2)=O)c1
Y043-8579	-11.9	COc(ccc(CCN(C(c(cc1)c2cc1C(NCc1[nH+]cccc1)=O)=O)C2=O)c1)c1OC
Y050-0662	-11.9	CCNS(c1ccc(CCC(Nc(cc2)ccc2Oc2ccccc2)=O)cc1)(=O)=O
Y200-0590	-11.9	O=C(c1cc(-c2cnccc2)nc2ccccc12)Nc1ccc(Cc2cc[nH+]cc2)cc1
Y202-7689	-11.9	Cc1ccc(-c2nc3ccccc3c(C(Nc(cc3)ccc3C(N3CCOCC3)=O)=O)c2)o1
Y500-4680	-11.9	O=C(c1ccc(COc(c(F)c(cc2F)F)c2F)o1)/N=C1/SC(C2CC2)=NN1
Y500-7325	-11.9	CCCn(c1nc(-c2c(C)n(C)nc2)c2)nc(C)c1c2C(Nc1cn(Cc2ccccc2)nc1)=O
Y501-7484	-11.9	O=C(c1cc(N(C(c2c3cccc2)=O)C3=O)ccc1)Nc1nn(Cc2cccc(F)c2)cc1
Y501-9990	-11.9	O=C(c1cccc(COc(cc2)ccc2Br)c1)N1C[C@H](CCC2)[N@@H+]2CC1
Y502-0373	-11.9	COc(cc1)ccc1-c1ccnc(SCC(Nc(cc2)cc(Cl)c2F)=O)n1
Y502-3178	-11.9	O=C(c1ccc(COc(cc2)cc3c2OCO3)o1)Nc(cc1)ncc1Br
Y600-1674	-11.9	CC(N=C(N1)SCC(Nc(cc2)ccc2Oc2ccccc2)=O)=C(CC=C)C1=O
ZC14-0006	-11.9	Clc1cc(-c(c2c3cccc2)nn2c3nc(cc3)c2cc3N2CC[NH2+]CC2)ccc1
0310-0232	-11.8	CC(/C(/C=C1)=N/OC(C(c(cccc2)c2C2=O)=O)=C2O/N=C(/C=C2)\C(C)=CC2=O)=CC1=O
3061-4390	-11.8	CCC[C@H](CC1)CC[C@@H]1c(cc1)ccc1C(NN(C(C)=Nc1c2cccc1)C2=O)=O
3061-4639	-11.8	O=C(c1nc2ccccc2cc1)NN(C(c1cccc(Cl)c1)=Nc1c2cccc1)C2=O
3966-1421	-11.8	Cc(cc(cc1)I)c1NC(c1cc(CSc2ncccc2)ccc1)=O
3993-2743	-11.8	Cc1nc(SCC(Nc2cc3ccccc3cc2)=O)c(c(CCC2)c2s2)c2[nH+]1
4088-0277	-11.8	Cc1c(C(Nc2ccccc2)=O)c(-c2ccncc2)c(c(N)c(C(c2ccccc2)=O)s2)c2n1
4333-6959	-11.8	Cn1c(ccc([C@@H](Nc2c3cccc2)N(Cc2ccccc2)C3=O)c2)c2c2c1cccc2
4734-0258	-11.8	CN(c(cccc1)c1/C1=C/C(N2c3cc(OC)ccc3)=Nc(cccc3)c3C2=O)C1=O
4896-3925	-11.8	Cc1ccc(CSc2nnc(-c(cccc3)c3N[C@H](c(cc3)cc4c3OCO4)O3)c3n2)cc1
4896-4119	-11.8	Oc1ccc([C@@H]2Oc3nc(SCc(cccc4)c4Cl)nnc3-c(cccc3)c3N2)cc1
4994-0676	-11.8	CN1N=C(CC(Nc2cc(OC(/C=C/c3ccccc3)=O)ccc2)=O)c(cccc2)c2C1=O
5905-2750	-11.8	COc(ccc(CCNC(c1ccc(C[N@H+](CC2)Cc3c2cccc3)cc1)=O)c1)c1OC
6049-0312	-11.8	CCn1ncc(CNC(c2nn3c(C(F)(F)F)cc(-c4cc(C)c(C)cc4)nc3c2)=O)c1C
6049-2849	-11.8	CCn1nc(C)c(CNC(c2c(cc(cc3)Br)c3nc(-c3ccccc3)c2)=O)c1
6848-0091	-11.8	Clc1ccc(CSc2nnc(-c(cccc3)c3N[C@H](c3[nH+]cccc3)O3)c3n2)cc1
6862-0056	-11.8	[O-]C(c(cccc1)c1NC(c1c(cccc2)n2c(C(c2c3cccc2)=O)c1C3=O)=O)=O
7210-1969	-11.8	Cc1nn([C@@H](c2cn(-c3ccccc3)nc2-c2ccccc2)Nc2c-3cccc2)c3c1
8005-0474	-11.8	Cc1cc(NC=C(C(N(c2ccccc2)C(N2c3ccccc3)=S)=O)C2=O)c(C)cc1
8007-1938	-11.8	O=C(c(cc1)cc(C(N2N(C(c3c4cccc3)=O)C4=O)=O)c1C2=O)Nc1cc2ccccc2cc1
8008-2626	-11.8	Cc(cc1)cc(C)c1NC(S/C1=C/c2ccc(-c(cc3)cc(C([O-])=O)c3Cl)o2)=NC1=O
8009-2252	-11.8	C=CCn1c2nc(SCN(C(c3c4cccc3)=O)C4=O)nnc2c2c1cccc2
8012-6183	-11.8	COc(cc1cc2/C=C3\N=C(c4ccccc4)OC3=O)ccc1nc2N1CCCCC1
8013-3576	-11.8	O=C(c1nn2c(-c3ccccc3)cc(-c3ccccc3)nc2c1)OC[C@@H]1[C@@H](CCCC2)[N@H+]2CCC1
8017-4816	-11.8	O=C(CSc1nnc(-c(cccc2)c2Cl)o1)Nc1nc(cccc2)c2s1
8017-7591	-11.8	O=C(COC(c1cc2nc(-c3ccco3)c(-c3ccco3)nc2cc1)=O)Nc1ccccc1
8018-6734	-11.8	CCc1cccc2c1n(Cc1ccccc1)cc2C(C(NCCc1ccccc1)=O)=O
8019-3792	-11.8	O=C(c(cccc1)c1NS(c1ccc([C@@H](C2)CNC2=O)cc1)(=O)=O)NCCc1ccccc1
8563-0642	-11.8	Cc1nn2c(C)c(C(Nc(cc3)ccc3Oc3ccccc3)=O)nnc2c1-c1ccccc1
C226-1241	-11.8	Cc1c(Cn2ncc(NC(c3noc(-c(cc4)cc5c4OCO5)c3)=O)c2)cccc1
C301-4781	-11.8	COc(cc1)ccc1Sc1nc(ccc(C(c2ccccc2)=O)c2)c2n2c1nnc2
C387-2132	-11.8	COc(cccc1)c1Nc1nc2ccccc2c(C(N2CC[NH+](Cc3ccccc3)CC2)=O)c1
C561-2385	-11.8	Cc(c(c1nc(C)c2)c2C(NCc(cc2)cc3c2OCO3)=O)nn1-c1ccccc1
C566-0669	-11.8	Cc(cc1)cc(C)c1NC(c(cc1)cc(C=C2S(c(cc3)ccc3Cl)(=O)=O)c1OC2=O)=O
C567-0147	-11.8	COc(cc1)ccc1C(C1=CN(Cc(cc2)ccc2Cl)c(cc2OCOc2c2)c2C1=O)=O
C567-0697	-11.8	Cc1cccc(CN(C=C2C(c(cc3)ccc3Cl)=O)c(cc3OCOc3c3)c3C2=O)c1
C647-0068	-11.8	Cc(cc1)c(C)cc1C(C1=CN(CC(Nc(cc2)cc3c2OCO3)=O)c(cc2OCOc2c2)c2C1=O)=O
C647-0408	-11.8	O=C(CN(C=C1C(c(cc2)ccc2Cl)=O)c(ccc(F)c2)c2C1=O)Nc(cc1)cc(F)c1F
C647-1165	-11.8	Cc(cccc1)c1NC(CN(C=C1C(c(cc2)ccc2F)=O)c(ccc(Cl)c2)c2C1=O)=O
C696-0431	-11.8	C(c1cc[nH+]cc1)c(c1ccccc11)n[nH+]c1N1CC[NH+](Cc(cc2)cc3c2OCO3)CC1
C791-0251	-11.8	CN1c(cc(cc2)NC(Nc3ccc(Cc4cc[nH+]cc4)cc3)=O)c2SCC1=O
D233-0043	-11.8	COc1ccc(CNC(c(nc(nc2)SCc(cc3)ccc3F)c2Cl)=O)cc1
D351-2565	-11.8	CN(C)c(cc1)ccc1NC(c(nc1-c2ccccc2)nn1-c(cc1)ccc1F)=O
D389-0822	-11.8	CN(c1c(C(N2CCc3ccccc3)=O)n(CCC[N@@H+]3CCc4ccccc4)c3n1)C2=O
D400-3199	-11.8	Cc(cc1)ccc1-c1noc(COc(cccc2)c2C(Nc2nc(C)ccc2)=O)n1
D400-3959	-11.8	Cc(cc1)ccc1-c1nc(-c(cc2)cc(OC)c2OCC(N(C)Cc(cc2)ccc2OC)=O)no1
D439-4148	-11.8	CCc(cc1)ccc1OCC(Nc1cc(OCC([NH+]=C2N=CN(C(C)C)N22)=CC2=O)c(C)cc1)=O
D472-1006	-11.8	Cc(c1c2ncn3nc(CSc4nc(cccc5)c5o4)nc13)c(C)n2-c1nc(cccc2)c2s1
D494-0442	-11.8	Fc(ccc(Nc1cc(-c2ccccc2)nc2nc(-c3cnccc3)nn12)c1)c1F
D494-0729	-11.8	Cc1nc2nc(-c3cnccc3)nn2c(Nc(cc2)ccc2OC(CCc2ccccc2)=O)c1
D643-0039	-11.8	C[C@@H](c1nn(cnc2c3sc4nc(C)cc(C)c24)c3n1)Oc(cccc1)c1OC
D654-0396	-11.8	C[C@@H](C(Nc(cccc1)c1-c1nc(-c(cc2)ccc2F)no1)=O)Oc(cccc1)c1F
D674-0165	-11.8	O=C(COc1cc(-c2noc(-c3cc(F)ccc3)n2)ccc1)Nc(cccc1)c1Cl
D704-2226	-11.8	CCCc1nc(-c2cc3ccc(C)cc3nc2NCC[N@H+](CC2)Cc3c2cccc3)no1
D704-3048	-11.8	Cc(cccc1cc2-c3noc(-c4ccccc4)n3)c1[nH+]c2NCCc(cc1)ccc1S(N)(=O)=O
D718-0125	-11.8	O=C(CSc1nn(cc(c(C[C@@H](C2)c3ccccc3)n3)C2=O)c3n1)c1ccccc1
D724-0221	-11.8	Cc1nn2c(NCc3[nH+]cccc3)c(Cc3ccccc3)c(C)nc2c1-c1ccccc1
E456-1588	-11.8	COc(cc1)ccc1N(C=C(C(NCc(cccc1)c1Cl)=O)c1c2cccc1)C2=O
E589-4809	-11.8	Cc1ccc(CCNC(CCNS(c(cc2)cc(C=C3)c2NC3=O)(=O)=O)=O)cc1
E754-0657	-11.8	CC(c(ccc1c2C[N@@H+](Cc(cc3)cc4c3OCO4)CO1)c2O1)=C(Cc2ccccc2)C1=O
E760-5361	-11.8	Cc1nc2cccnc2n1-c1cccc(C(N2CCC(Cc3ccccc3)CC2)=O)c1
E786-2150	-11.8	O=C(c1c2nccc1)N(Cc(ccc(F)c1)c1S(N(CC1)Cc3c1cccc3)(=O)=O)C2=O
E999-0090	-11.8	Cc(cc1)ccc1C(C1=CN(CC(Nc2c(C)cc(C)cc2C)=O)c(nc(C)cc2)c2C1=O)=O
E999-1688	-11.8	Cc(cc1)cc(C)c1C(C1=CN(Cc(cc2)ccc2N(CCC2)C2=O)c(nc(C)cc2)c2C1=O)=O
F090-0410	-11.8	COc1ccc(CCn2c3nc4ccccc4[nH+]c3c(C(NCc(cc3)cc4c3OCO4)=O)c2N)cc1
F222-0585	-11.8	CCCOc1ccc(CNC(CCc(cc2)cc3c2nc(NC(C)=O)s3)=O)cc1
F255-0146	-11.8	Cc1ccnc(SCC(Nc2ccc(CCc3[nH+]c(cccc4)c4[nH]3)cc2)=O)n1
F265-0260	-11.8	Cc1c(C(c(cc2)cc(OC)c2OC)=O)oc2c1ccc(NC(/C=C/c1ccccc1)=O)c2
F295-0061	-11.8	[O-]C(c(cc1)cc(NS(c(cc2)cc(F)c2F)(=O)=O)c1N1CCC(Cc2ccccc2)CC1)=O
F305-0772	-11.8	O=C(C(CC1)CCN1c(cc1)nnc1-c(cc1)ccc1F)Nc1cccc2ccccc12
F321-1493	-11.8	COc1cc(CC(Nc2cc(-c3noc(C4CCCC4)n3)ccc2)=O)cc(OC)c1
F358-0260	-11.8	Cc(cccc1)c1C(Nc1ccc(Cn2cnc(-c3nc(-c(cc4)cc(OC)c4OC)no3)c2)cc1)=O
F368-0073	-11.8	C[C@@H](c1ccccc1)NC(CCc1cn(-c2ccccc2)nc1-c1ccc(C)cc1)=O
F443-0579	-11.8	O=C(c(cc1)ccc1N(C(C=C1)=O)N=C1OCc1cccc(F)c1)NCc(cc1)cc2c1OCO2
F548-2095	-11.8	Cc(cc(cc1)Nc(cc2)nnc2C(N(CC2)c3c2cccc3)=O)c1Br
F616-0545	-11.8	CC(C)CCNC(c(cc1)ccc1N(C(C=C1)=O)N=C1Sc(cc1)ccc1Cl)=O
F724-0021	-11.8	Cc(cc1)ccc1C(Nc(cc1c(C([O-])=O)c2)ccc1[nH+]c2N(CC1)CCN1c(cc1)ccc1OC)=O
F779-0843	-11.8	O=C(c1cc(-c2cccs2)n[nH]1)Nc1cc(CCc2[nH+]c(cccc3)c3[nH]2)ccc1
F926-0835	-11.8	O=C(c1cccc([C@@H](CCC2)CN2C(Nc2ccccc2)=O)c1)NCc1cnccc1
F982-0147	-11.8	CCOc(cc1)ccc1N(C=C(c1nc(-c(cc2)cc3c2OCO3)no1)c1c2cccc1)C2=O
F987-0122	-11.8	Cc1c(-c2nc(-c(cc3)cc4c3OCO4)no2)oc(cc2)c1cc2S(Nc1ccccc1)(=O)=O
G117-0111	-11.8	COc1ccc(Cn2nc(cc(cc3)C(NCc(cc4)ccc4Cl)=O)c3c2)cc1
G119-0991	-11.8	Cc1c(C)n(Cc2ccccc2)c(cc2)c1cc2C(NCc(cc1)cc2c1OCO2)=O
G195-0847	-11.8	Cc1cc(C(CSC2=NC=CN(c3cccc4ccccc34)C2=O)=O)c(C)cc1
G219-5939	-11.8	CCn1nc(C)c(c(-c2ccccc2)c2)c1nc2O[C@@H](C)C(Nc1c(C)ccc(C)c1)=O
G339-1909	-11.8	O=C(c1cc(n(Cc2cccc(Cl)c2)nc2)c2cc1)N[C@@H](CCC1)c2c1cccc2
G352-2068	-11.8	CCOc1c(CNC(c(cnn2c(-c3ccccc3)c3)c2nc3-c2ccccc2)=O)cccc1
G547-0664	-11.8	C[C@@H](C1(C[C@H](C2)C3)C[C@H]3C[C@H]2C1)NC(c1cc(-c2cnccc2)nc2ccccc12)=O
G571-0010	-11.8	CC(C)Oc(cc1)ccc1C(NCCc1csc(-c(cc2)ccc2Cl)n1)=O
G656-0759	-11.8	NC(c(nc(-c1cccc(F)c1)nc1N2c(cc3)ccc3F)c1N(Cc1ccccc1)C2=O)=O
G718-0917	-11.8	CCC(Nc(cc1)ccc1S(NCCc1n[nH]c(Cc2ccc(C)cc2)n1)(=O)=O)=O
G725-0963	-11.8	Clc1c(CNc2nc(-c3nnc(-c4ccccc4)o3)nc3ccccc23)cccc1
G756-0948	-11.8	CC(C=CN12)=CC2=NC(COc(cccc2)c2NC(Nc2c(C)ccc(Cl)c2)=O)=CC1=O
G756-1112	-11.8	CC(C=CN12)=CC2=NC(COc(cc2)ccc2NC(COc(cccc2)c2F)=O)=CC1=O
G756-2203	-11.8	O=C(CCc1ccccc1)Nc(cccc1)c1OCC(N=C(C=C1)N2C=C1Cl)=CC2=O
G777-0341	-11.8	Cc1cc(C[N@H+]2CC[C@H](CNC(c3cccc4c3SCCC4=O)=O)CC2)c(C)cc1
G856-8850	-11.8	Cc(cc1)ccc1Nc(cc1)nnc1N(CC1)CCN1C(COc1ccccc1)=O
G892-0225	-11.8	CCOC(c1c(N)n(-c(cc2)ccc2C(NCCc2c[nH]c3c2cc(C)cc3)=O)nc1)=O
G892-0325	-11.8	CCOC(c1c(N)n(-c(cc2)ccc2C(Nc2cc(C[N@H+](Cc3ccccc3)C3)c3cc2)=O)nc1)=O
G932-0105	-11.8	Cc(cccc1)c1Nc1c(cnn2-c3ccccc3)c2nc(NCC[NH+]2CCOCC2)n1
G932-0557	-11.8	OCCNc1nc(n(-c2ccccc2)nc2)c2c(Nc(cc2)ccc2SC(F)F)n1
G947-4510	-11.8	CCc1nc(-c2cc(S(Nc(cc3)ccc3NC(C)=O)(=O)=O)c(C)cc2)no1
J016-0061	-11.8	Cc(cc1)cc(-n2cnnc2)c1OCC(Nc(cc1)cc2c1oc(-c(cccc1)c1F)n2)=O
J021-0361	-11.8	O=C(CCc1nc(CSc2nc(cccc3)c3[nH]2)no1)Nc1cccc(Br)c1
J021-1859	-11.8	O=C(CCc1nc(CSc2nnc(-c3ccco3)o2)no1)Nc1cccc(Br)c1
J021-3701	-11.8	O=C(CCc1nc(CSc2nc(-c3cnccc3)n[nH]2)no1)Nc1cccc(Br)c1
K091-0517	-11.8	CN(C(c(cc1)ccc1N/C=C1/N=C(c2cccc3ccccc23)OC1=O)=O)c1ccccc1
K227-0594	-11.8	Cc1ncc(CO)c(C=C2C(Nc3cccc(F)c3)=O)c1O/C2=[NH+]\c1cccc2ccccc12
K227-0801	-11.8	Cc1ncc(CO)c(C=C2C(Nc3cccc4ccccc34)=O)c1O/C2=[NH+]\c(ccc(F)c1)c1F
K277-0028	-11.8	CCc(cc1)ccc1-c1csc(C2=Cc(cc(cc3)Br)c3OC2=O)n1
K297-0442	-11.8	O=C(CSc1nc2ccccc2c(NC2CCCCC2)n1)N(CC1)CCN1c1ccccc1
K783-5702	-11.8	Cc1ccc(CCNC(c(cnc(c2c3)ccc3S(N3CCOCC3)(=O)=O)c2Cl)=O)cc1
K784-9789	-11.8	O=C(c(cnn1c(C(F)(F)F)c2)c1nc2-c1ccccc1)N1CCC(Cc2ccccc2)CC1
K788-7042	-11.8	O=C(c1c(cc(cc2)S(N3CCOCC3)(=O)=O)c2nc(-c2ccncc2)c1)NCc1ccccc1
K907-0091	-11.8	COc1ccc(CC(Nc(cc2)ccc2-c2noc(Cc(cc3)ccc3Cl)n2)=O)cc1
L007-0197	-11.8	CC(N(CCOc1c2)c1cc(C)c2S(Nc1cc(-c2cc(cc(cc3)F)c3[nH]2)ccc1)(=O)=O)=O
L071-0204	-11.8	Cc(cc1cc2)ccc1nc2-c(cccc1)c1NS(c1cccc2nsnc12)(=O)=O
L071-0237	-11.8	CC(Nc(ccc(C)c1)c1S(Nc(cccc1)c1-c1[nH+]c2ccc(C)cc2cc1)(=O)=O)=O
L331-0302	-11.8	O=C(c1nc(N2CCOCC2)c2oc(cccc3)c3c2n1)NCc1cccc(Br)c1
L452-0041	-11.8	Cc1ccc(CNC(c(cc2)ccc2-c2nnc(C(Nc3cc(F)ccc3)=O)s2)=O)cc1
L562-0214	-11.8	COc(cccc1)c1Oc(cc1)nnc1-c1cccc(C(NCCc2ccccc2)=O)c1
L741-1388	-11.8	O=C(c1c(-c2ccncc2)n(-c(cccc2)c2Cl)nn1)N(CC1)Cc2c1cccc2
L790-0222	-11.8	O=C(c1ccco1)Nc1[nH+]nc(SCc2nnc(-c(cc3)cc4c3OCO4)o2)s1
L859-1219	-11.8	Cc(cc1)ccc1-c1noc(C2=CN(CC(N(C)c3ccccc3)=O)c(nc(C)cc3)c3C2=O)n1
L938-0487	-11.8	Cc1cc(NC(CSc2ncnc3c2[nH]cc3-c(cc2)ccc2OC)=O)c(C)cc1
M130-0140	-11.8	COc(cc1)ccc1-c1cc(N(CC2)CCN2C(COc(cc2)ccc2Cl)=O)ncn1
M177-0968	-11.8	O=C1N(C=CC=C2c3nc(-c4ccccc4)no3)C2=NN1CC(N=C1N2C=CC=C1)=CC2=O
M400-0081	-11.8	Cc1ccc(CNC(c(cc2)cc3c2OCC[N@@H+](Cc(cc(cc2)OC)c2OC)C3)=O)cc1
M400-0216	-11.8	CC(C)C[N@H+](CC1)CC[C@@H]1N1Cc(cc(cc2)C(NCc3ccc(C)cc3)=O)c2OCC1
M621-1010	-11.8	CCCn1c(-c2cccc(C(NCc(ccc(F)c3)c3Cl)=O)c2)nc2c1nccc2
M739-0331	-11.8	O=C(CCc1ccccc1)N1[C@@H](COc(cc2)ccc2C(N2CCCC2)=O)CCC1
M876-0583	-11.8	Clc(cccc1)c1-c1noc(Cc2nnc(-c3cccc(Br)c3)o2)n1
M923-2877	-11.8	O=C(NCCc1ccccc1)Nc1cc(-c(cc2)nnc2N2CCCCC2)ccc1
P018-0756	-11.8	O=C(c(cc1)cnc1Cl)NCc1ccc(-c2nc(-c(cc3)ccc3F)no2)s1
P097-0850	-11.8	COc(ccc(CNC(c(cc1)cc(C2)c1N(Cc1ccccc1)C2=O)=O)c1)c1OC
P700-3003	-11.8	CC(C)c(cc1)ccc1NC(Cn1cnc(-c2noc(-c(cc3)ccc3F)n2)c1)=O
P709-0542	-11.8	CCc1noc(-c(cc2)cnc2-n2ncc(C(NCc(cc3)ccc3Cl)=O)c2C)n1
S051-0207	-11.8	COc1cccc(C(N(C2)CC2Oc2cc(-c3nc(-c4ccccc4)no3)ccc2)=O)c1
S690-1548	-11.8	CC(N1CCC(Cc(cc2)ccc2C(N[C@H]2CC[N@H+](Cc3ccccc3)CC2)=O)CC1)=O
S995-0741	-11.8	CC(N(CC1)CCC1[C@H](C1)[C@H](COc2ccccc2)CN1C(NCCc1ccccc1)=O)=O
SB53-0250	-11.8	Cc1nnc([C@H]2[C@H](CNC(c3ccccc3)=O)C[N@H+](CCCc3ccccc3)C2)o1
SD54-0077	-11.8	CC(C)[N@H+]1CC[C@H](CCNC([C@@H](CC2)CCc3c2c(OC)nc(-c2ccccc2)n3)=O)CC1
V003-4789	-11.8	Cc1nnc(-c(cc2C3CC3)nn2-c2cccc(C(NCc3cc[nH+]cc3)=O)c2)o1
V005-6315	-11.8	CC(C)COc1cccc(-c2n[nH+]c(CCC(NCc3cc(C)ccc3)=O)c([O-])n2)c1
V013-5855	-11.8	COc1ccc(CNC(c(cc2)ccc2-c2cc(-c(cc3)ccc3[NH+]3CCCCC3)n[nH]2)=O)cc1
V013-8898	-11.8	COc1cccc(-c2c[nH+]c(-c3cccc(CNC(c(cc(cc4)Cl)c4F)=O)c3)[nH]2)c1
V017-2844	-11.8	Cc(c(-c1ccccc1)c1nc2)nn1c(C)c2C(NC(c1ccccc1)c1ccccc1)=O
V020-2166	-11.8	Cc1cccc(CNC(c2ccc(C)nc2[C@H]2CC[N@H+](Cc(cc3)ccc3[N+]([O-])=O)CC2)=O)c1
V021-2339	-11.8	COc(cc1)ccc1-n(c(N)c12)nc2nc(NCc2cc(F)ccc2)nc1-c1cccc(F)c1F
V022-5499	-11.8	COc1ccc(CCNC(Cc(cc2)ccc2N(Cc(cc2)ccc2F)C(C2CC2)=O)=O)cc1
V025-0426	-11.8	O=C(c(cc1)ccc1F)N(CC1)CCN1c1c(cnn2-c(cccc3)c3Cl)c2nc(C2CC2)[nH+]1
V025-8765	-11.8	O=C(c(c1ccccc11)n[nH+]c1N(CC1)CCN1c(cccc1)c1F)Nc1cccc(Cl)c1
V027-8621	-11.8	CC[NH+](CC1)CCN1c1nc(SCc2cc(C(NCc3cnccc3)=O)ccc2)[nH+]c(C)c1
V028-0520	-11.8	Cc1cccc(Oc(nc(-c(cc2)ccc2OC)nc2)c2C(NCCc2[nH+]cccc2)=O)c1
V030-9849	-11.8	COc(cc1)cc2c1-c1n[nH]c(-c(cc3)ccc3C(NCc3cscc3)=O)c1CC2
Y021-2405	-11.8	CC(C)(C=C(CSc1nc2ccccc2c(C)n1)c1c2c(C3=O)ccc1)N2C3=O
Y031-6148	-11.8	Cc(ccc(C(Nc(cccc1)c1C(NC[C@@H]1OCCC1)=O)=O)c1)c1NC(c1ccccc1)=O
Y040-3249	-11.8	COc(ccc(NC(c(cccc1)c1C(O1)=Cc(cccc2)c2C1=O)=O)c1)c1Cl
Y040-8833	-11.8	CC1=C(CC(Nc2nccs2)=O)c(cc(cc2)F)c2/C1=C/c(cc1)ccc1[S@@](C)=O
Y200-0480	-11.8	Cc1c(C(N(CC2)CCN2c2ncccn2)=O)c2ccccc2nc1-c1ccccc1
Y200-1017	-11.8	Cc(cc1c(C(N(CC2)CCN2c(cccc2)c2F)=O)c2)ccc1nc2-c1cnccc1
Y202-7189	-11.8	Cc(ccc(C(N(CC1)CC[NH+]1c(cc1)ccc1OCc1ccccc1)=O)c1)c1[N+]([O-])=O
Y202-7583	-11.8	C[C@H](C[C@H](C)C1)CN1C(c1nn2c(C(F)(F)F)cc(-c3cc(C)c(C)cc3)nc2c1)=O
Y204-5085	-11.8	Cc(cc1)ccc1-c1nc2ccccc2c(C(NCc(cc2)ccc2S(N)(=O)=O)=O)c1C
Y204-6442	-11.8	O=C(c1cc(-c(ccc(Cl)c2)c2Cl)nc2ccccc12)NCC[NH+]1CCOCC1
Y500-7137	-11.8	Cc(cc1NC(c2c(c(C)nn3-c4ccccc4)c3nc(C)c2)=O)nn1-c1ccccc1
Y500-7452	-11.8	Cc1cc(C)nc2c1c(ncn1nc(-c3cccc(COc(cc4)ccc4Cl)c3)nc11)c1s2
Y500-8785	-11.8	O=C(c1ccc(COc(cc2)cc3c2OCO3)o1)OCc(c(Cl)ccc1)c1Cl
Y502-1005	-11.8	O=C(c1nn(COc(ccc(F)c2)c2F)cc1)Nc1cn(COc(cc2)ccc2Cl)nc1
Y502-3904	-11.8	Clc1nn([C@](C[C@H](C2)C3)(C[C@@H]2C2)C[C@]23c2nn(cnc3c4cnn3-c3ccccc3)c4n2)cn1
Y502-8617	-11.8	Clc1cc(OCc(cc2)ccc2-c2nn(cnc3c4cnn3-c3ccccc3)c4n2)ccc1
Y502-8716	-11.8	Cc1c(C)sc2c1c1nc(-c3ccc(COc(cccc4)c4Br)o3)nn1cn2
Y503-3304	-11.8	Clc(cc1)cc(OCc2cc(-c3nn(cnc4c5cn[nH]4)c5n3)ccc2)c1Cl
Y503-7325	-11.8	Cc1c(C)n(Cc2ccccc2)c(cc2)c1cc2C(Nc1ccc(Cn2ncnc2)cc1)=O
Y503-7440	-11.8	Cc1cc(NC(c2cc(OCc3c(C)onc3C)ccc2)=O)nn1Cc(ccc(F)c1)c1Cl
Y503-9669	-11.8	Cc1noc2c1c(C(/N=C1/N(C)c(cccc3)c3N1)=O)cc(-c(cc1)ccc1F)n2
1502-1602	-11.7	CC(/C(/C1=O)=C\c2cn(-c3ccccc3)nc2-c2ccccc2)=NN1c1ccccc1
1814-2094	-11.7	COc(cc1)cc(C=C2c3nc(cccc4)c4[nH]3)c1O/C2=[NH+]\c(ccc(Cl)c1)c1Cl
2922-3549	-11.7	CC(Oc1cccc(C(Nc(cc2)cc(C(N3c4ccccc4)=O)c2C3=O)=O)c1)=O
3334-4858	-11.7	O=C(c1c2cccc1)N(CCSc1ncnc3c1cnn3-c1ccccc1)C2=O
3461-2071	-11.7	[O-]C(c(cccc1)c1N(C(c1c2c3ccc(C(c4ccccc4)=O)c2ccc1)=O)C3=O)=O
3506-0269	-11.7	Cc(ccc(S(N1CCCC1)(=O)=O)c1)c1C(Oc1cc(NC(c2ccccc2)=O)ccc1)=O
3679-0775	-11.7	Cc1cc(/C=C(\C(NC(N2c3cccc(Br)c3)=S)=O)/C2=O)c(C)n1-c(cc1)ccc1F
3833-2051	-11.7	Cc(cc1C)cc(Cl)c1OCC(Nc1c(C)ccc(-c2nc(nccc3)c3o2)c1)=O
4802-0165	-11.7	Cc(cc1)ccc1Nc1nc(N(C=CN2C)C2=S)nc(Nc2ccc(C)cc2)n1
5191-0325	-11.7	O=C(C(NCc(cc1)cc2c1OCO2)=O)NCC(c1ccccc1)c1ccccc1
5498-2580	-11.7	CCOc(cc1)ccc1-c(c1ccccc11)n[nH+]c1Nc(cc1)ccc1C(N(C)C)=O
5864-3920	-11.7	O=C1Nc(cccc2)c2/C1=C(\C(N(C1=S)c2ccccc2)=O)/N1c(cc1)ccc1F
5921-0023	-11.7	CC(CC1)CCN1c1c2sc3nc(-c4ccccc4)c(COC(C)(C)C4)c4c3c2ncn1
5921-0025	-11.7	CC1(C)OCc2c(-c3ccccc3)nc3sc4c(NCC[NH+]5CCOCC5)ncnc4c3c2C1
6000-2115	-11.7	CCCOc(cc1)ccc1-c1nn(C(/C(/S2)=C\c(c(F)ccc3)c3Cl)=O)c2n1
6016-3045	-11.7	Cc(cc1)c(CSc2nc(C)cc(C)n2)cc1C(c1c2cccc1)=NN(C)C2=O
6049-1644	-11.7	Cc1c(C(Nc(cccc2C(c3c4cccc3)=O)c2C4=O)=O)c(-c2ccccc2)no1
6049-1654	-11.7	O=C(C(O1)=Cc(cccc2)c2C1=O)N(CC1)CC[NH+]1C(c1ccccc1)c1ccccc1
6809-0229	-11.7	Cc1c2nc(NC(N3)=NC(CSc(cc4)ccc4Cl)=CC3=O)nc(C)c2ccc1
7287-0741	-11.7	CC(Oc(c1ccccc11)cc2c1oc(C)c2C(NCc(cc1)ccc1OC)=O)=O
7525-0553	-11.7	COc(cc1)ccc1-c1noc(CSC(N2)=NC(N)=C(c3ccccc3)C2=O)n1
7682-0153	-11.7	O=C(c(cn1)c([N-]2)nc1SCc(cc1)ccc1Br)N(c(cc1)ccc1Cl)C2=O
8008-2090	-11.7	C(c1ccccc1)n1c(cccc2)c2c(/C=N/c2c(-c3ccco3)[nH+]c3n2cccc3)c1
8009-3385	-11.7	NC(S/C1=C\c2cn(Cc(cc3)cc(Cl)c3Cl)c3c2cccc3)=NC1=O
8009-8260	-11.7	CC(/C(/C1=O)=C(/N(C)C2=O)\S/C2=C2/Sc(cccc3)c3N2C)=NN1c(cccc1)c1Cl
8019-3956	-11.7	Cc(cc1)cc(-n2nc(cccc3)c3n2)c1OCC(Nc1cc(NC(CC2)=O)c2cc1)=O
C066-5390	-11.7	O=C(CSc1nc2ccccc2nc1Cc(cc1)ccc1F)NCCc1ccccc1
C116-0126	-11.7	Cc1c(C)n(C)c(cc2)c1cc2C(NN(C=C(C(OC)=O)c1c2cccc1)C2=O)=O
C200-2750	-11.7	Cc(cc1)ccc1NC(COc(cccc1C=C2c3nc(-c4ccccc4)no3)c1OC2=O)=O
C200-3958	-11.7	Cc(cc1)ccc1C(C1=CN(Cc(cc2)ccc2Cl)c2nc(C)ccc2C1=O)=O
C202-3350	-11.7	COc1ccc(CNC(c2cc(-c(cccc3)c3F)nc3c2c(-c2cc(OC)ccc2)n[nH]3)=O)cc1
C204-0277	-11.7	CCc(cc1)ccc1NC(CCC(Nc1cc2c(C)cc(N3CC[NH+](C)CC3)nc2cc1)=O)=O
C301-7231	-11.7	O=C(c(cccc1)c1Br)N[C@@H](c1nnc(-c2ccccc2)o1)c1ccccc1
C369-0158	-11.7	CCOc(ccc(CCNC(c1cc2cc3cc(OC)ccc3nc2o1)=O)c1)c1OCC
C430-1074	-11.7	O=C(c1c2)N(Cc3cccs3)C=Cc1nc(C=CN1Cc3cccs3)c2C1=O
C567-0807	-11.7	COc1cccc(CN(C=C2C(c3ccccc3)=O)c(cc3OCOc3c3)c3C2=O)c1
C614-0995	-11.7	Cc1cc(C)nc2nn3c(C)c(CCC(NCCc(cc(cc4)OC)c4OC)=O)c(C)nc3c12
C679-4023	-11.7	CC(SC1=NC(COc2cc(NC(COc(cccc3)c3F)=O)ccc2)=C2)=NN1C2=O
C679-4027	-11.7	CC(SC1=NC(COc2cc(NC(CSc3ccccc3)=O)ccc2)=C2)=NN1C2=O
C679-4051	-11.7	CC(SC1=NC(COc2cc(NC(CCc3ccccc3)=O)ccc2)=C2)=NN1C2=O
C682-1233	-11.7	CCc(cc1)ccc1S(C1=CN(Cc2cc(C)ccc2)c(ccc(OC)c2)c2C1=O)(=O)=O
C686-0149	-11.7	Cc(cc1)ccc1C(Nc1c(C(Nc(cccc2)c2OC)=O)oc2c1cccc2)=O
C697-0730	-11.7	O=C([C@@H](CCC1)CN1S(c1cccc2cccnc12)(=O)=O)NCCc1ccccc1
D101-0283	-11.7	Cc(cc1)ccc1-c1noc(CNC(COc(cc2)cc(C)c2Br)=O)n1
D205-0324	-11.7	CC([NH+]=C1N2N=C(NC(Cc(cc3)ccc3OC)=O)N1)=C(Cc1ccccc1)C2=O
D351-1205	-11.7	CC(C)CCc1c(C)n(-c2nc(CC(Nc(cc3)ccc3N(C)C)=O)cs2)nc1C
D400-0147	-11.7	Cc(cc1)ccc1-c1noc(-c2cccc(OCC(Nc(cc(cc3)OC)c3OC)=O)c2)n1
D400-4236	-11.7	CCOc(cc(cc1)-c2noc(-c3ccccc3)n2)c1OCC(N(C)c1ccccc1)=O
D419-2551	-11.7	COc(cc1)ccc1-c1nc(NC(Cc2ccccc2)=O)nc(-c(cc2)ccc2OC)c1
D420-5048	-11.7	Cc(cc1)cc(N2)c1C=C(c1noc(CCC(Nc3nnc(COC)s3)=O)n1)C2=O
[truncated: 22,998 more rows]

## Sheet: Machine Learning
ChemDiv ID	Vina Binding Affinity (kcal/mol)	Bayesian Score	Bayesian Class (predicted)	SVM Probability	LIBSVM Class (predicted)	SMILES
0088-0020	-12.3	-4.69	0	0.029	0	O=C1OC(c(cccc2)c2NS(c2cc3ccccc3cc2)(=O)=O)=Nc2c1cccc2
0091-0215	-12.8	1.75	0	0.0234	0	O=C(c(cc1)ccc1NCN(C(c(cc1)c2cc1Br)=O)C2=O)Oc1ccccc1
0584-0395	-12.6	-6.06	0	0.105	0	OC(c(cc1)ccc1Oc(cc1)cc(C(N2c3cc4ccccc4cc3)=O)c1C2=O)=O
0633-0074	-13.8	9.59	1	0.142	0	C(CN(CC1)c2ncnc3c2cnn3-c2ccccc2)N1C1c(cccc2)c2-c2c1cccc2
0879-0108	-12.5	6.55	1	0.00777	0	C(CN(CC1)c2ncnc3c2cnn3-c2ccccc2)N1C(c1ccccc1)c1ccccc1
0931-0481	-12.8	0.0593	0	0.0114	0	Cc(cc1)ccc1NC(c1cccc(N(C(c(cc2)c3cc2Br)=O)C3=O)c1)=O
1151-0144	-12.7	-12.4	0	0.0496	0	Cc(cc1)cc2c1nc(-c(cc1)ccc1/N=C1\Oc(ccc(OC)c3)c3C=C1C(N)=O)s2
1348-1555	-12.1	5.44	1	0.0253	0	CSc1nnc(-c(cccc2)c2N[C@H](c2ccc(-c(cc3)ccc3Cl)o2)O2)c2n1
1683-2583	-12.5	-0.883	0	0.00408	0	O=C([C@H](Cc1cccc2ccccc12)S1)N/C1=N\c(cc1)ccc1Br
1688-0283	-12	-13.1	0	0.0858	0	Oc(ccc(/N=C/C=C/c(cc1)cc2c1OCO2)c1)c1-c1nc(cccc2)c2s1
2038-0161	-12.1	-3.37	0	0.0153	0	CN(C(C(C(N1C)=O)=Cc(cc2)ccc2OCc(c(F)ccc2)c2Cl)=O)C1=O
2080-0182	-12.3	10.2	1	0.0422	0	O=C(c(cc1)ccc1NC(c1cccc(I)c1)=O)Nc1ccncc1
2151-0036	-12.3	-10.3	0	0.00966	0	COc(cc(/C=C(/C(N1c2ccccc2)=O)\SC1=O)cc1)c1OC(c(cc1)ccc1F)=O
2255-1517	-13.6	-2.87	0	0.0394	0	CC(n1c(ccc(Br)c2)c2c(/C=C2\N=C(c3cccc4ccccc34)OC2=O)c1)=O
2329-0304	-13.1	-6.66	0	0.0507	0	CCOc(cc1)ccc1N(C)c1ccc(/C=C(/C(C)=NN2c3ccccc3)\C2=O)cc1
2367-1187	-12.3	-6.14	0	0.114	0	Cc(cc1C)cc(n2C3=O)c1nc2S/C3=C/c1ccc(-c(cccc2)c2C(O)=O)o1
2372-2251	-12.1	-1.85	0	0.0551	0	O=C(c(ccc(C(O1)=Nc(cccc2)c2C1=O)c1)c1C1=O)N1c(cc1)ccc1Oc1ccccc1
2372-3626	-13.3	-2.79	0	0.0211	0	O=C(c1cccs1)Nc1cc(Oc(cc2)cc(C(N3c4ccccc4)=O)c2C3=O)ccc1
2432-4283	-12.2	-6.21	0	0.096	0	COc(cc1)cc(C=C2c3nnc(Nc4cccc5ccccc45)s3)c1OC2=O
2634-0152	-13.3	-0.893	0	0.822	1	Cc1cccc(N(C(c(cc2)c3cc2Oc(cc2)cc(C(N4c5nc(C)ccc5)=O)c2C4=O)=O)C3=O)n1
2712-5119	-13.6	-0.91	0	0.0248	0	Cc(cc1)ccc1NC(COc(cc1)cc(OC=C2c(cc3)ccc3Cl)c1C2=O)=O
2774-1765	-12.3	-6.26	0	0.293	0	CN(CCc1ncccc1)C(c1nn2c(C(F)(F)F)cc(-c(cc3)cc(Cl)c3Cl)nc2c1)=O
2806-0170	-12.1	-5.94	0	0.0049	0	O=C(CSc1nc(cccc2)c2o1)Nc(cccc1C(c2c3cccc2)=O)c1C3=O
2810-3310	-12.5	-7.51	0	0.00549	0	Cc(cc1)cc2c1oc(-c1cccc(NC(C3=Cc(cccc4)c4OC3=O)=O)c1C)n2
2920-0028	-12.2	-3.51	0	0.00572	0	CC(C(C(C)=O)c(c1noc(-c2c3cccc2)c11)cc(Nc2cc(C)ccc2)c1C3=O)=O
2922-1523	-12.4	-5.57	0	0.00384	0	COc(cc1)ccc1N(C(c(cc1)c2cc1C(O1)=Nc(cc(cc3)Cl)c3C1=O)=O)C2=O
2977-1720	-12.2	-9.35	0	0.0894	0	CC(C)c(ccc(C)c1)c1OCC(Nc1cc2nn(-c3ccccc3)nc2cc1)=O
3009-3974	-12.7	-3.8	0	0.0483	0	Cc(cc1)c(C)cc1C(N1NC(c(ccc(F)c2)c2Cl)=O)=Nc(cccc2)c2C1=O
3033-1433	-13.2	-6.48	0	0.00843	0	CC(/C(/C1=O)=C\c2ccc(-c3cc(C(OC4)=O)c4cc3)o2)=NN1c(cc1)cc(Cl)c1Cl
3098-0082	-12.4	-0.325	0	0.00138	0	Cc(cc1)ccc1OCc1nnc(NC(C(c2ccccc2)c2ccccc2)=O)s1
3172-0653	-12.2	-11.2	0	0.0273	0	CCOc1cc(/C=C(/C(NN2c(cc3)ccc3F)=O)\C2=O)cc(Cl)c1OCc1ccccc1
3172-0949	-12	-4.89	0	0.0245	0	CC(/C(/C1=O)=C/c2ccc(-c(cccc3)c3C(O)=O)o2)=NN1c1cc(C(O)=O)ccc1
3174-1451	-12.7	-0.763	0	0.217	0	CN(C(C(C(N1C)=O)=Cc2ccc(-c(c3ccccc33)ccc3Br)o2)=O)C1=O
3174-1505	-13.7	-9.72	0	0.00311	0	CC(/C(/C1=O)=C\c2ccc(-c(cc3)cc(CO4)c3C4=O)o2)=NN1c(cc1)ccc1C(O)=O
3229-2454	-12.4	0.938	0	0.00589	0	O=C(c1ccccc1)Oc1cccc(/C=C(\C(N2)=O)/S/C2=N/c2ccccc2)c1
3229-2798	-12	-7.02	0	0.0127	0	O=C(/C(/N1)=C\c(cc(cc2)Br)c2OCc2cccc3ccccc23)NC1=S
3232-0425	-12.5	10.5	1	0.00259	0	Cc1cccc(/N=C(\NC2=O)/S/C2=C(/c(cc(cc2)Br)c2N2)\C2=O)c1C
3257-2981	-14.1	-4.72	0	0.0409	0	Cc(cc1)c(C)cc1C(COC(c(cc1)ccc1-c1nnc(-c2ccccc2)o1)=O)=O
3257-4136	-12.1	10.3	1	0.0477	0	COc(cc1)ccc1NC(c1cc(N(CC2)Cc3c2cccc3)nc2ccccc12)=O
3271-0495	-12.3	-6.07	0	0.0218	0	O=C(C1(CC(C2)C3)CC3CC2C1)NN(C(C(C1C(C=C2)c3ccccc3)C2c2ccccc2)=O)C1=O
3279-5148	-12.2	3.09	0	0.0439	0	CC(N1NC(c2cc(-c(cc3)ccc3F)nc3ccccc23)=O)=Nc(cccc2)c2C1=O
3289-4014	-14.7	-1.88	0	0.138	0	OC(c1cccc(Oc(cc2)ccc2Oc(cc2)cc(C(N3c4ncccc4)=O)c2C3=O)c1)=O
3330-1101	-12	-6.15	0	0.135	0	O=C(CCCN(C(c1c2c3cccc2ccc1)=O)C3=O)N1CC[NH+](C/C=C/c2ccccc2)CC1
3334-3880	-13.5	-5.5	0	0.313	0	O=C(/C=C/c(cc1)cc2c1OCO2)N1CCN(CCN(C(c2c3c4cccc3ccc2)=O)C4=O)CC1
3358-3504	-13.6	-9.58	0	0.000848	0	O=C(/C(/S1)=C/c2cc(OCc(cc3)ccc3F)ccc2)n2c1nc1c2cccc1
3370-3644	-12.1	-6.54	0	0.494	0	O=C(COc1cc2ccccc2cc1)Nc1cc2nn(-c(cc3)ccc3Cl)nc2cc1
3379-0157	-12.2	2.45	0	0.0276	0	O=C1N(Cc2ccccc2)c(cccc2)c2/C1=C\C(N1Cc2ccccc2)=Nc(cccc2)c2C1=O
3381-0719	-12.7	7.37	1	0.31	0	CCn1c(ccc(CN2CCN(Cc(cc3)ccc3[N+]([O-])=O)CC2)c2)c2c2c1cccc2
3389-1125	-12.5	8.08	1	0.0866	0	Cc1nc(N/C(/NC(c2ccccc2)=O)=N\C(c2ccccc2)=O)nc2ccccc12
3391-6912	-12.2	0.658	0	0.133	0	Cc1nc(N/C(/Nc2ccccc2)=N/C(COc(cc2)ccc2OC)=O)nc(C)c1
3393-0174	-12	-0.564	0	0.0208	0	O=C(c1ccccc1)Nc(cc1)ccc1S(Nc1nccc(/C=C/c(cc2)ccc2Cl)n1)(=O)=O
3448-0630	-12	-9.19	0	0.0529	0	O=C(CSc1nnnn1-c1cccc2ccccc12)c(ccc(Cl)c1)c1Cl
3456-0468	-12.1	4.56	1	0.00233	0	Cc(cccc1)c1N(C(/C=C(/c(cc(cc1)Br)c1N1)\C1=O)=Nc1c2cccc1)C2=O
3456-0578	-12.2	-2.76	0	0.0211	0	Cc(cc1)cc(/C2=C/C(N3c(cc4)ccc4OC)=Nc(cccc4)c4C3=O)c1NC2=O
3544-1068	-12.6	-0.979	0	0.115	0	Cn1c(cccc2)c2nc1COc1nnc(-c(cc2)ccc2Cl)c2ccccc12
3570-0079	-12.6	-5.85	0	0.175	0	Cn1c(C2=Cc(ccc(OC(c(cc3)ccc3OC)=O)c3)c3OC2=O)nc2c1cccc2
3570-0396	-13	-6.53	0	0.0247	0	CC(Oc1c2ccc(OCC(OCc3ccccc3)=O)c1)=C(c1nc(cccc3)c3s1)C2=O
3570-0539	-13.4	-5.84	0	0.146	0	O=C1Oc(cc(cc2)OC/C=C/c3ccccc3)c2C=C1c1nc(cccc2)c2s1
3570-0563	-12.3	-4.62	0	0.239	0	Cc1csc(C2=Cc(ccc(OCc(c(F)ccc3)c3Cl)c3)c3OC2=O)n1
3609-0112	-13.5	-0.0693	0	0.00621	0	O=C(Cn1c(cccc2)c2c(C=C(C(c2c3cccc2)=O)C3=O)c1)Nc1ccccc1
3615-0267	-13.9	2.08	0	0.0425	0	OC(c(cccc1)c1-c1ccc(-c2nc3ccc(cccc4)c4c3c(C(O)=O)c2)o1)=O
3616-1929	-13	-8.22	0	0.0381	0	Cc(cc1C)cc2c1oc(-c1cccc(NC(NC(c3ccco3)=O)=S)c1C)n2
3635-1434	-12.1	2.52	0	0.124	0	Cc(ccc(-c(c1ccccc11)nnc1Nc(cc1)ccc1C(N)=O)c1)c1S(N)(=O)=O
3643-2261	-12	2.69	0	0.763	1	O=C(NCc1ccco1)Nc1ccc(Cc(cc2)ccc2NC(NCc2ccco2)=O)cc1
3652-0147	-12.9	10.6	1	0.158	0	Cc1c(C)cc2nc(N/C(/N)=N/C(c(cccc3)c3NC(c3ccccc3)=O)=O)nc(C)c2c1
3681-1154	-12.3	0.422	0	0.0177	0	O=C(C(C(N1)=O)=Cc2cn(Cc3cccc4ccccc34)c3c2cccc3)NC1=S
3738-4411	-12.4	5.07	1	0.00354	0	O=C(COc1cccc2ccccc12)Nc(cc1)ccc1NC(c1cccs1)=O
3796-0290	-12.7	-1.18	0	0.0149	0	Oc1nc2ccccc2c(C(OCC(c(cc2)ccc2OCc2ccccc2)=O)=O)c1
3935-0955	-12.2	-9.22	0	0.0364	0	O=C1Oc(cccc2)c2C=C1c(c(/C=N\Cc1ccccc1)c1)nn1-c1ccccc1
3952-0876	-12.2	6.72	1	0.27	0	COc(cc1)ccc1C(Nc(ccc(C(c1ccccc1)=O)c1)c1NC(c(cc1)ccc1OC)=O)=O
3952-1460	-13.2	-2.27	0	0.181	0	O=C(c(ccc(Oc(cc1)cc(C(N2c3cnccc3)=O)c1C2=O)c1)c1C1=O)N1c1cnccc1
3957-0986	-12.2	-16.3	0	0.00855	0	O=C(/C(/NC1=S)=C\c2cn(-c3ccccc3)nc2C2=Cc(cccc3)c3OC2=O)N1c1ccccc1
3970-1290	-12.2	-11.5	0	0.0206	0	Cc(cc(cc1)N(C(/C(/C(N2)=O)=C/C=C/c3ccco3)=O)C2=O)c1Br
3977-1367	-13.5	-6.8	0	0.252	0	Cc(cc1)c(C)cc1N(C(/C1=C\c(cc2)cc(OC)c2OCc(cc2)ccc2Cl)=O)NC1=O
4028-0587	-12.4	1.21	0	0.0062	0	O=C(c(cccc1)c1Cl)NC(Nc1cc(-c2nc(nccc3)c3o2)ccc1)=S
4088-0411	-12.4	-8.07	0	0.106	0	Cc(cc1)ccc1-c1csc(Cc2nc(C3=Cc(cccc4)c4OC3=O)cs2)n1
4092-1179	-13.5	8.34	1	0.296	0	CCn1c(ccc(CN2CCN(Cc(cc(cc3)OC)c3O)CC2)c2)c2c2c1cccc2
4109-1918	-12.2	-1.79	0	0.114	0	Cc(ccc(-c(c1ccccc11)nnc1NCc1ccccc1)c1)c1S(N1CCOCC1)(=O)=O
4109-1943	-12	1.04	0	0.138	0	Cc(ccc(-c(c1ccccc11)nnc1NCc1ccccc1)c1)c1S(NCCO)(=O)=O
4109-2005	-13	3.34	0	0.166	0	NC(COc(cc1)ccc1Nc1nnc(-c(cc2)ccc2Cl)c2ccccc12)=O
4130-1507	-12	-1.33	0	0.0634	0	COc1ccc(CNC(c(cc2)ccc2C(NCc(cc2)ccc2OC)=O)=O)cc1
4169-2462	-12	-0.834	0	0.0139	0	COC(c(cc1)ccc1-c1ccc(/C=C(\C(NN2c(cc3)ccc3Br)=O)/C2=O)o1)=O
4170-0969	-12.3	0.145	0	0.0217	0	Cc(cc(cc1)Cl)c1OCC(Nc(cc1)cc(C(c2c3cccc2)=O)c1C3=O)=O
4194-0069	-12	-0.925	0	0.0217	0	O=C(c1cnccc1)NC(Nc(cc1)ccc1-c1nc(cc(cc2)Cl)c2o1)=S
4225-0063	-12.3	2.54	0	0.00957	0	O=C(CCN(C(c1c2cccc1)=O)C2=O)N(CC1)CCN1C(c1ccccc1)c1ccccc1
4298-0108	-13.1	-1.47	0	0.0154	0	Cc(cc1)ccc1N(C(/C=C(/c(cc(cc1)Br)c1N1C)\C1=O)=Nc1c2cccc1)C2=O
4298-0111	-12.1	1.76	0	0.0777	0	CCN(c(cccc1)c1/C1=C/C(N2c3cc(C)ccc3)=Nc(cccc3)c3C2=O)C1=O
4298-0131	-12.3	0.488	0	0.0196	0	COc(cc1)ccc1N(C(/C=C(/c(cccc1)c1N1Cc2ccccc2)\C1=O)=Nc1c2cccc1)C2=O
4338-1220	-12.6	-3.01	0	0.00375	0	CCCOC(c(cc(cc1)-c2ccc(/C=C(\C(C)=C(C(N3C)=O)C#N)/C3=O)o2)c1Cl)=O
4341-3351	-12.2	-7.02	0	0.00308	0	CC1=NN(C(/C(/S2)=C/c(cc3)cc(OC)c3OCc3ccccc3)=O)C2=NC1=O
4356-0672	-13.2	-2.64	0	0.0622	0	O=C1Oc(cc(cc2)OCc(c(F)ccc3)c3Cl)c2C=C1c1nc(cccc2)c2s1
4371-6572	-12	-9.78	0	0.211	0	OC(c1ccc(COc2ccc(/C=C(/C(N3Cc(cc4)ccc4Cl)=O)\NC3=O)cc2)cc1)=O
4478-7560	-13.1	2.05	0	0.156	0	Cc(cc1)ccc1OCC(Nc1c(cccc2NC(COc3ccc(C)cc3)=O)c2ccc1)=O
4483-1865	-14.3	-12.7	0	0.0499	0	CCOc(cc1)ccc1N(C(c(cc1)c2cc1C(OCC(c1ccc(C)cc1)=O)=O)=O)C2=O
4483-2580	-12.3	5.55	1	0.44	0	Cc(cccc1)c1NC(c1cc(NC(CCC(OCC(c2ccccc2)=O)=O)=O)ccc1)=O
4483-3276	-12.1	-4.05	0	0.00344	0	CC(C(c1ccccc1)=O)OC(c1cccc(N(C(C2C3C(C)C=CC2)=O)C3=O)c1)=O
4485-0604	-12.1	-7.53	0	0.00186	0	O=C(/C=C(/C1=O)\NC(c2ccccc2)=C1c1ccccc1)c(cc1)ccc1Br
4563-0164	-12	0.0817	0	0.297	0	O=C(c1cc(OCc2ccccc2)ccc1)Nc(cc1)cc2c1oc(-c1ccncc1)n2
4593-7429	-12.6	-5.03	0	0.00184	0	O=C(/C(/S1)=C\c(c(-c2ccccc2)c2)nn2-c2ccccc2)n2c1nc1c2cccc1
4649-0146	-12.4	-0.288	0	0.00742	0	CC(C)N(c(cccc1)c1/C1=C/C(N2c3ccccc3)=Nc(cccc3)c3C2=O)C1=O
4724-3523	-12.1	-3.9	0	0.00452	0	CN(C(C(C(N1C)=O)=Cc2cn(CC(Nc3ccccc3)=O)c3c2cccc3)=O)C1=O
4799-3343	-12	-7.48	0	0.00266	0	COc(ccc(-c1nc(cccc2)c2o1)c1)c1NC(NC(Cc1ccccc1)=O)=S
4838-3398	-13.7	2.61	0	0.0195	0	O=C(/C(/S1)=C\c2ccc(-c(cc3)cc(C(c4c5cccc4)=O)c3C5=O)o2)NC1=S
4896-3468	-12	-5.68	0	0.00185	0	COc1cccc([C@@H]2Oc3nc(SCc4ccccc4)nnc3-c(cccc3)c3N2)c1
4896-3630	-12.2	-7.66	0	0.0258	0	CC(/C(/C1=O)=C/Nc(cccc2)c2-c(c(O)n2)nnc2SCc2ccccc2)=NN1c1ccccc1
4896-3947	-12.1	-3.68	0	0.0174	0	Cc1ccc(CSc2nnc(-c(cccc3)c3N[C@H](/C=C/c3ccco3)O3)c3n2)cc1
4896-4270	-12.2	-2.65	0	0.0808	0	Cc1ccc(CSc2nnc(-c(cccc3)c3N[C@H](c3cscc3)O3)c3n2)cc1
4896-4399	-12.1	-7.11	0	0.088	0	Clc1ccc(CSc2nnc(-c(cccc3)c3N[C@H](c3c[nH]nc3-c3ccccc3)O3)c3n2)cc1
4896-5242	-12.4	-0.347	0	0.0159	0	COc(cc(/C=C(/c(cc(cc1)Br)c1N1)\C1=O)cc1)c1OCc1ccccc1
4986-0488	-12.1	13.6	1	0.906	1	CCn1c(ccc(NC(COc2cc(C)cc(O3)c2C(CCC2)=C2C3=O)=O)c2)c2c2c1cccc2
5019-2217	-13.5	0.0286	0	0.00492	0	OC(CCCC(N(CC1)CCN1c(cc1)cc(C(c2c3cccc2)=O)c1C3=O)=O)=O
5042-0480	-12.4	-3.52	0	0.147	0	O=C(c(ccc(C(O1)=Nc(cccc2)c2C1=O)c1)c1C1=O)N1c1cccc2ccccc12
5042-0761	-12.4	5.72	1	0.515	1	Cc1cccc(C)c1OCC(Nc1cccc(C(O2)=Nc(cccc3)c3C2=O)c1)=O
5042-0814	-12.1	-0.284	0	0.0782	0	O=C(c(cc1)c(c2ccc3C(N4Cc5cnccc5)=O)c3c1C4=O)N(Cc1cnccc1)C2=O
5050-0076	-12.4	-5.25	0	0.0122	0	COc(cc(c(cccc1)c1o1)c1c1)c1NC(CSc1nc(cccc2)c2o1)=O
5132-1104	-12.2	-7	0	0.057	0	CC(c(c1c2ccc(OC(COc3ccccc3)=O)c1)c(C)n2-c(cc1)ccc1OC)=O
5161-0049	-12	8.18	1	0.0296	0	Cc1cc(C)c2nc(NC(NC(CSc3nc(cccc4)c4[nH]3)=C3)=NC3=O)nc(C)c2c1
5169-0289	-12.4	-3.55	0	0.0374	0	CC(C)(C1)NC(C)(C)c2c1c(c1nc(COc3cccc4ccccc34)nn1cn1)c1s2
5210-2219	-12.1	0.731	0	0.0921	0	OC(N=C(N1)SCC(Nc2cc(F)ccc2)=O)=C(C/C=C/c2ccccc2)C1=O
5227-4744	-12.5	-1.56	0	0.0028	0	OC(c1ccc(CNC(CSc2nc3ccccc3c(-c3ccccc3)n2)=O)cc1)=O
5233-2458	-12	5	1	0.0381	0	CNC(c(cc(cc1)Nc2nnc(-c(cc3)ccc3O)c3ccccc23)c1OC)=O
5251-2490	-12.6	3.16	0	0.0475	0	Cc1nc2ccccc2c(C(Oc2cccc(NC(c3c4cccc3)=NS4(=O)=O)c2)=O)c1
5282-0069	-12	-6.12	0	0.0118	0	CCOC(C(C(N1CCc2ccccc2)=N)=CC2=C1N=C(C=CC(C)=C1)N1C2=O)=O
5282-0087	-12.7	-12.6	0	0.0652	0	CC(C=CC1=NC(N2CCc3ccccc3)=C3C=C(C(NCC=C)=O)C2=N)=CN1C3=O
5282-0493	-12.9	-6.66	0	0.604	1	N=C(C(C(NCCc1ccccc1)=O)=C1)N(CCCN2CCOCC2)C(N=C2N3C=CC=C2)=C1C3=O
5282-0750	-12.6	-12.6	0	0.118	0	CC(C=CC1=NC(N2C3CCCCC3)=C3C=C(C(NC4CCCCC4)=O)C2=N)=CN1C3=O
5498-2515	-13.6	2.19	0	0.0754	0	Cc(ccc(-c(c1ccccc11)nnc1NCc1ccccc1)c1)c1S(NCc1cnccc1)(=O)=O
5518-1820	-13.6	6.3	1	0.0269	0	OC(c(cc(cc1)NC(CSc2nnc(-c3c(c-4ccc5)c5ccc3)c4n2)=O)c1Cl)=O
5518-1828	-13.2	8.77	1	0.0486	0	O=C(CSc1nnc(-c2c(c-3ccc4)c4ccc2)c3n1)Nc(cc1)ncc1Cl
5518-1830	-12.6	6.91	1	0.0606	0	O=C(CSc1nnc(-c2c(c-3ccc4)c4ccc2)c3n1)Nc1cccnc1Cl
5620-1134	-12.8	-15.3	0	0.028	0	OC(c(cc1)cc(-c2ccc(/C=C(\C(N3c4ccccc4)=O)/NC3=O)o2)c1Cl)=O
5629-0128	-12.7	-4.91	0	0.0114	0	[O-][N+](c1cccc(-c2ccc(/C=C3\Sc4nc([C@H]5Oc(cccc6)c6OC5)nn4C3=O)o2)c1)=O
5629-0205	-13.4	-2.61	0	0.00412	0	O=C1n2nc(-c3ccccc3)nc2S/C1=C\c1ccc(-c2cccc(Cl)c2)o1
5629-0557	-12.8	-9.25	0	0.0103	0	O=C1n2nc([C@H]3Oc(cccc4)c4OC3)nc2S/C1=C\c1cccc2ccccc12
5629-2082	-12.1	-10.5	0	0.00191	0	O=C1n2nc(-c3cccs3)nc2S/C1=C\c1cn(-c2ccccc2)nc1-c(cc1)ccc1F
5645-0404	-12.3	-0.624	0	0.618	1	Cc(cc1)ccc1SCC(NC(N/C(/N)=N/c(cc1)ccc1Oc1ccccc1)=N1)=CC1=O
5655-0180	-12.9	-11.1	0	0.0704	0	CC(C)N(C(C(C(NCCc1ccccc1)=O)=C1)=N)C(N=C2N3C=C(C)C=C2)=C1C3=O
5655-0305	-13.3	-10.2	0	0.733	1	CC(C1=NC(N2CCCn3cncc3)=C3C=C(C(NCCc4ccccc4)=O)C2=N)=CC=CN1C3=O
5695-0526	-13	-4.86	0	0.18	0	Cc(cc1)cc(C)c1NC(COc(cc1)cc2c1OC(c(cc1)ccc1OC)=CC2=O)=O
5762-2299	-14	-14.1	0	0.035	0	OC(c1cccc(COc2ccc(/C=C(\C(N3c4cccc(Cl)c4)=O)/NC3=O)cc2)c1)=O
5762-2406	-12.4	-4.31	0	0.0763	0	Cc(cc(cc1)C(OC)=O)c1-c1ccc(/C=C(\C(N2c3cccc(Cl)c3)=O)/NC2=O)o1
5848-4769	-13.1	-8.38	0	0.00634	0	COc(ccc(CCNC(COc(cc1)cc(OC=C2c3ccccc3)c1C2=O)=O)c1)c1OC
5868-0543	-12.5	-3.77	0	0.16	0	COc(cc(CNc(cc1)ccc1N1CCCC1)cc1)c1OCc(cccc1)c1F
5885-0435	-12.4	-3.86	0	0.0106	0	O=C(Cn1c(cccc2)c2c(/C=C(\C(N2c3ccccc3)=O)/NC2=O)c1)Nc(cc1)ccc1Cl
5959-0262	-13.3	-1.3	0	0.0262	0	O=C(/C=C/c1nc2ccccc2cc1)C1=C(c2ccccc2)c(cccc2)c2NC1=O
6016-3252	-13.7	-9.65	0	0.00295	0	Cc1cccc(OCC(NCc2c(C)ccc(C(c3c4cccc3)=NN(C)C4=O)c2)=O)c1
6028-6669	-12	-1.64	0	0.0386	0	O=S1(N(Cc2ccccc2)[C@@H](c2cccc3ccccc23)Nc2c1cccc2)=O
6048-0119	-12	2.12	0	0.0386	0	Cc(cc(cc1)Cl)c1OCC(Nc(cccc1C(c2c3cccc2)=O)c1C3=O)=O
6048-0718	-14.2	2	0	0.791	1	Cc(cc1)cc(C)c1-c1nc2ccccc2c(C(N(CC2)CCN2c2ncccn2)=O)c1
6070-3843	-13.1	-6.82	0	0.0247	0	Cc1nc2ccccc2c(C(N2c(cc3)ccc3C(OCC(c(cccc3)c3Cl)=O)=O)=O)c1C2=O
6144-0627	-12.7	-2.35	0	0.0434	0	Cc(cc1)cc(NC(c(cc2)ccc2NS(c2cccc3cccnc23)(=O)=O)=O)c1OC
6187-1703	-12.5	-10.6	0	4.67e-05	0	O=C1n2nc(-c(cc3)ccc3F)nc2S/C1=C\c1cccc(Br)c1
6187-2159	-12.4	-11	0	0.00162	0	O=C1n2nc(-c(cc3)ccc3F)nc2S/C1=C\c1cn(-c2ccccc2)nc1-c1ccccc1
6218-0031	-12.7	-4.09	0	0.146	0	Cc1cccc(N(C(N)=C2)C(SCC(Nc3cc4ccccc4cc3)=O)=NC2=O)c1
6228-1770	-12.5	-12.4	0	0.576	1	NC(c1c(NC(c2ccc(COc3cc4ccccc4cc3)o2)=O)sc2c1CCCC2)=O
6228-2065	-12.3	-1.53	0	0.622	1	CC(c1c(C)nc(NC(c2ccc(COc3cc4ccccc4cc3)o2)=O)s1)=O
6265-0265	-12.2	6.67	1	0.221	0	Cc1cc(C)nn1-c1nc(Nc(cccc2)c2F)nc(N(CC2)Cc3c2cccc3)n1
6268-0126	-14.1	6.14	1	0.206	0	O=C(COc1ccc(C(N2)Nc3cccc4cccc2c34)cc1)Nc(cc1)ccc1Cl
6332-0545	-12.6	-9.86	0	0.00145	0	OC(c1cccc(COc2ccc(/C=C3\Sc4nc(cccc5)c5n4C3=O)cc2)c1)=O
6434-3564	-12.3	-4.68	0	0.126	0	CN1N=C(c(cc2)ccc2OCC(Nc2cccc3ccccc23)=O)c(cccc2)c2C1=O
6434-3664	-12.9	2.4	0	0.909	1	Cc1nc(SCC(N(CC2)CCN2c2nnc(-c3ccccc3)c3ccccc23)=O)nc(C)c1
6434-3691	-13.7	0.531	0	0.874	1	Cc(cc1)ccc1-c(c1ccccc11)nnc1N(CC1)CCN1C(COc1cc(C)ccc1)=O
6434-3693	-12.6	-0.11	0	0.842	1	Cc(cc1)ccc1-c(c1ccccc11)nnc1N(CC1)CCN1C(COc(cc1)ccc1[N+]([O-])=O)=O
6540-0186	-12.8	-3.32	0	0.561	1	OC1=N[C@@H](/C=C\c2ccccc2)Nc2c1c(CCN(Cc1ccccc1)C1)c1s2
6574-0146	-12.3	-1.75	0	0.00254	0	O=C(CSc1nc2ccccc2cc1)Nc1nsc(-c(cc2)ccc2Cl)n1
6637-0528	-12.4	1.21	0	0.0683	0	O=C1Nc(cccc2)c2/C1=C\c1cn(Cc(cc2)ccc2Br)c2c1cccc2
6637-0561	-12.5	-2.89	0	0.124	0	Cc(cc1)c(C)cc1OCCn1c(cccc2)c2c(/C=C(\c(cccc2)c2N2)/C2=O)c1
6671-0183	-12.1	6.34	1	0.2	0	COc(ccc(CN(CC1)CCC1N(CC1)Cc2c1cccc2)c1)c1OCc1ccccc1
6672-0346	-13.1	-9.84	0	0.0285	0	Cc1cc(-c(c(/C=C2\Sc3nc(-c4ccco4)nn3C2=O)c2)nn2-c2ccccc2)c(C)cc1
6672-0362	-13.2	-14.9	0	0.0101	0	C[C@@H](C1)Oc(cc2)c1cc2-c(c(/C=C1\Sc2nc(-c3ccco3)nn2C1=O)c1)nn1-c1ccccc1
6725-3401	-12	-4.19	0	0.00375	0	Cc(ccc(-c1nnc2n1nc(C)c1c2cccc1)c1)c1NC(c(cccc1)c1OC)=O
6725-3417	-12.8	-5.22	0	0.049	0	Cc(ccc(-c1nnc2n1nc(C)c1c2cccc1)c1)c1NC(/C=C/c1ccccc1)=O
6725-3890	-12.4	-12.3	0	0.00164	0	Cc(ccc(S(N1CCCCC1)(=O)=O)c1)c1-c1nnc2n1nc(C)c1c2cccc1
6725-3896	-12.1	-12	0	0.0024	0	Cc(ccc(S(NCc1ccccc1)(=O)=O)c1)c1-c1nnc2n1nc(C)c1c2cccc1
6725-3974	-12.6	2	0	0.0258	0	Cc(c1c2cccc1)nn1c2nnc1-c1cccc(NC(c2cccc(Br)c2)=O)c1
6725-3987	-13.5	-11.3	0	0.00579	0	Cc(c1c2cccc1)nn1c2nnc1-c1cccc(NS(c(cc2)ccc2Cl)(=O)=O)c1
6731-1506	-13	-4.59	0	0.0209	0	Cc(cc1)cc(C)c1C(NC(Nc(cc1)c(C)cc1-c1nc(nccc2)c2o1)=S)=O
6809-0227	-12	-3.14	0	0.0484	0	Cc(c1c2)nc(NC(N3)=NC(CSc4nnnn4-c4ccccc4)=CC3=O)nc1ccc2OC
6857-0016	-12.2	4.91	1	0.0825	0	CC1(C)OCc2c(N3CCCC3)nc3sc4c(NCc5ccccc5)ncnc4c3c2C1
7186-0069	-13.1	2.31	0	0.0341	0	CC(C)COc(cc1)ccc1C(Nc(cc1)ccc1C(NC[C@@H]1OCCc2c1cccc2)=O)=O
7245-0226	-12.4	5.56	1	0.235	0	CC1(C)OCc2c(N3CCCC3)nc3sc4c(NCCc5ccccc5)ncnc4c3c2C1
7445-0067	-12.3	-8.2	0	0.463	0	Nc(n1nc(COc2ccccc2)c(-c2ccccc2)c1nc1)c1-c(cc1)ccc1Cl
7610-1530	-12.8	-6.67	0	0.00987	0	O=C(c1nn2c(-c3ccccc3)cc(-c3ccccc3)nc2c1)NCc1cnccc1
7612-0014	-12.2	-5.06	0	0.0586	0	O=C1OC(c2ccccc2)=N/C1=C1\c(cccc2)c2OC(c(cc2)cc3c2OCO3)=C1
7682-0142	-13.4	-1.68	0	0.0245	0	O=C(c(cn1)c(N2)nc1SCc1cccc3ccccc13)N(c1ccccc1)C2=O
7752-0074	-12.5	4.56	1	0.748	1	Cc1nc(/N=C(\NCCc2c[nH]c3c2cccc3)/NC(c(cccc2)c2N)=O)nc(C)c1
7848-0001	-12.2	-10.4	0	0.0184	0	Cc1nn2c(-c3ccccc3)cc(-c3ccccc3)nc2c1-c(cc1)cc(OC)c1OC
7888-0689	-15.2	3.12	0	0.28	0	Cc1ccc(cccc2NC(c(cc3)ccc3C3=Cc(cccc4)c4OC3=O)=O)c2n1
8001-7250	-13.4	-0.792	0	0.145	0	O=C(c(cc1)cc(C(N2c3ccncc3)=O)c1C2=O)c(cc1)cc(C(N2c3ccncc3)=O)c1C2=O
8002-8130	-12.6	-1.81	0	0.114	0	CC(N1/N=C/c(o2)ccc2Sc2cccc3cccnc23)=Nc(cccc2)c2C1=O
8002-9905	-12.4	-12.3	0	0.027	0	C[C@@H](C(OCC(c(cc1)ccc1Br)=O)=O)N(C(c1c2c3ccc(CC4)c2c4cc1)=O)C3=O
8003-4311	-13.4	-0.954	0	0.0986	0	CC(Oc(cc1)ccc1-c(cc1)ccc1C(OCC(c(cc1)ccc1Cl)=O)=O)=O
8004-9203	-13.2	-0.406	0	0.0671	0	O=C(COC(CCC(Nc(cc1)cc2c1c(cccc1)c1o2)=O)=O)c1ccccc1
8004-9561	-13.4	-5.79	0	0.133	0	O=C(CSc1nnc(c(cccc2)c2[nH]2)c2n1)CSc1nnc(c(cccc2)c2[nH]2)c2n1
8005-8600	-14.1	-2.38	0	0.0198	0	O=C(c1c2c3cccc2ccc1)N(CCN(C(c1c2c4cccc2ccc1)=O)C4=O)C3=O
8006-5578	-12.3	-2.96	0	0.534	1	O=C(C(NCc1cccc(CNC(C(NCc2ccccc2)=O)=O)c1)=O)NCc1ccccc1
8006-7754	-15.8	4.86	1	0.0718	0	O=C(COC(c(cc1)ccc1N(C1)Cc2c1cccc2)=O)c(cc1)ccc1-c1ccccc1
8006-8357	-12.6	-5.01	0	0.127	0	O=C1OC(c2cccs2)=Nc2c1cc(Cc(cc1)cc3c1N=C(c1cccs1)OC3=O)cc2
8007-0658	-12.9	-8.64	0	0.0487	0	Cc(cc(cc1)N(C(c2c3c4ccc(CC5)c3c5cc2)=O)C4=O)c1I
8007-8475	-12.3	-5.85	0	0.102	0	COc(ccc(/C=N/N(C(c1c2c3cccc2ccc1)=O)C3=O)c1)c1Br
8007-8765	-12.6	1.63	0	0.0665	0	O=C(CSC(NC([C@@H]1c2ccccc2)=O)=NC1=O)Nc1cccc2ccccc12
8008-0089	-12.5	-7.11	0	0.0835	0	Cc(c(/C=N/N(C(c1c2c3cccc2ccc1)=O)C3=O)c1Cl)nn1-c1ccccc1
8009-1325	-12.9	-4.06	0	0.0606	0	O=C(c1c2cccc1)N(CSc1nnc(c(cccc3)c3n3CCc4ccccc4)c3n1)C2=O
8009-3124	-12.2	-5.15	0	0.0366	0	Cc(cc1)c(C)c2c1n(C(/C(/S1)=C/c3ccc(-c(cccc4)c4C(O)=O)o3)=O)c1n2
8009-8623	-12.4	-1.4	0	0.112	0	Cc(cc1)ccc1C(Oc1ccc(/C=C2\N=C(c(cc3)ccc3Cl)OC2=O)cc1)=O
8010-0680	-13.4	5.62	1	0.0535	0	O=C(c1c2cccc1)c1cccc(N3CCN(C/C=C/c4ccccc4)CC3)c1C2=O
8010-1004	-12	-6.59	0	0.154	0	O=C1OC(c(cc2)ccc2Cl)=N/C1=C\c(cccc1)c1OCCc1ccccc1
8010-2231	-14	-8.47	0	0.152	0	Cc(cc1)cc(C)c1OCC(Nc1cc2nn(-c3cc(C)c(C)cc3)nc2cc1)=O
8010-2602	-12.4	-12.3	0	0.0606	0	CN(Cc1ccccc1)C(c1nn2c(C(F)(F)F)cc(-c(cc3)ccc3OC)nc2c1Cl)=O
8011-4213	-12.6	-2.77	0	0.00597	0	COc(cc(/C=C(/C(N1c(cc2)ccc2F)=O)\SC1=N)cc1)c1OCc(cc1)ccc1F
8011-4216	-12.2	-1.31	0	0.00314	0	O=C(/C(/S1)=C/c2ccc(-c(cc3)cc(CO4)c3C4=O)o2)n2c1nc1c2nccc1
8011-6356	-12.8	-0.712	0	0.438	0	O=C(c(ccc(Oc(cc1)cc(C(N2c3ncccn3)=O)c1C2=O)c1)c1C1=O)N1c1ncccn1
8011-7045	-12.2	8.71	1	0.16	0	Cc(cc1)cc(C)c1Nc1nnc(-c(cc2)ccc2C(NCCO)=O)c2ccccc12
8011-9275	-12.3	-1.76	0	0.166	0	O=C(C12C(C(c3c4cccc3)=O)=C4NC(c3c4cccc3)=C1C4=O)Nc1c2cccc1
8012-4600	-13.1	-17.4	0	0.004	0	CC(n(cc1/C=C2\Sc3nc(c(C)c(C)cc4)c4n3C2=O)nc1-c(cc1)ccc1F)=O
8012-5294	-12.1	-1.46	0	0.00475	0	Cc1c(CCNC(c(cccc2)c2OC)=O)c(cc(cc2)OCc3ccccc3)c2[nH]1
8012-5761	-13.5	1.18	0	0.587	1	Cc(ccc(-c(c1ccccc11)nnc1NCc1ccccc1)c1)c1S(NCc1ncccc1)(=O)=O
8012-8291	-12	-3.99	0	0.0109	0	O=C(c1nn2c(C(F)(F)Cl)cc(-c3ccco3)nc2c1)Nc(cc1)cc(F)c1F
8013-3610	-12.7	-3.76	0	0.0213	0	O=C(c1ccco1)Oc(cc1)ccc1Oc(cc1)ccc1-c1noc(-c2ccco2)n1
8013-7725	-12.1	-0.463	0	0.0379	0	O=C(c1c2cccc1)N(Cc(cccc1)c1-c1c(CN(C(c3c4cccc3)=O)C4=O)cccc1)C2=O
8014-1619	-13.7	-0.446	0	0.219	0	Cc(cc1)ccc1N(C(c(cc1)c2cc1C(N1CCN(Cc3ccccc3)CC1)=O)=O)C2=O
8014-1626	-14.1	4.74	1	0.0508	0	CC(Nc(cc1)ccc1Nc(c(C(c1c2cccc1)=O)c1C2=C2)ccc1N(C)C2=O)=O
8014-6617	-12	-8.88	0	0.0799	0	O=C(/C(/C(N1CCc(cc2)ccc2F)=O)=C/c2c(cccc3)c3cc3ccccc23)NC1=O
8014-8745	-12.1	-2.79	0	0.0709	0	O=S(c(cc1)cc2c1oc1c2cccc1)(Nc1ccc(Cc2ccncc2)cc1)=O
8014-9084	-12.5	5.96	1	0.0201	0	CCCn1c2nc(SCCC(Nc3cc(C)c(C)cc3)=O)nnc2c2c1cccc2
8015-2212	-12.4	-3.08	0	0.236	0	Cc1c(CCNC=C(C(CC(C2)c(cc3)ccc3OC)=O)C2=O)c(cccc2)c2[nH]1
8015-4102	-12.8	-4.69	0	0.136	0	CCOc(ccc(CCNC(c(cc1)ccc1C(c1c2cccc1)=NN(C)C2=O)=O)c1)c1OCC
8015-5067	-12.1	-7.1	0	0.00785	0	O=C(c1ccccc1)NC(C=CN1C2OC(COC(c3ccccc3)=O)OC2)=NC1=O
8015-9990	-12.4	-3.53	0	0.0688	0	CC(/C(/C1=O)=C/c2ccc(-c(cc(C)c(C)c3)c3[N+]([O-])=O)o2)=NN1c(cc1)cc(C(O)=O)c1Cl
8016-2550	-15.8	-4.18	0	0.0285	0	Cc1c(CCNC(c(cc2)cc(C(N3c4ccc(C)cc4)=O)c2C3=O)=O)c(cc(cc2)F)c2[nH]1
8016-2710	-12.6	-7.84	0	0.00166	0	O=C(c(cc1)ccc1NS(c1ccc(C2CCCCC2)cc1)(=O)=O)NCc1ccccc1
8016-3018	-12.1	-4.19	0	0.0618	0	O=S(c(cc1)cc(C2)c1-c1c2cccc1)(Nc(cc1)ncc1I)=O
8016-8224	-14.8	-1.18	0	0.139	0	Cc1cccn2c1nc(-c1cccc(NC(C3=Cc(c4ccccc4cc4)c4OC3=O)=O)c1)c2
8016-9237	-12.5	7.09	1	0.0138	0	CS(N(CC1)c(cc2)c1cc2C(Nc1ccc(Cc2ccncc2)cc1)=O)(=O)=O
8016-9890	-13.5	-8.33	0	0.00477	0	Cc1nnc2n1nc(-c1cc(S(NCc3ccccc3)(=O)=O)c(C)cc1)c1c2cccc1
8016-9892	-12.1	-6.48	0	0.00546	0	Cc1nnc2n1nc(-c1cc(S(NCc3cnccc3)(=O)=O)c(C)cc1)c1c2cccc1
8017-1344	-12.1	-8.77	0	0.00302	0	Cc(ccc(-c(c1c2cccc1)nn1c2nnc1-c1ccncc1)c1)c1S(N(C)C)(=O)=O
8017-3872	-12	7.61	1	0.59	1	O=C(c1ccc(C2(CC(C3)C4)CC4CC3C2)o1)Nc1ccc(Cc2ccncc2)cc1
8017-3977	-13.4	-5.83	0	0.0698	0	O=S(c(cc1)cc2c1oc1c2cccc1)(Nc1ccc(Cc2ncccc2)cc1)=O
8017-4347	-12.1	6.87	1	0.174	0	O=C(CN(CC1)CCN1C1CCCCC1)Nc(cccc1C(c2c3cccc2)=O)c1C3=O
8017-6259	-13.2	-6.53	0	0.0266	0	CC(N(CC1)c(cc2)c1cc2S(Nc(cc1)cc2c1Sc(cccc1)c1C2=O)(=O)=O)=O
8018-1957	-13.3	7.97	1	0.176	0	O=C(c1cc(-c2ccccc2)nc2ccccc12)NCc(cc1)ccc1-n1cccc1
8018-3820	-12.1	4.24	1	0.0439	0	CN(c(ccc(NC(c1cc(-c2ccccc2)nc2ccccc12)=O)c1)c1N1C)C1=O
8018-3884	-13.3	-2.16	0	0.306	0	Cc1ccc(-c2nnc(CSc3nc(-c4ccccc4)c(-c4ccccc4)[nH]3)o2)o1
8018-3962	-12.7	-0.565	0	0.037	0	CN(c(ccc(C(Nc(cc1)ccc1-c1cc(cccc2)c2o1)=O)c1)c1C(N1C)=O)C1=O
8018-5553	-12.5	4.95	1	0.0216	0	CS(N(CCC1)c(cc2)c1cc2C(Nc1ccc(Cc2ccncc2)cc1)=O)(=O)=O
8018-7279	-13.2	-4.63	0	0.0265	0	O=C(CCC1)N1c(cc1)ccc1S(NCCc(cc1)cc2c1oc1c2cccc1)(=O)=O
8018-8249	-12.2	0.297	0	0.0101	0	Cc(cc1)cc(-n2nc(cccc3)c3n2)c1OCC(Nc1cc2ccccc2nc1)=O
8018-9460	-13.2	-8.59	0	0.0729	0	O=C(c(cc1)cc(C(c2c3cccc2)=O)c1C3=O)N1C[C@H](COc2ccccc2)OCC1
8019-3919F	-12.1	-4.99	0	0.00461	0	Cc(cc1)cc(-n2nc(cccc3)c3n2)c1OCC(Nc(cc1)cc(CO2)c1C2=O)=O
8019-4035	-12.5	2.02	0	0.019	0	O=C(COc(cccc1)c1C(Nc1nccs1)=O)Nc(cc1)cc2c1c(cccc1)c1o2
8019-4977	-14.4	-3.76	0	0.00536	0	O=C(c(cc1)ccc1C1=Cc(cccc2)c2OC1=O)Nc1nc(ccc(F)c2)c2s1
8019-9368	-12	-2.92	0	0.092	0	COc(cc1)ccc1C(/C=C(/c(cccc1)c1N1Cc(cc2)ccc2Cl)\C1=O)=O
8020-0972	-12.6	-10.3	0	0.0289	0	Nc1c(C(c(cc2)cc3c2OCO3)=O)sc2nc(CCN(Cc3ccccc3)C3)c3cc12
8020-1256	-12	-3.24	0	0.115	0	Cc1c(c(nc(-c(cccc2)c2C(O)=O)n2c3nc4c2cccc4)c3s2)c2nc(C)c1
8020-4047	-12.6	-2.73	0	0.89	1	O=C(NCc1cc(-c2cc(Cl)ccc2)no1)NCc1cc(-c2cccc(Cl)c2)no1
8137-0182	-13	-1.08	0	0.17	0	Cc1nc(N/C(/NCCc2c[nH]c3c2cccc3)=N/C(c(cccc2)c2F)=O)nc(C)c1
8264-0668	-12.3	1.18	0	0.0731	0	O=C(c1ccc(CN(CC2)Cc3c2cccc3)cc1)Nc(cc1)ccc1S(N1CCCC1)(=O)=O
8264-0671	-13.2	-1.19	0	0.0129	0	O=C(c1ccc(CN(CC2)Cc3c2cccc3)cc1)NCc(cc1)cc2c1OCO2
8289-4555	-13.2	-10.9	0	0.00413	0	O=C(c1cccc(C2=Cc(cccc3)c3OC2=O)c1)Nc1cc2nn(-c3ccccc3)nc2cc1
8343-0137	-12.5	-2.29	0	0.716	1	Cc1nc(N/C(/NCCc2c[nH]c(cc3)c2cc3Cl)=N/C(c(cc2)ccc2OC)=O)nc(C)c1
8539-0527	-12.8	6.4	1	0.0877	0	O=C1Nc(cc(cc2)-c3cc(-c(cc4)ccc4Cl)c(COc4c-5cccc4)c5n3)c2OC1
A0060816	-13.3	-10.6	0	0.0201	0	O=C(c(cc1)cc(NC(N2c3ccccc3)=S)c1C2=O)NCc1cccc(Cl)c1
A0061804	-12.7	-9.28	0	0.00726	0	COc(ccc(Cl)c1)c1NC(c(cc1)cc(NC(N2c(cc3)ccc3F)=S)c1C2=O)=O
C066-1583	-12.7	7.88	1	0.215	0	Cc1c(cc(cc2)NC(CCC(Nc(cccc3)c3OC)=O)=O)c2nc(N2CCOCC2)c1
C066-2282	-12.1	7.22	1	0.861	1	Cc1c(cc(cc2)NC(CCC(NC3CCCC3)=O)=O)c2nc(N2CCCCC2)c1
C095-0119	-13.3	4.23	1	0.67	1	Cc1c(cc(cc2)NC(CCN(c(cccc3)c3O3)C3=S)=O)c2nc(N2CCCCC2)c1
C095-0198	-12.2	8.58	1	0.15	0	Cc1c(cc(cc2)NC(CCc(cc3)ccc3OC)=O)c2nc(N2CCOCC2)c1
C095-0454	-12.3	7.65	1	0.871	1	Cc1c(cc(cc2)NC(CCc(cc3)ccc3OC)=O)c2nc(N(CC2)CCN2c2ncccn2)c1
C138-2024	-12.1	14.2	1	0.399	0	Cc1cccc(OCC(Nc2cc3c(C)cc(N4CCN(C)CC4)nc3cc2)=O)c1
C200-5362	-13.3	-5.14	0	0.0342	0	Cc(cc1)ccc1-c1nc(C2=Cc3cccc(OCc4cccc(F)c4)c3OC2=O)no1
C200-5466	-12.2	-7.59	0	0.00567	0	Cc(cc1)ccc1-c1noc(C2=Cc3cccc(OCc4ccccc4)c3OC2=O)n1
C200-6336	-12.2	-2.82	0	0.128	0	O=C(CSC(C1)=Nc(cccc2)c2N=C1c1ccccc1)Nc1cccc2ccccc12
C200-8824	-12.2	-11	0	0.00827	0	CCOc(ccc(-c1noc(-c2c3nc(C)c(Cc4c(C)cccc4)c(C)n3nc2)n1)c1)c1OC
C200-8938	-12	-10.1	0	0.172	0	O=C1NC(SCc2nc(-c3cccc(Br)c3)no2)=Nc2c1[nH]cc2-c1ccccc1
C200-9175	-14.4	-3.61	0	0.0214	0	CC(C)Oc(cc1)ccc1-c1noc(CSc(cc2)nnc2-c2cc(C)c(C)cc2)n1
C201-1552	-12.4	0.633	0	0.00163	0	CC(C)c(cc1)ccc1NC(CSc(cc1)nnc1N(CC1)Cc2c1cccc2)=O
C201-1675	-13	1.13	0	0.00223	0	O=C(CSc(cc1)nnc1N(CC1)CCN1c(cccc1)c1Cl)Nc1cc(CCC2)c2cc1
C201-1820	-12.5	2.56	0	0.00653	0	O=C(CSC(C1)=Nc(cccc2)c2N=C1c1ncccc1)Nc1cc(CCC2)c2cc1
C204-0034	-12	9.02	1	0.182	0	Cc1c(cc(cc2)NC(CCC(N(C)Cc3ccccc3)=O)=O)c2nc(N2CCOCC2)c1
C204-0162	-12.3	12.5	1	0.133	0	Cc1c(cc(cc2)NC(CCC(NCc3cccs3)=O)=O)c2nc(N2CCOCC2)c1
C218-0539	-12	-12	0	0.0669	0	Cc(c(Cc1cccc(Cl)c1)c(n1nc2)O)nc1c2C(NCCc1ccccc1)=O
C226-1587	-12	-7.23	0	0.0348	0	Oc1cccc(-c2cc(C(Nc3cn(Cc(ccc(Cl)c4)c4Cl)nc3)=O)no2)c1
C237-0233	-13.4	7.97	1	0.127	0	CC(CC(C)C1)CN1c1cc(C)c(cc(cc2)NC(CCC(NCc3ccco3)=O)=O)c2n1
C289-0723	-12.9	-0.474	0	0.0383	0	O=C(CCc1nc(-c(cccc2)c2F)no1)Nc(cc1)ccc1Oc1ccccc1
C301-1627	-12.8	-8.63	0	0.12	0	O=C(/C=C1\Nc(ccc(C(NCc(cccc2)c2Cl)=O)c2)c2NC1=O)c(cc1)ccc1Cl
C301-4864	-13.3	2.54	0	0.0493	0	O=C(c1nnc(-c2ccc(CN(CC3)Cc4c3cccc4)cc2)o1)NCc(cc1)ccc1F
C301-4918	-12.7	7.61	1	0.225	0	O=C(c1nnc(-c2ccc(CN(CC3)Cc4c3cccc4)cc2)o1)NCCc1ccccc1
C301-5517	-12.3	-14.2	0	0.0231	0	O=C(c1c2cccc1)NN(c(cc1)ccc1S(N(CC1)c3c1cccc3)(=O)=O)C2=O
C301-5542	-12.3	-10.7	0	0.00454	0	O=C(c1c2cccc1)NN(c(cc1)ccc1S(NCc1ccccc1)(=O)=O)C2=O
C301-8950	-12.5	-2.92	0	0.029	0	Clc1c(CN2CCC(CNc3nn4nnnc4c4c3cccc4)CC2)cccc1
C301-9541	-12	-9.24	0	0.0378	0	O=C(c(cc1)cc2c1OCO2)Nc(cc1)ccc1SCC(N=C1N2C=CC=C1)=CC2=O
C301-9960	-12.8	3.02	0	0.164	0	COc1cccc(NC(Nc(cc2)ccc2SCc2nnc(-c3ccccc3)o2)=O)c1
C301-9984	-12	-1.92	0	0.00787	0	O=C(c(cc1)cc2c1OCO2)Nc(cc1)ccc1SCc1nnc(-c2ccccc2)o1
C340-0400	-12.1	0.0278	0	0.0286	0	Cc1c(cc(cc2)NC(NCc(cc3)cc4c3OCO4)=S)c2nc(N2CCOCC2)c1
C367-0110	-12.5	-15.8	0	0.391	0	O=C(C1=CC=CN2C1=Nc(sc1c3CCCC1)c3C2=O)NC1CCCCCCC1
C369-0447	-12.5	1.38	0	0.043	0	COc1ccc(cc(cc(C(NCC2(CCCC2)c2ccccc2)=O)o2)c2n2)c2c1
C370-3775	-12.5	-3.66	0	0.107	0	CCCCC(SC1=NC(/C2=C/c3cccn3-c3cccc4ccccc34)=O)=NN1C2=N
C370-3776	-12	-0.303	0	0.225	0	CCCCC(SC1=NC(/C2=C/c3cccn3-c3cc4ccccc4cc3)=O)=NN1C2=N
C382-0359	-12.7	-7.73	0	0.000251	0	O=C(c1ccc(CNS(c(cc2)ccc2Br)(=O)=O)cc1)N(CC1)c2c1cccc2
C385-0360	-12.2	-33.1	0	0.0242	0	O=C(C1=CNc(ccc(S(Nc(cccc2)c2F)(=O)=O)c2)c2C1=O)NCc1ccccc1
C385-0718	-12	-29.3	0	0.0322	0	CC(C)c(cc1)ccc1NS(c(cc1)cc2c1NC=C(C(NCc1cnccc1)=O)C2=O)(=O)=O
C430-1068	-12.3	-8.22	0	0.575	1	COc1ccc(CN(C=Cc(c2c3)nc(C=CN4Cc(cc5)ccc5OC)c3C4=O)C2=O)cc1
C430-5276	-12.8	-8.86	0	0.034	0	Cc(c(c1nc(C)c2)c2C(NCc(cc2)ccc2Cl)=O)nn1-c1cc(C)c(C)cc1
C508-0047	-14.1	-8.45	0	0.0318	0	O=C(/C(/C1=O)=C\c(o2)ccc2Sc2cccc3ccccc23)NN1c1ccccc1
C508-0497	-13.2	-4.02	0	0.0108	0	N=C(/C1=C\c(o2)ccc2Sc2cccc3ccccc23)N2N=C(Cc3ccccc3)SC2=NC1=O
C530-1333	-12.1	-5.42	0	0.221	0	Cc1cc(CN(c(cc(cc2)C(N3CCCC3)=O)c2S(c2c3cccc2)(=O)=O)C3=O)c(C)cc1
C561-0679	-13	-7.13	0	0.0213	0	Cc1c(CCC(Nc2cccc(SC)c2)=O)c(C)nc2cc(-c3ccccc3)nn12
C561-0763	-12.4	-3.71	0	0.00379	0	Cc1nn2c(C)c(CCC(Nc3cnccc3)=O)c(C)nc2c1-c(cc1)ccc1F
C561-0801	-13.8	-14.3	0	0.0605	0	Cc1nn2c(C)c(CCC(N(C)c3ccccc3)=O)c(C)nc2c1-c(cc1)ccc1F
C561-1011	-12.7	-7.56	0	0.00512	0	C[C@@H](c1ccccc1)NC(CCc(c(C)nc1c2)c(C)n1nc2-c1cccc(F)c1)=O
C561-1022	-13	-6.41	0	0.126	0	Cc1c(CCC(NCc2ncccc2)=O)c(C)nc2cc(-c3cccc(F)c3)nn12
C561-1120	-12.7	-8.64	0	0.012	0	Cc1cccc(CCNC(CCc(c(C)nc2c3)c(C)n2nc3-c(cccc2)c2OC)=O)c1
C561-1281	-12.4	-9.52	0	0.0293	0	Cc1nn2c(C)c(CCC(NCCc(cc3)ccc3SC)=O)c(C)nc2c1-c1ccccc1
C561-1286	-12.9	-8.56	0	0.0245	0	Cc1nn2c(C)c(CCC(Nc3cccc(SC)c3)=O)c(C)nc2c1-c1ccccc1
C561-1304	-12.7	-6.21	0	0.018	0	Cc1nn2c(C)c(CCC(Nc(cccc3)c3C(N)=O)=O)c(C)nc2c1-c1ccccc1
C561-1339	-13.1	-9.86	0	0.0428	0	Cc1nn2c(C)c(CCC(NCc3cccc(Cl)c3)=O)c(C)nc2c1-c1ccccc1
C561-2014	-14.2	-5.07	0	0.0114	0	C[C@@H](c1ccccc1)NC(CCc1c(C)nc2n(-c3ccc(C)cc3)nc(C)c2c1C)=O
C561-2057	-12.3	-10.5	0	0.0104	0	Cc1nn2c(C)c(CC(NCCc(cc(cc3)OC)c3OC)=O)c(C)nc2c1-c1ccccc1
C561-2152	-13.3	15.3	1	0.227	0	CC(C)(C)n1nc(C)c2c(C)c(CCC(Nc(cc3)cc4c3nc(-c3cnccc3)[nH]4)=O)c(C)nc12
C561-2562	-13.1	-3.9	0	0.0282	0	Cc(c(c1nc(C)c2)c2C(Nc(cccc2)c2C(c2ccccc2)=O)=O)nn1-c1ccc(C)cc1
C561-2565	-12.1	-4.98	0	0.0364	0	Cc(c(c1nc(C)c2)c2C(Nc2c(C)ccc(Cl)c2)=O)nn1-c1ccc(C)cc1
C561-2725	-12.1	-7.27	0	0.231	0	CCOc1ccc(CCNC(c2c(c(C)nn3-c(cccc4)c4Cl)c3nc(C)c2)=O)cc1
C561-2819	-12.1	-1.61	0	0.0233	0	Cc(c(CCC(NCc(cccc1)c1Cl)=O)c(C)nc1N(C)C(N2C)=O)c1C2=O
C561-3057	-12	-2.18	0	0.0157	0	Cc1noc(C)c1CCNC(c1c(c(C)nn2-c3ccc(C)cc3)c2nc(C)c1)=O
C561-3061	-14	-3.78	0	0.144	0	Cc(c(c1nc(C)c2)c2C(NCCc2c[nH]c(cc3)c2cc3OC)=O)nn1-c1ccc(C)cc1
C567-0027	-12.1	-15.5	0	0.00261	0	CCc(cc1)ccc1C(C1=CN(Cc2ccccc2)c(cc2OCOc2c2)c2C1=O)=O
C567-0181	-12	-17	0	0.00576	0	O=C(c(cc1)cc2c1OCO2)C1=CN(Cc(cc2)ccc2Cl)c(cccc2)c2C1=O
C567-0317	-12	-14.5	0	0.0112	0	Cc(cc1)ccc1C(C1=CN(Cc2cccc(F)c2)c(cc2OCOc2c2)c2C1=O)=O
C567-0437	-12.4	-13	0	0.0037	0	Cc1ccc(CN(C=C2C(c3cc(C)c(C)cc3)=O)c(cc3OCOc3c3)c3C2=O)cc1
C567-0587	-12.6	-16.2	0	0.00363	0	O=C(c(cc1)cc2c1OCO2)C1=CN(Cc(cc2)ccc2F)c(cc2OCOc2c2)c2C1=O
C567-0737	-12	-14.5	0	0.00432	0	Cc(cc1)c(C)cc1C(C1=CN(Cc(cccc2)c2OC)c(cc2OCOc2c2)c2C1=O)=O
C611-0435	-12.4	0.121	0	0.0759	0	COc(ccc(Cl)c1)c1NC(c(sc1c2cc(CN(Cc3ccccc3)CC3)c3n1)c2N)=O
C614-0989	-12.1	-8.34	0	0.0125	0	CCOc1cc(NC(CCc2c(C)n3nc4nc(C)cc(C)c4c3nc2C)=O)cc(OCC)c1
C620-0453	-13.3	-1.63	0	0.0973	0	O=C(c(cccc1)c1-c1c2c(c(NCc3ccccc3)c3)no1)c2c3NCc1ccco1
C647-0510	-12.2	-7	0	0.0505	0	CCOc(cc1)ccc1NC(CN(C=C1C(c2ccc(C)cc2)=O)c(cccc2)c2C1=O)=O
C647-0730	-13.1	-9.93	0	0.00274	0	Cc(cc1)ccc1C(C1=CN(CC(Nc2cc(C)c(C)cc2)=O)c(ccc(C)c2)c2C1=O)=O
C647-0893	-13	-9.93	0	0.000983	0	CCc(cc1)cc2c1N(CC(Nc1cccc(Cl)c1)=O)C=C(C(c1ccccc1)=O)C2=O
C647-0907	-12.7	-12.8	0	0.0191	0	CCc(cc1)cc2c1N(CC(Nc1c(C)cccc1)=O)C=C(C(c1ccc(C)cc1)=O)C2=O
C660-1577	-12.2	-3.23	0	0.0161	0	Cc(cc1)ccc1-c1nnc(-c2nc3ccccc3c(NCc(cc3)cc4c3OCO4)n2)o1
C679-4046	-12.2	-9.48	0	0.168	0	CC(SC1=NC(COc2cc(NC(/C=C/c3ccccc3)=O)ccc2)=C2)=NN1C2=O
C679-5402	-12.5	-0.833	0	0.24	0	CC(N12)=CSC2=NC(COc2cc(NC(c3cc(F)ccc3)=O)ccc2)=CC1=O
C680-0940	-12.1	-5.43	0	0.076	0	Cc1cccc(-c(nnn2c(cc3)c4cc3Cl)c2nc4NCCc(cc2)ccc2S(N)(=O)=O)c1
C699-0340	-12.6	-9.68	0	0.0201	0	Cc1ccc(CN2c(cc(cc3)C(NCc(cc4)cc5c4OCO5)=O)c3SCC2)cc1
C700-2549	-12.7	-9.76	0	0.000564	0	CC(Nc(cc1)ccc1S(NCc1cc(N(CC2)C(c3ccccc3)=O)c2cc1)(=O)=O)=O
C700-2645	-12.4	-9.11	0	0.00103	0	COc1cc(CCC(NCc2cc(N(CC3)C(c4ccccc4)=O)c3cc2)=O)cc(OC)c1OC
C707-1340	-12.5	-4.7	0	0.00315	0	O=C(Cn(c1c2cccc1)nc2-c1ccccc1)NCc(cccc1)c1Br
C791-0689	-13	2.73	0	0.7	1	C[C@@H](CCC1=Nc2c3c(C)c(NC(NCCC4=CCCCC4)=O)s2)CCN1C3=O
C795-2531	-14	12.1	1	0.844	1	O=C(Cc(cc1)ccc1NC(Nc1cc(CN(Cc2ccccc2)C2)c2cc1)=O)NCc1ccccc1
C796-0266	-12.8	-2.71	0	0.029	0	Cc1ccc(CN2c(cc(cc3)C(NCc(cccc4)c4Br)=O)c3SCC2)cc1
C796-0303	-13	-5.34	0	0.0356	0	Cc1c(CNC(c(cc2)cc3c2SCCN3Cc(cc2)ccc2F)=O)cccc1
C798-1114	-12.9	-3.8	0	0.0206	0	COc(ccc(CCNC(c1cc([nH]c(-c2ccccc2)c2)c2cc1)=O)c1)c1OC
C919-0031	-12.8	-5.42	0	0.0158	0	Cc(c1c(C)c(CCC(NCc(cccc2)c2Cl)=O)c(C)nc11)nn1-c1ccccc1
C919-0059	-13.3	-7.38	0	0.00748	0	Cc(c1c(C)c(CCC(NCc(cc2)ccc2OC)=O)c(C)nc11)nn1-c1ccccc1
C919-0477	-12	-3.16	0	0.00288	0	Cc1cc(C)nc2nn3c(C)c(CCC(Nc(ccc(Br)c4)c4F)=O)c(C)nc3c12
C987-0010	-13.1	-4.71	0	0.162	0	Cc(c1c(C)c(CCC(NCc2ncccc2)=O)c(C)nc11)nn1-c1ccc(C)cc1
C987-0031	-13.1	-8.62	0	0.0337	0	Cc(c1c(C)c(CCC(NCc(cc2)ccc2Cl)=O)c(C)nc11)nn1-c1ccc(C)cc1
C987-0049	-13	-4.08	0	0.193	0	Cc(c1c(C)c(CCC(Nc(cccc2)c2F)=O)c(C)nc11)nn1-c1ccc(C)cc1
C999-0157	-13.2	-14.8	0	0.00342	0	Cc(c1c(C)c(CCC(NCc(cc2)cc3c2OCO3)=O)c(C)nc11)nn1-c1cc(C)c(C)cc1
C999-0184	-13.4	-9.1	0	0.00862	0	Cc(c1c(C)c(CCC(NCc2cc(OC)ccc2)=O)c(C)nc11)nn1-c1cc(C)c(C)cc1
C999-0185	-13.1	-9.67	0	0.0127	0	Cc(c1c(C)c(CCC(Nc(cc2)cc3c2OCO3)=O)c(C)nc11)nn1-c1cc(C)c(C)cc1
C999-0252	-12.4	-6.24	0	0.00518	0	Cc1c(CC(Nc2cccc(SC)c2)=O)c(C)nc2cc(-c3ccccc3)nn12
C999-1087	-12.6	-8.46	0	0.000972	0	C[C@@H](CNC(Cc1c(C)n2nc(C)c(-c(cc3)ccc3F)c2nc1C)=O)c1ccccc1
D033-0080	-12.4	-11.6	0	0.206	0	CCc(cc1)ccc1C(c(n(cccc1)c1c1C(Nc(cccc2)c2Cl)=O)c1N)=O
D049-0117	-12	-14.4	0	0.0201	0	CC(C)c1cc(OCc2nn(cnc3c4cnn3-c(cc3)ccc3OC)c4n2)c(C)cc1
D049-0214	-12.4	-7.17	0	0.0018	0	Brc1cc(-n2ncc3c2ncn2nc(Cc4ccccc4)nc23)ccc1
D049-0218	-12	-11.6	0	0.0301	0	Clc(cc1)ccc1OCc1nn(cnc2c3cnn2-c2cccc(Br)c2)c3n1
D089-0533	-12.1	1.59	0	0.547	1	Cc1c(C(NCc2ccccc2)=O)c2c(CN3CCN(Cc4ccccc4)CC3)c(O)ccc2o1
D144-0153	-13	-1.2	0	0.409	0	O=C1Oc(c2c(cc3)OCN(Cc4cccc(Cl)c4)C2)c3C(c2ccccc2)=C1
D144-0227	-12.6	-0.735	0	0.421	0	COc(ccc(CN(Cc1c(c(C(c2ccccc2)=C2)c3)OC2=O)COc1c3Cl)c1)c1OC
D144-0279	-13	-6.97	0	0.154	0	O=C1Oc(c2c(cc3)OCN(Cc(cc4)cc5c4OCO5)C2)c3C(c2ccccc2)=C1
D144-0424	-12.1	0.679	0	0.301	0	COc(ccc(CCN(C1)COc(cc2)c1c(O1)c2-c(cccc2)c2C1=O)c1)c1OC
D144-1036	-12.3	-1.98	0	0.021	0	CC(c(c(OC)cc(OC)c1)c1O1)=C(CC(NCc2cccc(Cl)c2)=O)C1=O
D144-1159	-12	-5.38	0	0.0134	0	CC(c(ccc(OC)c1)c1O1)=C(CCC(NCc(cc2)cc(OC)c2OC)=O)C1=O
D146-0083	-14.1	-4.46	0	0.0144	0	Cc(c1c2)coc1c(C)c(O1)c2C(C)=C(CCC(NCc2cccc(Cl)c2)=O)C1=O
D146-0213	-13.6	-1.83	0	0.00619	0	Cc(c1c2)coc1c(C)c(O1)c2C(C)=C(CC(NCc(cc2)ccc2OC)=O)C1=O
D146-0218	-13.9	-0.88	0	0.00396	0	Cc(c1c2)coc1c(C)c(O1)c2C(C)=C(CC(NCCc(cccc2)c2F)=O)C1=O
D146-0308	-13.9	-5.66	0	0.0291	0	Cc1coc2c1c(C)cc(O1)c2C(C)=C(CC(NCc2cccc(Cl)c2)=O)C1=O
D146-0310	-12.6	-7.4	0	0.00397	0	Cc1coc2c1c(C)cc(O1)c2C(C)=C(CC(NCc(cccc2)c2OC)=O)C1=O
D146-0315	-14	-11.3	0	0.00216	0	Cc1coc2c1c(C)cc(O1)c2C(C)=C(CC(NCc(cc2)cc3c2OCO3)=O)C1=O
D146-0433	-12.9	7.62	1	0.0089	0	CC(c(c(O1)c2)cc3c2occ3-c(cc2)ccc2F)=C(CC(NCc2ccco2)=O)C1=O
D153-0073	-12.5	-5.93	0	0.00587	0	CC(c1nn(-c(cc2)ccc2F)nc1Nc(cc1)ccc1N(C1)Cc2c1cccc2)=O
D183-0130	-12.6	5.11	1	0.0169	0	Cc(cc1)ccc1Nc1nc(N2CCOCC2)nc(Oc(cc2)nnc2OCc2ccccc2)n1
D216-2120	-12.5	9.87	1	0.0943	0	O=C(NC[C@@H]1CN(CCc2ccccc2)CC1)Nc(cc1)ccc1Br
D233-0105	-12.6	-7.05	0	0.0171	0	Cc1ccc(CSc(nc2)nc(C(NCc(cc3)cc4c3OCO4)=O)c2Cl)cc1
D234-0033	-12	-13	0	0.0196	0	Cc1cc2nc(-c3cc(NS(c4c(C)cc(C)c(C)c4)(=O)=O)c(C)cc3)cn2cc1
D282-0311	-12.8	2.02	0	0.0676	0	O=C(Cc1csc(-c2ccccc2)n1)Nc(cc1)ccc1OCc1ccccc1
D335-3214	-12.4	-4.67	0	0.0881	0	COc(cc1)ccc1-c1nc(CCNC(Cc2cccc3ccccc23)=O)cs1
D337-1076	-13.5	-3.02	0	0.0693	0	C[C@@H](C1)Oc(cc2)c1cc2-c1cc(C(Nc(cccc2)c2C(c2ccccc2)=O)=O)no1
D349-0348	-12	-9.49	0	0.0111	0	Cc1cccc(-c2noc(-c(cccc3)c3OCC(NCCc3ccccc3)=O)n2)c1
D349-1547	-12.1	-7.93	0	0.00695	0	O=C(COc(cccc1)c1-c1nc(-c(cccc2)c2Cl)no1)NCc1ccccc1
D351-2148	-12.3	-9.83	0	0.118	0	CCc(cc1)ccc1NC(c(nc1-c2ccccc2)nn1-c(cc1)ccc1Cl)=O
D351-2707	-12.2	-12.3	0	0.0809	0	Cc(cc1)cc(C)c1NC(c(nc1-c(cc2)ccc2OC)nn1-c(cc1)ccc1Cl)=O
D354-0072	-12.8	0.08	0	0.0553	0	Cc(ccc(-c1cc(C(Nc(cccc2)c2C(c2ccccc2)=O)=O)no1)c1)c1F
D400-0044	-13.7	2.35	0	0.0108	0	NC(c(cc1)ccc1NC(COc1cc(-c2nc(-c3ccccc3)no2)ccc1)=O)=O
D400-0152	-12.3	-4.74	0	0.00223	0	Cc(cc1)ccc1-c1noc(-c2cccc(OCC(NCc3cnccc3)=O)c2)n1
D400-0180	-12.8	-11.7	0	0.000475	0	Cc(cc1)ccc1-c1noc(-c2cccc(OCC(NCc(cccc3)c3OC)=O)c2)n1
D400-0201	-12.5	-0.752	0	0.00547	0	COc(cc1)ccc1-c1noc(-c2cccc(OCC(Nc(cc3)ccc3F)=O)c2)n1
D400-0267	-12.3	-1.28	0	0.0441	0	Cc1cccc(NC(COc2cc(-c3nc(-c(cc4)ccc4OC)no3)ccc2)=O)n1
D400-3298	-12.1	-10.3	0	0.0251	0	Cc1ccc(CNC(c(cccc2)c2OCc2nc(-c(cc3)ccc3OC)no2)=O)cc1
D400-3614	-12.4	4.15	1	0.0253	0	COc(cc(cc1)-c2noc(-c3ccccc3)n2)c1OCC(Nc1cccc(Cl)c1)=O
D400-3638	-12.1	0.331	0	0.0212	0	CCOc(cc1)ccc1NC(COc(ccc(-c1noc(-c2ccccc2)n1)c1)c1OC)=O
D400-3932	-13.2	1.07	0	0.0287	0	CC(Nc(cc1)ccc1NC(COc(ccc(-c1noc(-c2ccc(C)cc2)n1)c1)c1OC)=O)=O
D400-3936	-12.3	0.815	0	0.048	0	Cc(cc1)ccc1-c1nc(-c(cc2)cc(OC)c2OCC(Nc(ccc(OC)c2)c2OC)=O)no1
D400-4192	-12.6	0.861	0	0.201	0	CCOc(cc(cc1)-c2noc(-c3ccccc3)n2)c1OCC(Nc1cc(C)ccc1)=O
D401-0328	-12.1	-4.84	0	0.199	0	CSc(cc1)ccc1-c1c(Nc2cc(C(NCCc3ccccc3)=O)ccc2)n(ccnc2)c2n1
D420-4950	-13.2	2.24	0	0.217	0	Cc1ccc(cc(-c2noc(CCC(NCCc3ccccc3)=O)n2)c(O)n2)c2c1
D420-5024	-14	-0.152	0	0.0747	0	Cc1ccc(CNC(CCc2nc(-c3cc4ccc(C)cc4nc3O)no2)=O)cc1
D420-5049	-14.2	2.26	0	0.0277	0	Cc1ccc(cc(-c2noc(CCC(Nc3cccc(Cl)c3C)=O)n2)c(O)n2)c2c1
D420-5077	-13.1	1.28	0	0.283	0	Cc(cccc1cc2-c3noc(CCC(Nc4cc(OC)ccc4)=O)n3)c1nc2O
D420-5121	-12.7	1.57	0	0.257	0	CC(C)c(cccc1)c1NC(CCc1nc(-c2cc3cccc(C)c3nc2O)no1)=O
D420-5323	-12.9	-2.24	0	0.0159	0	Cc(cc1cc2-c3noc(CCC(NCc(cccc4)c4OC)=O)n3)ccc1nc2O
D420-5381	-13.4	4.61	1	0.677	1	CCOc(cc1)ccc1NC(CCc1nc(-c2cc3ccccc3nc2O)no1)=O
D420-5477	-13.4	1.95	0	0.226	0	Oc1nc2ccccc2cc1-c1noc(CCC(NCc(cccc2)c2Cl)=O)n1
D430-0339	-12.3	7.43	1	0.897	1	Cc(cc1)c(C)cc1C(Nc(cc1)ccc1Nc1nc(C)nc(N2CCCC2)c1)=O
D430-0420	-12.3	9.45	1	0.96	1	Cc1nc(N2CCCCC2)cc(Nc(cc2)ccc2NC(CCc2ccccc2)=O)n1
D430-0423	-13.7	2.55	0	0.98	1	Cc1nc(N2CCCCC2)cc(Nc(cc2)ccc2NC(C2=Cc(cccc3)c3OC2=O)=O)n1
D430-0475	-13.7	3.57	0	0.518	1	Cc1nc(N2CCOCC2)cc(Nc(cc2)ccc2NC(C2=Cc(cccc3)c3OC2=O)=O)n1
D439-3508	-12	-0.207	0	0.0812	0	CC(C)N(C=NC1=NC(COc(cc2)ccc2NC(c(cccc2)c2F)=O)=C2)N1C2=O
D439-3515	-12.2	3.52	0	0.0497	0	CC(C)N(C=NC1=NC(COc(cc2)ccc2NC(COc2c(C)ccc(C)c2)=O)=C2)N1C2=O
D443-1927	-12.1	8.74	1	0.352	0	Cc1c(C(Nc2c(C)cccc2C)=O)nnn1-c1cc2c(-c3ccccc3)onc2cc1
D457-0641	-12.3	0.454	0	0.0433	0	C(CN(CC1)c(c2c3cccc2)nn2c3nnc2)N1C(c1ccccc1)c1ccccc1
D472-1009	-12.7	-8.1	0	0.0163	0	Cc(c1c2ncn3nc(Cc4ccccc4)nc13)c(C)n2-c1nc(cccc2)c2s1
D481-1676	-12	2.43	0	0.13	0	Cc1c(Cc2cc(F)ccc2)c(C)nn1-c1nc(CC(Nc2nccc(C)c2)=O)cs1
D494-0405	-12.8	-5.68	0	0.107	0	c(cc1)ccc1-c1nc2nc(-c3cnccc3)nn2c(Nc2cc3ccccc3cc2)c1
D494-0750	-13.9	-1.25	0	0.0602	0	Cc1nc2nc(-c3cnccc3)nn2c(Nc(cc2)ccc2OC(c2cccc3ccccc23)=O)c1
D509-0061	-14.4	-4.39	0	0.0964	0	CC(Nc(c(C)cc(C)c1)c1C(C(N1)=O)=NN=C1SCC(Nc1cccc2ccccc12)=O)=O
D515-0739	-12	-1.56	0	0.116	0	Cc1c(CNC(c2cc(Nc3cc(C)nc4nc(-c5cnccc5)nn34)ccc2)=O)cccc1
D515-0778	-12.5	5.71	1	0.474	0	Cc1nc2nc(-c3cnccc3)nn2c(Nc2cccc(C(Nc3nc(cccc4)c4[nH]3)=O)c2)c1
D523-1715	-13.2	-3.08	0	0.0221	0	Cc1c(C(NCCc2nc(-c3ccccc3)no2)=O)oc2c1ccc(Br)c2
D576-0093	-12.5	4.78	1	0.899	1	Cc1cc(Nc(cc2)ccc2NC(c(c(F)ccc2)c2F)=O)nc(N2CCCC2)n1
D576-0190	-12.6	4.29	1	0.472	0	Cc(cccc1)c1C(Nc(cc1)ccc1Nc1nc(N2CCOCC2)nc(C)c1)=O
D576-0199	-12.2	6.15	1	0.8	1	CCOc(cc1)ccc1C(Nc(cc1)ccc1Nc1nc(N2CCOCC2)nc(C)c1)=O
D576-0214	-12.2	4.57	1	0.833	1	Cc1cc(Nc(cc2)ccc2NC(c(c(F)ccc2)c2Cl)=O)nc(N2CCOCC2)n1
D576-0218	-12.1	6.69	1	0.774	1	Cc1cc(Nc(cc2)ccc2NC(c2cccc3ccccc23)=O)nc(N2CCOCC2)n1
D576-0228	-12.6	1.47	0	0.709	1	Cc1cc(Nc(cc2)ccc2NC(c(cc2)cc3c2OCO3)=O)nc(N2CCOCC2)n1
D619-0541	-12.5	-10.9	0	0.0341	0	Cc1cccc(OCc2nc(-c(cccc3)c3OCC(NCc3ccccc3)=O)no2)c1
D626-0185	-12.8	1.91	0	0.183	0	Cc1c(C(Nc2ccc(Cc3ccncc3)cc2)=O)sc(COc2ccc(C)cc2)n1
D629-0111	-12.9	0.421	0	0.0234	0	O=C(Cc1csc(COc2ccccc2)n1)Nc(cc1)ccc1Oc1ccccc1
D643-0017	-12.4	-5.4	0	0.673	1	CC(C)c(ccc(C)c1)c1OCc1nn(cnc2c3sc4nc(C)cc(C)c24)c3n1
D643-0110	-13.7	-3.27	0	0.535	1	Cc1cc(OCc2nn(cnc3c4sc5nc(C(F)F)cc(C)c35)c4n2)cc(C)c1
D643-0125	-12.8	1.24	0	0.158	0	Cc1cc(C(F)F)nc2c1c(ncn1nc(Cc(cc3)ccc3Cl)nc11)c1s2
D643-0128	-13.8	-1.43	0	0.135	0	C[C@@H](c1nn(cnc2c3sc4nc(C(F)F)cc(C)c24)c3n1)Oc1cccc2ccccc12
D655-0041	-12.1	-7.09	0	0.0056	0	C[C@@H](C(Nc(cc1)ccc1-c1nc(-c2ccccc2)no1)=O)Oc(cccc1)c1F
D655-0144	-13.4	-1.02	0	0.0398	0	Cc(cc1)ccc1-c1noc(-c(cc2)ccc2NC(COc2cc(C)cc(C)c2)=O)n1
D655-0222	-12.4	-5.3	0	0.0035	0	C[C@@H](C(Nc(cc1)ccc1-c1nc(-c(cc2)ccc2OC)no1)=O)Oc(cc1)ccc1F
D655-0310	-12.4	-5.43	0	0.00902	0	C[C@@H](C(Nc(cc1)ccc1-c1nc(-c(cc2)ccc2Cl)no1)=O)Oc(cccc1)c1OC
D655-0416	-13.1	1.38	0	0.000498	0	Cc1cccc(OCC(Nc(cc2)ccc2-c2nc(-c(cc3)ccc3F)no2)=O)c1C
D655-0428	-12.6	-2.84	0	0.00146	0	CCc(cc1)ccc1OCC(Nc(cc1)ccc1-c1nc(-c(cc2)ccc2F)no1)=O
D672-0204	-13.1	12	1	0.2	0	O=C(c1ccc(CN(CC2)Cc3c2cccc3)cc1)Nc(cccc1)c1C(NCc1cnccc1)=O
D674-0050	-12	-1.72	0	0.05	0	Cc1cccc(-c2nc(-c3cccc(OCC(Nc(cccc4)c4OC)=O)c3)no2)c1
D674-0082	-13.4	1	0	0.06	0	Cc(cc1)ccc1NC(COc1cccc(-c2noc(-c(cccc3)c3Cl)n2)c1)=O
D674-0108	-12.8	0.287	0	0.0107	0	O=C(COc1cccc(-c2noc(-c3cccc(Cl)c3)n2)c1)Nc(cc1)ccc1F
D674-0123	-12.7	0.891	0	0.295	0	Cc1cccc(NC(COc2cccc(-c3noc(-c(cc4)ccc4Cl)n3)c2)=O)c1
D674-0162	-12.2	0.91	0	0.0364	0	Cc(cc1)ccc1NC(COc1cccc(-c2noc(-c3cccc(F)c3)n2)c1)=O
D674-0186	-13	3.28	0	0.137	0	O=C(COc1cc(-c2noc(-c(cccc3)c3F)n2)ccc1)Nc1cccc(Cl)c1
D674-0208	-12.2	-2.07	0	0.0265	0	COc(cccc1)c1-c1nc(-c2cccc(OCC(Nc(cc3)ccc3F)=O)c2)no1
D674-0214	-12	-9.71	0	0.0208	0	COc(cccc1)c1-c1nc(-c2cccc(OCC(NCc3ccccc3)=O)c2)no1
D674-0226	-12.5	3.74	0	0.0443	0	COc1cccc(-c2nc(-c3cccc(OCC(Nc4cccc(Cl)c4)=O)c3)no2)c1
D674-0261	-12.5	2.04	0	0.152	0	CCOc(cc1)ccc1-c1nc(-c2cccc(OCC(Nc3ccccc3)=O)c2)no1
D674-0346	-12.1	5.66	1	0.121	0	O=C(COc1cc(-c2noc(-c3cccs3)n2)ccc1)Nc1cccc(Cl)c1
D674-0374	-12.2	-7.82	0	0.0985	0	O=C(COc1cc(-c2noc(COc3ccccc3)n2)ccc1)NCc1ccccc1
D674-0404	-13.2	0.665	0	0.586	1	Cc1cccc(OCc2nc(-c3cccc(OCC(Nc4c(C)cccc4)=O)c3)no2)c1
D678-0706	-12.3	0.195	0	0.0313	0	CC(C)c1nc(-c(cc2)ccc2C(NCc2noc(-c3cccc(Cl)c3)n2)=O)no1
D679-1048	-12.2	3.95	1	0.00467	0	O=C(c(cc1)ccc1-c1noc(C2CC2)n1)NCc1noc(Cc2ccccc2)n1
D679-1166	-13	2.49	0	0.0477	0	O=C(CCc1nc(-c2ccccc2)no1)NCc1noc(CCc2ccccc2)n1
D679-1167	-12.7	0.78	0	0.0412	0	O=C(CCc1nc(-c2ccccc2)no1)NCc1noc(COc2ccccc2)n1
D704-1844	-12.1	-5.8	0	0.0103	0	CC(C)c1nc(-c2cc3cccc(C)c3nc2NCc(cc2)cc3c2OCO3)no1
D704-3056	-12.4	9.53	1	0.436	0	Cc1ccc(cc(-c2noc(-c3ccccc3)n2)c(NCCc2ncccc2)n2)c2c1
D705-0133	-12.6	0.485	0	0.0553	0	COc(ccc(NC(COc(cc1)ccc1-c1nc(-c2ccccc2)no1)=O)c1)c1Cl
D705-0228	-13.1	-1.92	0	0.00828	0	CC(c(cc1)ccc1NC(COc(cc1)ccc1-c1nc(-c(cc2)ccc2OC)no1)=O)=O
D705-0307	-12.1	-4.3	0	0.00375	0	C[C@@H](c1ccccc1)NC(COc(cc1)ccc1-c1nc(-c2ccc(C)cc2)no1)=O
D705-0424	-12	-9.67	0	0.0106	0	O=C(c(cccc1)c1OCc1nc(-c2ccccc2)no1)NCc(cc1)ccc1Cl
D705-0669	-12.7	-0.571	0	0.0211	0	COc(cc1)ccc1-c1noc(-c(cc2)ccc2OCC(Nc2cccc(Cl)c2F)=O)n1
D705-0679	-13.1	1.42	0	0.0194	0	O=C(COc(cc1)ccc1-c1nc(-c2ccccc2)no1)Nc(ccc(Cl)c1)c1F
D705-1027	-13.8	-14.1	0	0.00137	0	Cc(cc1)ccc1-c1noc(-c(cc2)ccc2OCC(NCc(cc2)cc3c2OCO3)=O)n1
D715-0816	-14.4	-7.99	0	0.00556	0	O=C(c1c(CC(O2)=Cc(cccc3)c3C2=O)cccc1)N(CC1)CCN1c1ccccc1
D715-0906	-12.4	-12	0	0.0204	0	CCc(c(OC/C=C/c1ccccc1)c1)cc2c1OC=C(c1nc(C)cs1)C2=O
D715-0979	-12.4	-1.62	0	0.143	0	Cc(c(NC(COc(cc1O)cc(OC(c2ccccc2)=C2)c1C2=O)=O)ccc1)c1Cl
D715-1528	-13.5	-0.712	0	0.00823	0	OC[C@H](c1ccccc1)NC(COc(cc1)cc(O2)c1C=C(c(cc1)ccc1F)C2=O)=O
D715-1577	-12	-2.75	0	0.0395	0	COc(cccc1C=C2c(cc3)ccc3OCC(NCCc3c[nH]cn3)=O)c1OC2=O
D718-0935	-12.1	-1.28	0	0.522	1	O=C(c1c(C=C2)nc(N3CCOCC3)nc1)N2c(cc1)ccc1Oc1ccccc1
D725-0024	-12	-2.16	0	0.0844	0	CC(C)c(cc1)ccc1OCC(Nc(cc1)c(C)cc1-c1nc(nccc2)c2o1)=O
D725-0031	-12	-4.22	0	0.0238	0	C[C@@H](C(NCc(cc1)ccc1-c1nc(nccc2)c2o1)=O)Oc(ccc(Cl)c1)c1Cl
E130-0676	-12.2	-0.56	0	0.205	0	Clc1cc(-c2nc(N(CC3)CCN3c3ncccc3)nc-3c2COc2c3cccc2)ccc1
E139-0295	-12.4	-3.88	0	0.0525	0	Oc(ccc(Br)c1)c1C(N1)=NC(Oc2c(C3)c4ccccc4cc2)=C3C1=O
E205-0271	-12.3	-1.32	0	0.304	0	Cc1ccc(Cn2c3nc(NCc(cccc4)c4Cl)nnc3c3c2cccc3)cc1
E205-0526	-12.8	6.42	1	0.283	0	Fc1ccc(Cn2c3nc(NCCc4c[nH]c5c4cccc5)nnc3c3c2cccc3)cc1
E233-1683	-12.3	-5.43	0	0.209	0	Cc1c(C(NCc2ncccc2)=O)oc2c1-c1nn(Cc3cccc(Cl)c3)cc1CC2
E235-1286	-12.1	-2.56	0	0.0129	0	COc1cccc(-c2cn(c(ccc(C(NCCc(ccc(OC)c3)c3OC)=O)c3)c3s3)c3n2)c1
E235-1463	-12.6	-5.93	0	0.00119	0	O=C(c(cc1)cc(s2)c1n1c2nc(-c2ccccc2)c1)NCc(cc1)ccc1F
E456-1508	-12	-14.1	0	0.0129	0	COc(cc1)ccc1N(C=C(C(NCc(cc1)cc2c1OCO2)=O)c1c2cccc1)C2=O
E568-0071	-12.1	-4.18	0	0.51	1	Cc(c(c1nc(C)c2)c2C(N(CC2)CCN2c2c(C)ccc(Cl)c2)=O)nn1-c1ccc(C)cc1
E568-0190	-12.7	-8.01	0	0.114	0	Cc(c(c1nc(C)c2)c2C(NCCc(ccc(OC)c2)c2OC)=O)nn1-c1ccc(C)cc1
E589-4847	-12.2	-9.68	0	0.0138	0	COc(ccc(NC(CCNS(c(cc1)cc(C=C2)c1NC2=O)(=O)=O)=O)c1)c1Cl
E589-4893	-13	-5.32	0	0.173	0	O=C(CCNS(c(cc1)cc(C=C2)c1NC2=O)(=O)=O)Nc(cc1)ccc1-c1ccno1
E613-0674	-12.1	-11.8	0	0.26	0	O=C(COCc1noc(-c(cc2)ccc2F)c1)Nc1cc(-c(cccc2)c2Cl)no1
E735-0042	-12.9	2.64	0	0.0135	0	C[C@@H](c1ccccc1)NC(c1cc(Nc2nc(cccc3)c3n3nnnc23)ccc1)=O
E760-3202	-12.2	-9.37	0	0.00425	0	CCc1nc2cccnc2n1-c1ccc(CC(NCc(cc2)cc3c2OCO3)=O)cc1
E760-5056	-12.3	-7.34	0	0.00451	0	COc(cc1)ccc1N(CC1)CCN1C(c1cc(-n2c3ncccc3nc2)ccc1)=O
E869-0005	-13.5	-11.6	0	0.0141	0	O=C(c1ccccc1)c(cc1)cc(n2c3nnc2)c1nc3Nc(cc1)cc2c1OCO2
E981-1013	-13.2	-8.43	0	0.00481	0	C[C@@H](CNC(c1c(c(C)nn2-c3cccc(Cl)c3C)c2nc(C)c1)=O)c1ccccc1
E981-1283	-12.5	-4.27	0	0.0665	0	CC(C)c(cc1)ccc1NC(c1c(c(C)nn2-c3cccc(F)c3)c2nc(C)c1)=O
E981-1291	-13.8	6.18	1	0.131	0	Cc(c(c1nc(C)c2)c2C(NC2CCN(Cc3ccccc3)CC2)=O)nn1-c1cccc(F)c1
E999-0399	-12.2	-0.00849	0	0.0113	0	CCc(cc1)ccc1C(C1=CN(CC(Nc(cc(cc2)F)c2F)=O)c2nc(C)ccc2C1=O)=O
E999-1658	-12.2	-3.73	0	0.0333	0	Cc(cc1)ccc1C(C1=CN(Cc(ccc(F)c2)c2Cl)c2nc(C)ccc2C1=O)=O
F019-2782	-12.2	-6.39	0	0.0435	0	Cc1ccc(CNc2nc(-c3cnccc3)nn2C(c(cc2)ccc2Cl)=O)cc1
F019-2795	-12.3	-5.26	0	0.00937	0	Cc1ccc(CNc2nc(-c3cnccc3)nn2C(/C=C/c(cccc2)c2Cl)=O)cc1
F019-3137	-12.8	-12.1	0	0.00546	0	CC(C)c1ccc(CNc2nc(-c3cnccc3)nn2C(c(cccc2)c2F)=O)cc1
F036-0457	-12.3	2.04	0	0.125	0	Cc(cccc1)c1C(N/C(/NCCc1c[nH]c2c1cccc2)=N/c(cc1)ccc1OC)=O
F036-1351	-12.2	5.82	1	0.524	1	Cc(ccc(Cl)c1)c1/N=C(\NCCc1c[nH]c2c1cccc2)/NC(c1cnccc1)=O
F036-1952	-12.9	4.18	1	0.0764	0	O=C(c(cccc1)c1F)N/C(/NCCc1c[nH]c2c1cccc2)=N/c1cc(F)ccc1
F036-2112	-12	9.15	1	0.287	0	O=C(c1cnccc1)N/C(/NCCc1c[nH]c2c1cccc2)=N/c1cccc(Br)c1
F043-0310	-12.4	-6.97	0	0.0357	0	CC(N(C)c(cc1)ccc1NC(c1c(C)oc(cc2)c1cc2OCc1ccccc1)=O)=O
F052-1261	-12	1.26	0	0.0137	0	C[C@@H](CCCC1)N1S(c1cc2ccc(N(CC3)Cc4c3cccc4)nc2cc1)(=O)=O
F059-1462	-12	-11.8	0	0.0248	0	CCOc(ccc(CNS(c(cc1)cc(C2=C3CCCC3)c1N(C)C2=O)(=O)=O)c1)c1OC
F080-1103	-12.2	1.27	0	0.26	0	O=C(c1cnc(ccc(F)c2)c2c1Nc(cc1)ccc1OCc1ccccc1)N1CCOCC1
F090-0228	-12.9	-9.36	0	0.334	0	CCc(cc1)ccc1-n1c2nc3ccccc3nc2c(C(NCCc(cc2)ccc2OC)=O)c1N
F122-0278	-12.9	4.57	1	0.0592	0	Cc1c(CN(CC2)CCN2C(c2cc(C)ccc2)=O)nc(-c2cccc(Cl)c2)o1
F146-1235	-12.4	8.98	1	0.599	1	Cc(cc1)ccc1-c1c(C(NCCN(CC2)CCN2c2cccc(Cl)c2)=O)c2ccccc2nn1
F146-1779	-12.1	17.9	1	0.55	1	O=C(c1c(-c2ccccc2)nnc2ccccc12)NC1CCN(Cc2ccccc2)CC1
F169-0015	-13.4	-1.04	0	0.0389	0	O=C(c1ccc(COc(cc2)ccc2F)o1)Nc(cccc1)c1C(c1ccccc1)=O
F215-0131	-12.8	7.7	1	0.212	0	Cc1nc2nc(-c(cc3)ccc3NC(c(cc3)ccc3-c3ccccc3)=O)cn2cc1
F215-0298	-12.4	-7.91	0	0.0422	0	Cc1nc2nc(-c(cc3)ccc3NS(c3cc4ccccc4cc3)(=O)=O)cn2cc1
F255-0020	-13.4	10.6	1	0.253	0	O=C(c1ccncc1)Nc1ccc(CCc2nc(cccc3)c3n2-c2ccccc2)cc1
F255-0523	-12.3	4.7	1	0.0588	0	Cc(cc1)cc2c1[nH]c(CCc(cc1)ccc1NC(c(ccc(OC)c1)c1OC)=O)n2
F267-0261	-12.6	-3.49	0	0.202	0	Cc1c(C(c(cc(cc2)OC)c2OC)=O)oc(cc2)c1cc2NC(/C=C/c1ccccc1)=O
F305-0378	-12.1	0.831	0	0.0376	0	Cc(cc1)ccc1-c(cc1)nnc1N(CCC1)C[C@H]1C(NCCc(cc1)ccc1Cl)=O
F305-0876	-13.2	0.579	0	0.0558	0	Cc(cc1)ccc1-c(cc1)nnc1N(CC1)CCC1C(NCCc(cc1)ccc1Cl)=O
F306-0053	-13	10.9	1	0.0377	0	CC(N1c(cc2)ccc2NC(c(cc2)ccc2-c2ccccc2)=O)=Nc(nccc2)c2C1=O
F306-0062	-12.2	5.76	1	0.0505	0	CC(N1c(cc2)ccc2NC(c2cc3ccccc3cc2)=O)=Nc(nccc2)c2C1=O
F307-0048	-12.1	-2.35	0	0.021	0	CC(N1c2cccc(NC(c(cc(cc3)Br)c3Cl)=O)c2)=Nc(nccc2)c2C1=O
F353-0759	-13.5	1.51	0	0.00113	0	C[C@@H](CNC(c(cc1)cc(N=C2C)c1N(Cc1ccccc1)C2=O)=O)c1ccccc1
F357-0469	-13.1	-4.11	0	0.0975	0	Cc(cc1)ccc1-c1noc(-c2cn(Cc(cc3)ccc3NC(Nc3cc(F)c(C)cc3)=O)cn2)n1
F357-0710	-13.1	-11.2	0	0.114	0	O=C(NCc1ccccc1)Nc1ccc(Cn2cnc(-c3nc(-c(cc4)cc5c4OCO5)no3)c2)cc1
F357-0716	-12.3	-6.5	0	0.742	1	Cc(cccc1)c1-c1noc(-c2cn(Cc(cc3)ccc3NC(NCc3ccccc3)=O)cn2)n1
F358-0116	-12.4	-3.37	0	0.189	0	COc(ccc(-c1noc(-c2cn(Cc(cc3)ccc3NC(Cc3ccccc3)=O)cn2)n1)c1)c1OC
F358-0289	-12.2	-2.96	0	0.0669	0	Cc(cc1)ccc1C(Nc1ccc(Cn2cnc(-c3nc(-c4ccccc4)no3)c2)cc1)=O
F358-0327	-13.2	-7.52	0	0.263	0	Cc1cccc(-c2noc(-c3cn(Cc(cc4)ccc4NC(c(cccc4)c4F)=O)cn3)n2)c1
F358-0339	-12.2	-3.51	0	0.187	0	COc(cc1)ccc1-c1noc(-c2cn(Cc(cc3)ccc3NC(c3cccc(F)c3)=O)cn2)n1
F358-0391	-12	-5.19	0	0.439	0	Cc1cccc(-c2noc(-c3cn(Cc(cc4)ccc4NC(c4cc(OC)ccc4)=O)cn3)n2)c1
F368-0217	-12.6	-7.93	0	0.0421	0	Cc(cc1)ccc1-c(c(CCC(NCc1cccc(F)c1)=O)c1)nn1-c1ccccc1
F368-0558	-12.2	-7.81	0	0.0487	0	O=C(CCc1cn(-c2ccccc2)nc1-c1ccccc1)NCc(cc1)ccc1Cl
F389-0040	-12.3	-3.62	0	0.304	0	COc1ccc(CNC(c(cc2)cc(NC3=O)c2O/C3=C\c(cc2)ccc2Cl)=O)cc1
F389-0142	-12.6	1.5	0	0.858	1	COc(cc1)cc2c1[nH]cc2CCNC(c(cc1)cc(NC2=O)c1O/C2=C\c(cc1)ccc1Cl)=O
F389-0178	-12.4	-3.15	0	0.476	0	CCOc1ccc(CCNC(c(cc2)cc(NC3=O)c2O/C3=C\c(cc2)ccc2Cl)=O)cc1
F389-0564	-12.1	-4.09	0	0.0218	0	Cc1c(CNC(c(cc2)cc(NC3=O)c2O/C3=C\c(cccc2)c2Cl)=O)cccc1
F389-0674	-13.5	-7.67	0	0.00942	0	C[C@@H](CNC(c(cc1)cc(NC2=O)c1O/C2=C\c1cccc(Cl)c1)=O)c1ccccc1
F389-0759	-12.7	-8.02	0	0.0222	0	O=C(c(cc1)cc(NC2=O)c1O/C2=C\c1cccc(Cl)c1)NCc1cc(F)ccc1
F426-0480	-12.6	3.94	1	0.318	0	O=C(C(CC1)CCN1c1cc(-c2cccc(F)c2)ncn1)NCCc1ccccc1
F434-1038	-12.2	-11.4	0	0.0394	0	O=C(c1cn(-c(cc2)ccc2Br)nc1)NCCc(cccc1)c1Cl
F443-0347	-12.1	-4.79	0	0.0786	0	Cc1cccc(COC(C=C2)=NN(c(cc3)ccc3C(NCc3c(C)cccc3)=O)C2=O)c1
F443-0626	-14	-6.29	0	0.0172	0	C[C@@H](CNC(c(cc1)ccc1N(C(C=C1)=O)N=C1OCc1cccc(F)c1)=O)c1ccccc1
F460-1478	-12.5	7	1	0.159	0	Cc(cc1)ccc1-c1nc2ccccc2c(OCC(NCCc(cc2)cc(OC)c2OC)=O)c1
F473-2061	-12	9.73	1	0.836	1	CCOc(c1c2)cc(-c(cc3)ccc3F)nc1ccc2C(NCCN1CCC(C)CC1)=O
F473-2914	-12	7.25	1	0.247	0	Cc(cc1)ccc1-c1cc(OC)c(cc(cc2)C(NCc(cc3)ccc3OC)=O)c2n1
F516-0488	-13.6	1.71	0	0.0435	0	O=C(c(cc1)ccc1Nc(cc1)nnc1-c1ccccc1)NCc(cc1)ccc1Cl
F527-0623	-12.6	-2.06	0	0.000529	0	O=C(c(cccc1)c1F)NCC(N=C1SC(c(cccc2)c2Cl)=NN11)=CC1=O
F538-2305	-12	3.01	0	0.377	0	COc1cccc(Cc2nc(-c3cccc(NC(Nc(cc4)ccc4F)=O)c3)no2)c1
F543-0174	-12.8	2.86	0	0.00529	0	CCN(c(ccc(-c1noc(-c(cc2)ccc2NC(c2ccccc2)=O)n1)c1)c1N1)C1=O
F552-0221	-14.4	-3.03	0	0.036	0	O=C(c1cccc2ccccc12)NCCN(C(C=C1)=O)N=C1c(cc1)ccc1Cl
F575-0065	-13	7.89	1	0.514	1	Cc1cccc(-c(cc2)nnc2Nc2cccc(C(Nc3cc(OC)cc(OC)c3)=O)c2)c1
F575-0275	-12.3	9.74	1	0.872	1	CCCN1CCN(CCNC(c2cc(Nc(cc3)nnc3-c3ccc(C)cc3)ccc2)=O)CC1
F575-0279	-14	2.27	0	0.591	1	Cc(cc1)ccc1-c(cc1)nnc1Nc1cccc(C(NCc(cc(cc2)OC)c2OC)=O)c1
F575-0291	-14.5	-2.96	0	0.304	0	Cc(cc1)ccc1-c(cc1)nnc1Nc1cccc(C(NCc(cc2)cc3c2OCO3)=O)c1
F575-0349	-12.1	19.7	1	0.477	0	O=C(c1cccc(Nc(cc2)nnc2-c2cccc(F)c2)c1)NC1CCN(Cc2ccccc2)CC1
F575-0481	-13.7	5.86	1	0.0823	0	O=C(c1cc(Nc(cc2)nnc2-c2ccccc2)ccc1)NCc(cccc1)c1Cl
F575-0710	-14.2	4.72	1	0.344	0	C[C@@H](c1ccc(C)cc1)NC(c1cc(Nc(cc2)nnc2-c2ccccc2)ccc1)=O
F612-0484	-12	-4.61	0	0.134	0	Cc(n(-c(cc1)ccc1F)nc1)c1-c1nc2ccccc2c(C(NCc2cccc(F)c2)=O)c1
F612-0871	-12.1	-5.37	0	0.235	0	Cc(n(-c(cc1)ccc1OC)nc1)c1-c1nc2ccc(C)cc2c(C(NCc(cc2)ccc2F)=O)c1
F612-0919	-12.4	0.166	0	0.176	0	CC(c(cc1)ccc1NC(c1cc(-c2c(C)n(-c3ccc(C)cc3)nc2)nc2ccc(C)cc12)=O)=O
F612-0960	-12.9	-9.03	0	0.0945	0	Cc(n(-c1ccc(C)cc1)nc1)c1-c1nc2ccc(C)cc2c(C(NCc(cc2)cc3c2OCO3)=O)c1
F612-0961	-12.3	-3.77	0	0.364	0	Cc(n(-c1ccc(C)cc1)nc1)c1-c1nc2ccc(C)cc2c(C(N2CCCC2)=O)c1
F616-0035	-13.9	-7.59	0	0.0224	0	CCc(cc1)ccc1NC(c(cc1)ccc1N(C(C=C1)=O)N=C1Sc(cc1)ccc1F)=O
F616-0094	-12.6	-11.2	0	0.00684	0	C[C@@H](CNC(c(cc1)ccc1N(C(C=C1)=O)N=C1Sc(cc1)ccc1F)=O)c1ccccc1
F616-0538	-13	-8.54	0	0.0479	0	C[C@@H](c1ccccc1)NC(c(cc1)ccc1N(C(C=C1)=O)N=C1Sc(cc1)ccc1Cl)=O
F624-2391	-12.4	-5.07	0	0.0465	0	Cc(cc1)ccc1-n(c(-c1cnccc1)c1)nc1C(NCc(cc1)ccc1Cl)=O
F637-1709	-12	-8.24	0	0.00522	0	CCc1cccc(NC(c2cn(-c(cc3)ccc3-c3noc(C4CC4)n3)nc2C)=O)c1
F646-0516	-14	2.97	0	0.037	0	Cc(ccc(C(N1CCC(Cc2ccccc2)CC1)=O)c1)c1-n1nnc2cccnc12
F685-0231	-12.3	3.72	0	0.00239	0	OC(c(cc(cc1)N2CCC(Cc3ccccc3)CC2)c1NC(c(cc1)ccc1F)=O)=O
F690-0833	-12.4	-3.88	0	0.0135	0	COc1cccc(CNC(Nc(cc2OC)cc3c2nc(NC(c2ccccc2)=O)s3)=O)c1
F725-0376	-13.1	7.45	1	0.134	0	C[C@@H](c1cc(OC)ccc1)NC(c1cccc(Nc2cc(-c(cc3)ccc3F)ncn2)c1)=O
F725-0975	-12.8	10.4	1	0.0457	0	O=C(c1cccc(Nc2cc(-c3cccc(F)c3)ncn2)c1)Nc(cc1)ccc1N1CCOCC1
F726-0400	-12.1	0.514	0	0.0528	0	Cc1cccc(CNC([C@@H](CCC2)CN2c2ccnc(-c(cc3)ccc3F)n2)=O)c1
F726-1298	-12.5	14.5	1	0.81	1	O=C([C@@H](CCC1)CN1c1nc(-c2ccccc2)ncc1)N1CCN(Cc2ccccc2)CC1
F733-0090	-12.6	5.46	1	0.0433	0	Cc1cccc(-c2cc(Nc(cc3)ccc3C(NCc3cc(OC)ccc3)=O)ncn2)c1
F733-1285	-12.5	8.32	1	0.0762	0	O=C(c(cc1)ccc1Nc1ncnc(-c2ccccc2)c1)Nc(cc1)ccc1N1CCOCC1
F779-0382	-12.1	4.7	1	0.127	0	Cc(cc1)cc2c1[nH]c(CCc1cccc(NC(c(ccc(OC)c3)c3OC)=O)c1)n2
F779-0906	-13.5	2.47	0	0.75	1	CCn1c(cccc2)c2nc1CCc1cccc(NC(c2cc(N(C)C)ccc2)=O)c1
F779-1087	-12	0.0572	0	0.185	0	Cn1c(cccc2)c2nc1CCc1cccc(NC(c(cc2OC)cc(OC)c2OC)=O)c1
F779-1136	-15.6	-3.9	0	0.244	0	Cn1c(cccc2)c2nc1CCc1cccc(NC(C2=Cc(cccc3)c3OC2=O)=O)c1
F779-1201	-12.4	2.63	0	0.195	0	Cn1c(cccc2)c2nc1CCc1cccc(NC(CCc2nc(cccc3)c3[nH]2)=O)c1
F783-0094	-12	7.75	1	0.0486	0	CCC(Nc1ccc(Cc2nc(cc(cc3)C(NCc(cc4)ccc4F)=O)c3[nH]2)cc1)=O
F784-0196	-12.4	0.795	0	0.178	0	Cn1c(ccc(NC(CSc2ccccc2)=O)c2)c2nc1CCc1ccccc1
F784-0349	-14	-10	0	0.785	1	CCc(cc1)ccc1-c1n[nH]c(C(Nc(cc2)cc3c2[nH]c(CCc2ccccc2)n3)=O)c1
F807-1563	-12	-2.99	0	0.00476	0	Cc(cc1)c(C)cc1S(c(cc1)nnc1N1CCC(Cc2ccccc2)CC1)(=O)=O
F814-1641	-12.2	3.75	0	0.00104	0	COc(ccc(NC(CSc(cc1)nnc1N(CC1)Cc2c1cccc2)=O)c1)c1Cl
F814-1656	-13.3	-2.1	0	0.000306	0	O=C(CSc(cc1)nnc1N(CC1)Cc2c1cccc2)Nc(cc1)cc2c1OCO2
F814-1705	-12.7	-3.1	0	0.000829	0	COc1cccc(CNC(CSc(cc2)nnc2N(CC2)Cc3c2cccc3)=O)c1
F814-1747	-12.6	5.13	1	0.000667	0	O=C(CSc(cc1)nnc1N(CC1)Cc2c1cccc2)Nc(ccc(Cl)c1)c1F
F837-0429	-12	-5.99	0	0.0178	0	Fc1c(CSCc2ccc(-c3nc(-c(cc4)cc5c4OCO5)no3)o2)cccc1
F840-0179	-12.4	-7.91	0	0.0112	0	CCOc(ccc(-c1noc(CSc(cc2)nnc2-c(cc2)cc3c2OCO3)n1)c1)c1OC
F840-0357	-12.8	-5.17	0	0.00189	0	CSc(cc1)ccc1-c1noc(CSc(cc2)nnc2-c(cc2)ccc2F)n1
F840-0392	-12.3	-6.66	0	0.0449	0	Cc(cccc1)c1-c1noc(CSc(cc2)nnc2-c(cc2)cc(OC)c2OC)n1
F840-0710	-13.1	-12.1	0	0.00921	0	Fc(cccc1)c1-c(cc1)nnc1SCc1nc(-c(cc2)cc3c2OCO3)no1
F870-0091	-12.6	0.281	0	0.545	1	Cc1cccc(-c2nccc(Nc(cc3)ccc3C(NCc(cc3)ccc3OC)=O)n2)c1
F870-0997	-12.9	1.44	0	0.373	0	C[C@@H](c1cc(OC)ccc1)NC(c(cc1)ccc1Nc1ccnc(-c2cccc(F)c2)n1)=O
F871-0043	-13.3	5.53	1	0.277	0	Cc1cccc(-c2nccc(Nc3cccc(C(Nc(cc4)ccc4N4CCOCC4)=O)c3)n2)c1
F871-0070	-12.9	2.67	0	0.512	1	Cc1cccc(-c2nccc(Nc3cccc(C(Nc(ccc(OC)c4)c4OC)=O)c3)n2)c1
F871-0085	-12	-3.8	0	0.24	0	Cc1cccc(-c2nccc(Nc3cccc(C(NCc(cc4)cc5c4OCO5)=O)c3)n2)c1
F882-0268	-13.5	-6.51	0	0.0487	0	CC(C=CC1=NC(CSc(cccc2)c2NC(Nc2cc(F)c(C)cc2)=O)=C2)=CN1C2=O
F927-0647	-12.1	7.07	1	0.165	0	C[C@@H](c1ccccc1)NC(C(CC1)CCN1C(c1cc(-c2ccccc2)ncc1)=O)=O
F945-0075	-12.1	-14.6	0	0.000881	0	Cc1cc(C)nn1-c(cc1)nnc1-c1cc(S(NCc(cc2)cc3c2OCO3)(=O)=O)c(C)cc1
F953-0342	-12.5	-3.39	0	0.0108	0	Cc1c(-c2nnc(C(NCc3cccc(Br)c3)=O)o2)oc2c1cccc2
F953-0965	-12.2	-1.86	0	0.0385	0	Cc1c(-c2nnc(C(NCCc(cc3)ccc3S(N)(=O)=O)=O)o2)oc2c1cc(C)cc2
F953-1225	-12.7	-1.24	0	0.0286	0	Cc1c(-c2nnc(C(NCCc(cc3)cc(OC)c3OC)=O)o2)oc2c1cccc2C
F972-0001	-12.7	2.01	0	0.257	0	CCC(Nc1ccc(CCc2nc(cc(cc3)C(NCc4cccc(Cl)c4)=O)c3[nH]2)cc1)=O
F972-0024	-12.1	0.341	0	0.0759	0	CCC(Nc1ccc(CCc2nc(cc(cc3)C(Nc(ccc(OC)c4)c4OC)=O)c3[nH]2)cc1)=O
F972-0193	-13.5	5.6	1	0.198	0	CC(Nc1ccc(CCc2nc(cc(cc3)C(NCc(cccc4)c4Cl)=O)c3[nH]2)cc1)=O
F972-0204	-12.6	6.5	1	0.0543	0	CC(Nc1ccc(CCc2nc(cc(cc3)C(Nc4c(C)c(C)ccc4)=O)c3[nH]2)cc1)=O
F972-0275	-14.3	11	1	0.905	1	CC(Nc1ccc(CCc2nc(cc(cc3)C(NCCc4c[nH]c5c4cccc5)=O)c3[nH]2)cc1)=O
F972-0372	-13.2	4	1	0.361	0	CCCOc1ccc(CNC(c(cc2)cc3c2[nH]c(CCc(cc2)ccc2NC(C)=O)n3)=O)cc1
F982-0872	-12	-13.4	0	0.00116	0	O=C(c(cccc1)c1C(c1nc(-c(cc2)cc3c2OCO3)no1)=C1)N1c1cccc(F)c1
F982-0881	-12.5	-8.2	0	0.00687	0	O=C(c(cccc1)c1C(c1nc(-c(cccc2)c2Cl)no1)=C1)N1c1cc(F)ccc1
F987-0440	-12.2	-14.5	0	0.00267	0	Cc1c(-c2nc(-c(cc3)ccc3F)no2)oc(cc2)c1cc2S(Nc1ccc(C)cc1)(=O)=O
G008-1972	-12.9	-7.47	0	0.0285	0	Cc1c(-c2cc(S(N(CC3)CC=C3c3ccccc3)(=O)=O)c(C)cc2)onc1C
G117-0005	-12.4	-6.28	0	0.00513	0	O=C(COc(cccc1)c1-c1nnc(-c2ccccc2)o1)NCc1cccc(Cl)c1
G117-0244	-12.6	-11.9	0	0.00265	0	Cc1cccc(-c(c(c(C)c2)c3nc2OCC(NCc(cc2)ccc2OC)=O)nn3-c2ccccc2)c1
G210-1561	-12.6	-6.01	0	0.0174	0	Cc(c(-c(cc1)ccc1F)c1nc2)nn1c(C)c2C(Nc(ccc(C)c1)c1Cl)=O
G210-1690	-12.4	-7.14	0	0.00724	0	Cc(c(-c(cc1)ccc1F)c1nc2)nn1c(C)c2C(NCc1cccc(Br)c1)=O
G210-1784	-13.1	-5.72	0	0.00362	0	Cc(c(-c1cc(C)ccc1)c1nc2)nn1c(C)c2C(Nc(cccc1)c1C(c1ccccc1)=O)=O
G210-1839	-12.8	-4.62	0	0.0125	0	Cc(c(-c1cc(C)ccc1)c1nc2)nn1c(C)c2C(Nc(ccc(Br)c1)c1F)=O
G210-2580	-14.5	-4.25	0	0.303	0	Cc(c(-c1ccccc1)c1nc2)nn1c(C)c2C(Nc1ccc(Cc2ccncc2)cc1)=O
G210-2690	-14.7	2.06	0	0.132	0	Cc(c(-c1ccccc1)c1nc2)nn1c(C)c2C(NCCc1c[nH]c2c1cccc2)=O
G210-2722	-12	-7.31	0	0.0811	0	Cc(c(-c1ccccc1)c1nc2)nn1c(C)c2C(Nc(cc1)cc(Cl)c1OC)=O
G210-2725	-12	-5.62	0	0.423	0	CCN(CC)c(cc1)cc(C)c1NC(c1c(C)n2nc(C)c(-c3ccccc3)c2nc1)=O
G211-0304	-12.1	4.42	1	0.612	1	CC1CCN(CCNC(c2c(CN(C3CCCCC3)C3=O)c3nc3ccccc23)=O)CC1
G214-4539	-12.1	-4.24	0	0.000555	0	O=C(COc(cccc1)c1-c1nnc(-c2ccccc2)o1)NCc(cccc1)c1F
G214-4574	-12.4	-5.11	0	0.0044	0	CC(C)Oc1ccc(CNC(COc(cccc2)c2-c2nnc(-c3ccccc3)o2)=O)cc1
G267-0050	-12.3	-5.52	0	0.147	0	Cc(nc(C=CN(Cc(cc1)ccc1OC)C1=O)c1c1)c1C(Nc1cccc(SC)c1)=O
G267-0060	-12.1	-0.514	0	0.625	1	Cc(c(C(NCCc1c[nH]c2c1cccc2)=O)c1)nc(C=CN2Cc(cc3)ccc3OC)c1C2=O
G267-0174	-12	-9.89	0	0.0304	0	Cc(c(C(NCc(cc1)cc2c1OCO2)=O)c1)nc(C=CN2Cc3cnccc3)c1C2=O
G267-0192	-12.1	-5.51	0	0.0575	0	Cc(c(C(Nc(cc1)cc2c1OCO2)=O)c1)nc(C=CN2Cc3cnccc3)c1C2=O
G267-0199	-14	5.12	1	0.423	0	Cc(c(C(NCCc1c[nH]c2c1cccc2)=O)c1)nc(C=CN2Cc3cnccc3)c1C2=O
G267-0262	-12.1	-3.77	0	0.0649	0	Cc(nc(C=CN(Cc1cnccc1)C1=O)c1c1)c1C(NCc(cc1)ccc1SC)=O
G267-1151	-14.4	-6.24	0	0.0944	0	CC(C)c(cc1)ccc1NC(c1cc(C(N(Cc2ccccc2)C=C2)=O)c2nc1C)=O
G267-1200	-13.1	-0.109	0	0.371	0	CCn1nc(C)c(CCNC(c2cc(C(N(Cc3ccccc3)C=C3)=O)c3nc2C)=O)c1C
G267-1215	-12	-10.6	0	0.0218	0	CCOc1c(CNC(c2cc(C(N(Cc3ccccc3)C=C3)=O)c3nc2C)=O)cccc1
G339-0453	-12.9	-1.19	0	0.0616	0	C[C@@H](CNC(c1cc(n(Cc(cc2)ccc2Cl)nc2)c2cc1)=O)c1ccccc1
G339-0876	-12.5	-2.4	0	0.107	0	CCOc1cccc(CNC(c2cc(n(Cc3cc(OC)ccc3)nc3)c3cc2)=O)c1
G339-1064	-13.8	-1.71	0	0.0325	0	C[C@@H](c1cc(C)c(C)cc1)NC(c1cc(n(Cc(cc2)ccc2F)nc2)c2cc1)=O
G339-1134	-12.6	-2.71	0	0.0265	0	COc(cc1)c(CNC(c2cc(n(Cc(cc3)ccc3F)nc3)c3cc2)=O)cc1Br
G339-1411	-13.4	1.61	0	0.167	0	Cc1ccc(Cn2ncc(cc3)c2cc3C(NCc(ccc(F)c2)c2Cl)=O)cc1
G339-1416	-12.5	-1.46	0	0.0811	0	Cc1ccc(Cn2ncc(cc3)c2cc3C(NCc(cc2)ccc2SC)=O)cc1
G339-1417	-13.1	-6.52	0	0.0421	0	Cc1ccc(Cn2ncc(cc3)c2cc3C(NCc(ccc(OC)c2)c2OC)=O)cc1
G339-1917	-13	-1.67	0	0.257	0	C[C@@H](c1c(C)cc(C)cc1)NC(c1cc(n(Cc2cccc(Cl)c2)nc2)c2cc1)=O
G339-1982	-12.4	-0.904	0	0.111	0	CN(C)c1ccc(CNC(c2cc(n(Cc3cccc(Cl)c3)nc3)c3cc2)=O)cc1
G341-0095	-12.4	2.73	0	0.34	0	CCOc(cc1)ccc1-c1nn(CC(Nc2cc(C)ccc2)=O)c2c1cnc1ccccc12
G341-0104	-12.4	-2.14	0	0.239	0	CCc(cc12)ccc1ncc1c2n(CC(Nc2c(C)cccc2)=O)nc1-c1ccccc1
G341-0107	-12.6	5.77	1	0.182	0	Cc(cc1)ccc1-c1nn(CC(Nc2c(C)cccc2)=O)c2c1cnc1ccccc12
G341-0133	-12.3	2.07	0	0.0223	0	COc1cccc(NC(Cn(c2c3cnc4ccccc24)nc3-c(cc2)ccc2F)=O)c1
G341-0157	-12	3.41	0	0.0919	0	O=C(Cn(c1c(cc(cc2)F)c2ncc11)nc1-c(cc1)ccc1F)Nc(cc1)ccc1F
G341-0162	-12	4.8	1	0.313	0	CCOc(cc12)ccc1ncc1c2n(CC(Nc2cccc(F)c2)=O)nc1-c1ccccc1
G341-0182	-12.4	1.96	0	0.299	0	Cc(cc12)ccc1ncc1c2n(CC(Nc(cccc2)c2F)=O)nc1-c1ccccc1
G341-0193	-12.4	2.15	0	0.203	0	CCOc(cc1)ccc1-c1nn(CC(Nc(cccc2)c2F)=O)c2c1cnc1ccccc12
G341-0286	-12.4	-7.3	0	0.0413	0	CCc(cc12)ccc1ncc1c2n(CC(NCc2ccccc2)=O)nc1-c1ccccc1
G350-0861	-12.1	-11.7	0	0.000408	0	COc1c(CNc2c(-c3cccc(OCc4ccccc4)c3)nc3ncccn23)cccc1
G352-2132	-12.7	-17.2	0	0.0608	0	COc1ccc(CCNC(c(cnn2c(-c3ccccc3)c3)c2nc3-c2ccccc2)=O)cc1
G357-1555	-13	1.53	0	0.196	0	O=C(c1cc(F)ccc1)Nc(cc1)ccc1C(OCC(N=C1SC=CN11)=CC1=O)=O
G357-1602	-12.5	-2.05	0	0.388	0	Cc(cccc1)c1C(Nc1cccc(C(OCC(N=C2SC=CN22)=CC2=O)=O)c1)=O
G357-1635	-12	1.35	0	0.192	0	O=C(c1cccc(Cl)c1)Nc1cc(C(OCC(N=C2SC=CN22)=CC2=O)=O)ccc1
G408-2591	-12.5	-12.3	0	0.0269	0	Cc(ccc(-c1cnc(C2CC2)o1)c1)c1S(Nc1cccc2ccccc12)(=O)=O
G420-0474	-12.3	-3.54	0	0.0829	0	O=C(CSc(c1c2)nccn1nc2-c1cccc2ccccc12)NCCc1ccccc1
G420-0480	-12.2	-7.55	0	0.274	0	O=C(CSc(c1c2)nccn1nc2-c1cccc2ccccc12)NC1CCCCC1
G421-0977	-12.2	1.04	0	0.146	0	Brc1cc(CN(CC2)Cc3c2nc(N(CC2)CCN2c2ccccc2)nc3)ccc1
G427-2094	-12	-9.11	0	0.0137	0	Cc(c(c1n2)c(C)c(CCC(Nc(cc3)cc4c3OCO4)=O)c2OC)nn1-c1ccc(C)cc1
G427-2230	-12.3	-6.35	0	0.00159	0	Cc(c(c1n2)c(C)c(CCC(NCc(cccc3)c3F)=O)c2OC)nn1-c1ccccc1
G427-2570	-13	-7.51	0	0.00719	0	Cc(c(c1n2)c(C)c(CCC(NCc3c(C)ccc(C)c3)=O)c2OC)nn1-c1cccc(F)c1
G516-0173	-12.1	11.8	1	0.698	1	COc(cc1)ccc1-c1nc2ccccc2c(NC2CCN(Cc3ccccc3)CC2)n1
G530-0281	-12.2	-11.7	0	0.0395	0	CC(Nc(cc1)ccc1S(NCc(cc1C)c(C)n1-c(cc1)ccc1OC)(=O)=O)=O
G546-0076	-12.7	8.47	1	0.357	0	O=C(c1cc(-c2ncccc2)nc2ccccc12)NCCN(CC1)CCN1c(cccc1)c1F
G546-0078	-12.6	11.5	1	0.531	1	O=C(c1cc(-c2ncccc2)nc2ccccc12)NCCN1CCC(Cc2ccccc2)CC1
G546-0090	-13.7	17	1	0.328	0	Cc1ccc(CN2C[C@@H](CNC(c3cc(-c4ncccc4)nc4ccccc34)=O)CC2)cc1
G546-0104	-13.4	13.6	1	0.528	1	O=C(c1cc(-c2ncccc2)nc2ccccc12)NCC1CCN(Cc2cccc(Cl)c2)CC1
G546-0220	-13.1	12.7	1	0.461	0	Cc(cc1c(C(NCC2CCN(Cc(cccc3)c3F)CC2)=O)c2)ccc1nc2-c1ncccc1
G546-0464	-12	8.63	1	0.397	0	O=C(c1cc(-c2ncccc2)nc2ccccc12)Nc1ccc(Cc2ccncc2)cc1
G546-0609	-12	17.4	1	0.716	1	O=C(c1cc(-c2ncccc2)nc2ccccc12)NC1CCN(Cc2ccccc2)CC1
G546-0681	-12.7	8.68	1	0.663	1	COc(cc1)cc2c1[nH]cc2CCNC(c1cc(-c2ncccc2)nc2ccccc12)=O
G546-0749	-13.1	14.3	1	0.813	1	Cc(ccc(Cl)c1)c1N1CCN(CCNC(c2cc(-c3ncccc3)nc3ccccc23)=O)CC1
G547-0173	-12.7	17.7	1	0.576	1	Cc1ccc(CN2CCC(CNC(c3cc(-c4cnccc4)nc4ccc(C)cc34)=O)CC2)cc1
G547-0193	-12.2	12.1	1	0.751	1	Cc(cc1c(C(NCCN(CC2)CCN2c2cccc(Cl)c2)=O)c2)ccc1nc2-c1cnccc1
G547-0684	-12.6	7.72	1	0.696	1	Cc(cc1)cc2c1[nH]cc2CCNC(c1cc(-c2cnccc2)nc2ccccc12)=O
G547-0734	-12.3	13.9	1	0.115	0	O=C(c1cc(-c2cnccc2)nc2ccccc12)NCCN1CCN(Cc2ccccc2)CC1
G547-0799	-13.4	12.8	1	0.574	1	O=C(c1cc(-c2cnccc2)nc2ccccc12)NCC1CCN(CCc(cc2)ccc2F)CC1
G569-0003	-12.8	3.21	0	0.0117	0	Cc1c(CCNC(c2cccc(Br)c2)=O)sc(-c(cc2)ccc2F)n1
G569-0198	-13.9	-0.854	0	0.0301	0	Cc1c(CCNC(C2=Cc(cccc3)c3OC2=O)=O)sc(-c2cc(F)ccc2)n1
G571-0295	-12.1	-0.857	0	0.0164	0	O=C(c1cccc(Br)c1)NCCc1csc(-c(cc2)ccc2F)n1
G582-2361	-12.3	3.23	0	0.735	1	Cc1cccc(Nc2nc(C(NCc3cccc(Cl)c3)=O)nc3ccccc23)c1
G582-2638	-12.6	10.5	1	0.125	0	Cc1noc(C)c1CCNC(c1nc2ccccc2c(Nc2ccc(C)cc2)n1)=O
G582-2826	-12.5	3.79	0	0.714	1	CC(C)Oc1ccc(CNC(c2nc3ccccc3c(Nc3ccccc3)n2)=O)cc1
G582-2978	-12.4	0.951	0	0.127	0	CCc(cc1)ccc1Nc1nc(C(NCc(cc2)ccc2N(C)C)=O)nc2ccccc12
G586-0192	-12.4	8.67	1	0.228	0	Cc1ccc2nc3sc(C(Nc(cccc4)c4N4CCN(C)CC4)=O)cc3cc2c1
G607-0943	-12.9	-11.7	0	0.00653	0	Cc(cc1)cc2c1N(C)C=C(c1nc(-c(cc3)ccc3OCc3ccccc3)no1)C2=O
G607-0989	-13.4	-6.48	0	0.0205	0	CCCN(C=C1c2nc(-c(cc3)ccc3OCc3ccccc3)no2)c(ccc(F)c2)c2C1=O
G614-0096	-12.6	-5.35	0	0.0253	0	Cc1cc(OCC(Nc(cccc2)c2F)=O)nc2c1c(-c1ccccc1)nn2-c1ccccc1
G614-0102	-12.6	-5.86	0	0.0366	0	Cc1cc(OCC(Nc(ccc(OC)c2)c2OC)=O)nc2c1c(-c1ccccc1)nn2-c1ccccc1
G614-0113	-13.5	-14.6	0	0.0107	0	Cc1cc(OCC(N(C)Cc2ccccc2)=O)nc2c1c(-c1ccccc1)nn2-c1ccccc1
G614-0116	-12.5	-8.34	0	0.0216	0	Cc1cc(OCC(Nc(cc2)cc(OC)c2OC)=O)nc2c1c(-c1ccccc1)nn2-c1ccccc1
G614-0117	-12.4	-3.22	0	0.0132	0	Cc1cc(OCC(Nc2cnccc2)=O)nc2c1c(-c1ccccc1)nn2-c1ccccc1
G614-0144	-12.4	3.61	0	0.00448	0	Cc(c(c(-c1ccccc1)c1)c2nc1OCC(NCc1cnccc1)=O)nn2-c1ccccc1
G614-0189	-12.4	-0.107	0	0.00143	0	Cc(c(c(-c1ccccc1)c1)c2nc1OCC(NCc1cc(OC)ccc1)=O)nn2-c1ccccc1
G614-0204	-13	4.71	1	0.00228	0	C[C@@H](c1ccccc1)NC(COc1nc(n(-c2ccccc2)nc2C)c2c(-c2ccccc2)c1)=O
G614-0220	-12.7	5.35	1	0.00326	0	Cc(c(c(-c1ccccc1)c1)c2nc1OCC(Nc(cc1)ccc1F)=O)nn2-c1ccccc1
G620-0052	-12	-7.46	0	0.00807	0	Cc1cc(S(Nc2cc(-c(cc3)nnc3N3CCCC3)ccc2)(=O)=O)c(C)c(C)c1OC
G620-0245	-13.1	-6.88	0	0.0198	0	O=S(c(cc1)ccc1Oc1ccccc1)(Nc1cc(-c(cc2)nnc2N2CCOCC2)ccc1)=O
G620-0310	-12.8	-8.28	0	0.0698	0	CC(Nc(cc1)ccc1S(Nc1cc(-c(cc2)nnc2N2CCCCCC2)ccc1)(=O)=O)=O
G620-0421	-12.1	-6.79	0	0.000462	0	Cc1cc(S(Nc(cc2)ccc2-c(cc2)nnc2N2CCCC2)(=O)=O)c(C)c(C)c1OC
G642-0451	-12.3	9.52	1	0.00965	0	CC(N1N=C(c2cccc(NC(c3cc(C)ccc3)=O)c2)O[C@H]1c1cnccc1)=O
G642-0966	-12.5	5.31	1	0.401	0	C[C@@]1(c2cnccc2)OC(c2cc(-c3ccccc3)nc3ccccc23)=NN1C(C)=O
G642-6624	-12.6	0.101	0	0.0237	0	CC(N1N=C(c(cc2)cc(OC)c2OC(c2cccc3ccccc23)=O)O[C@H]1c1cnc(C)cc1)=O
G656-0811	-12.4	-0.368	0	0.00384	0	NC(c(nc(-c1cc(OCc2ccccc2)ccc1)nc1N2c(cc3)ccc3F)c1NC2=O)=O
G659-0677	-12.5	3.1	0	0.0136	0	Cc1c(CN(CC2)c3c2cccc3)nc(-c(cc2)ccc2C(N(CC2)Cc3c2cccc3)=O)o1
G659-0757	-13.3	-5.72	0	0.00126	0	Cc1c(CN(CC2)c3c2cccc3)nc(-c(cc2)ccc2C(NCc(cc2)cc3c2OCO3)=O)o1
G667-0722	-12.7	-3.04	0	0.0652	0	Cc1ccc(COc2nc3ccccc3c(C(NCc(cc3)cc4c3OCO4)=O)c2)cc1
G681-0069	-12	-2.67	0	0.333	0	O=C(CSC(C1)=Nc(cccc2)c2N=C1c1ccccc1)NCCc1ccccc1
G706-1440	-13.6	-6.07	0	0.000873	0	O=C(c(cc1)cc2c1nc(CCc1ccccc1)o2)NCc(cc1)cc2c1OCO2
G706-1608	-12.9	-6.11	0	0.00803	0	COc1cc(OC)c(CNC(c(cc2)cc3c2nc(CCc2ccccc2)o3)=O)cc1
G706-2028	-12.5	2	0	0.00792	0	COc1ccc(Cc2nc(ccc(C(NCc(cccc3)c3Cl)=O)c3)c3o2)cc1
G706-2041	-12.2	3.26	0	0.00792	0	COc1ccc(Cc2nc(ccc(C(NCCc(cc3)cc(OC)c3OC)=O)c3)c3o2)cc1
G714-0219	-13.4	-4.35	0	0.00553	0	Cc(ccc(NC(NCc(cc1)cc(CC2)c1N2C(c1ccccc1)=O)=O)c1)c1F
G714-0247	-12.7	-5.34	0	0.0147	0	CSc1cc(NC(NCc(cc2)cc(CC3)c2N3C(c2ccccc2)=O)=O)ccc1
G717-1292	-13.5	-0.508	0	0.245	0	Cc(cc1)ccc1-c1nc(CCNC(c2noc(-c(cc3)ccc3OC)c2)=O)n[nH]1
G717-1965	-13.1	-4.55	0	0.39	0	Cc1ccc(Cc2nc(CCNC(c3noc(-c(cc4)ccc4OC)c3)=O)n[nH]2)cc1
G718-0729	-12.4	-5.25	0	0.0238	0	O=S(c1ccc(C2CCCCC2)cc1)(NCCc1n[nH]c(-c(cc2)ccc2Cl)n1)=O
G725-0523	-12	0.0974	0	0.092	0	COc(cc1)ccc1-c1nnc(-c2nc3ccccc3c(N(CC3)c4c3cccc4)n2)o1
G725-1494	-12	2.27	0	0.0169	0	C[C@@H](c1ccccc1)Nc1nc(-c2nnc(-c3cc(C)ccc3)o2)nc2ccccc12
G725-1755	-12.6	2.59	0	0.0408	0	Cc(cc1)ccc1-c1nnc(-c2nc3ccccc3c(N(C)Cc3ccccc3)n2)o1
G751-5399	-12.5	-7.92	0	0.0553	0	CC(C)c(cc1)ccc1NC(CSCC(Nc(cc1)c2cc1Cl)=CC2=O)=O
G752-0150	-12.9	-1.3	0	0.378	0	Cc(cc1)c(C)cc1OCC(Nc(cc1)ccc1OCC(Nc1c2cccc1)=CC2=O)=O
G756-0265	-13.4	-4.27	0	0.0142	0	O=C(c1cccc(Cl)c1)Nc(cc1)ccc1OCC(N=C1N2C=CC=C1)=CC2=O
G756-0321	-12.6	-0.832	0	0.175	0	O=C(Nc(cc1)ccc1OCC(N=C1N2C=CC=C1)=CC2=O)Nc(ccc(F)c1)c1F
G756-0371	-12.7	-6.15	0	0.0328	0	CC(C)c(cc1)ccc1C(Nc1cc(OCC(N=C2N3C=CC=C2)=CC3=O)c(C)cc1)=O
G756-0384	-12.4	-3.4	0	0.0243	0	Cc(ccc(NC(CCc1ccccc1)=O)c1)c1OCC(N=C1N2C=CC=C1)=CC2=O
G756-0572	-13.6	-6.58	0	0.182	0	Cc(cc1)c(C)cc1OCC(Nc1cccc(OCC(N=C2N3C=CC=C2C)=CC3=O)c1)=O
G756-0708	-13.2	-5.93	0	0.0449	0	CC1=CC=CN2C1=NC(COc(cc1)ccc1NC(CCc1ccccc1)=O)=CC2=O
G756-0861	-13.4	-3.5	0	0.0369	0	Cc(ccc(NC(Nc1cccc(SC)c1)=O)c1)c1OCC(N=C1N2C=CC=C1C)=CC2=O
G756-1105	-12.3	-5.14	0	0.0199	0	CC(C=CN12)=CC2=NC(COc(cc2)ccc2NC(c(cccc2)c2F)=O)=CC1=O
G756-1176	-13.2	-2.75	0	0.0613	0	CC(C=CN12)=CC2=NC(COc(cc2)ccc2NC(Nc2cc(OC)ccc2)=O)=CC1=O
G756-1213	-12.9	-2.64	0	0.0131	0	CC(C=CN12)=CC2=NC(COc2c(C)ccc(NC(c(cccc3)c3F)=O)c2)=CC1=O
G756-1221	-12.9	-3.4	0	0.00707	0	CC(C=CN12)=CC2=NC(COc2c(C)ccc(NC(COc(cc3)ccc3F)=O)c2)=CC1=O
G756-1243	-12.8	-0.199	0	0.0113	0	CCOc(cc1)ccc1C(Nc1cc(OCC(N=C2N3C=CC(C)=C2)=CC3=O)c(C)cc1)=O
G756-1398	-12	-9.65	0	0.0137	0	CC(C=CC1=NC(COc(cccc2)c2NC(Nc(cc2)cc3c2OCO3)=O)=C2)=CN1C2=O
G756-1427	-12	-6.89	0	0.17	0	CC(C=CC1=NC(COc2cccc(NC(c(cccc3)c3F)=O)c2)=C2)=CN1C2=O
G756-1433	-12.6	-6.28	0	0.365	0	CC(C=CC1=NC(COc2cc(NC(COc(cc3)ccc3OC)=O)ccc2)=C2)=CN1C2=O
G756-1438	-12.8	-4.35	0	0.0771	0	CC(C=CC1=NC(COc2cccc(NC(CSc3ccccc3)=O)c2)=C2)=CN1C2=O
G756-1489	-12.1	-2.53	0	0.316	0	CC(C=CC1=NC(COc2cccc(NC(Nc(c(OC)c3)cc(Cl)c3OC)=O)c2)=C2)=CN1C2=O
G756-1548	-12.4	-4.7	0	0.0207	0	CC(C=CC1=NC(COc(cc2)ccc2NC(CSc(cc2)ccc2Cl)=O)=C2)=CN1C2=O
G756-1562	-13.8	-3.52	0	0.0162	0	CC(C=CC1=NC(COc(cc2)ccc2NC(c(cc2)ccc2Br)=O)=C2)=CN1C2=O
G756-1580	-12.8	0.113	0	0.211	0	CC(C=CC1=NC(COc(cc2)ccc2NC(Nc2cccc(F)c2)=O)=C2)=CN1C2=O
G756-2286	-12.7	-4.57	0	0.245	0	CCOc(cc1)ccc1C(Nc1cccc(OCC(N=C(C=C2)N3C=C2Cl)=CC3=O)c1)=O
G756-2352	-13.6	-5.09	0	0.111	0	Cc(cc1)c(C)cc1OCC(Nc(cc1)ccc1OCC(N=C(C=C1)N2C=C1Cl)=CC2=O)=O
G756-2360	-12.8	-7.18	0	0.0155	0	COc(cccc1)c1C(Nc(cc1)ccc1OCC(N=C(C=C1)N2C=C1Cl)=CC2=O)=O
G756-2368	-13.4	-4.86	0	0.0265	0	O=C(c1cc(F)ccc1)Nc(cc1)ccc1OCC(N=C(C=C1)N2C=C1Cl)=CC2=O
G756-2801	-12.7	-3.29	0	0.221	0	CC1=CC=CN2C1=NC(COc1cccc(NC(COc3cccc(F)c3)=O)c1)=CC2=O
G756-2870	-13.8	-7.96	0	0.159	0	CCc(cc1)ccc1OCC(Nc1cccc(OCC(N=C(C=C2)N3C=C2Cl)=CC3=O)c1)=O
G765-0263	-12.9	5.7	1	0.69	1	O=C(NCC1CCN(Cc(cc2)ccc2Cl)CC1)N[C@@H](C1)COc2c1cccc2
G765-0347	-12.7	1.89	0	0.576	1	O=C(NCC1CCN(CCc(cc2)ccc2F)CC1)N[C@@H](C1)COc2c1cccc2
G773-0155	-13.8	-5.12	0	0.0665	0	Cc1ccc(C/N=C2/n3ncnc3N=C2c2cccc(OCc3ccccc3)c2)cc1
G777-0339	-12.3	5.62	1	0.0618	0	O=C(c1cccc2c1SCCC2=O)NCC1CCN(Cc(cc2)ccc2F)CC1
G784-0099	-12.7	-1.05	0	0.046	0	Cn(c1c2cc(C(Oc3cc4ccncc4cc3)=O)s1)nc2-c(cccc1)c1F
G792-1504	-12.1	3.13	0	0.0283	0	Cc1cccc(C(N(CCC2)C[C@H]2C(NCC2CCN(Cc(cccc3)c3Cl)CC2)=O)=O)c1
G792-2136	-12	-8.63	0	0.0522	0	Cc1cc(CNC([C@@H](CCC2)CN2C(Cc2cccc3ccccc23)=O)=O)c(C)cc1
G792-2189	-13.5	-5.91	0	0.124	0	CSc1ccc(CCNC([C@@H](CCC2)CN2C(Cc2cccc3ccccc23)=O)=O)cc1
G795-0025	-13.6	-0.654	0	0.0224	0	C[C@@H](CNC(c(cc1)ccc1NC(c1nsc2c1cccc2)=O)=O)c1ccccc1
G795-0198	-12.1	-5.17	0	0.0403	0	O=C(c1nsc2c1cccc2)Nc1cc(C(NCc(cc2)cc3c2OCO3)=O)ccc1
G795-0588	-12.1	3.17	0	0.668	1	COc(cc1)cc2c1[nH]cc2CCNC(c(cccc1)c1NC(c1nsc2c1cccc2)=O)=O
G795-0624	-12.6	-3.44	0	0.0602	0	O=C(c1nsc2c1cccc2)Nc(cccc1)c1C(N(CC1)Cc2c1cccc2)=O
G807-0010	-12	-7.06	0	0.0598	0	Cc(cccc1)c1-c1noc(CSc2nc(O)c(Cc3ccccc3)c(C)n2)n1
G807-0076	-12.5	-6.43	0	0.0108	0	Oc1cc(-c2ccccc2)nc(SCc2nc(-c(cc3)cc4c3OCO4)no2)n1
G807-0081	-12.3	-3.6	0	0.0345	0	CC(C)Oc(cc1)ccc1-c1noc(CSc2nc(O)cc(-c3ccccc3)n2)n1
G809-0772	-12.4	11.4	1	0.721	1	OC(c1cc(NCC2CCN(Cc(cc3)ccc3Cl)CC2)nc2ccccc12)=O
G810-0121	-12.4	-11.3	0	0.0037	0	CCC(Nc(cc1)ccc1S(NCc(cc1)cc(CC2)c1N2C(CC)=O)(=O)=O)=O
G810-0137	-12.2	-11.9	0	0.0109	0	CCC(N(CC1)c2c1cc(CNS(c1ccc(C3CCCCC3)cc1)(=O)=O)cc2)=O
G810-0196	-14	-9.62	0	0.000923	0	O=C(c1ccccc1)N(CC1)c2c1cc(CNS(c1cccc(Cl)c1)(=O)=O)cc2
G810-0199	-13.8	-10.3	0	0.00136	0	CCOc(cc1)ccc1S(NCc(cc1)cc(CC2)c1N2C(c1ccccc1)=O)(=O)=O
G810-0214	-12.9	-1.31	0	0.00168	0	Cc(n(C(F)F)nc1)c1S(NCc(cc1)cc(CC2)c1N2C(c1ccccc1)=O)(=O)=O
G810-0226	-14.5	-9.38	0	0.00385	0	CC(Nc(cc1)ccc1S(NCc(cc1)cc(CC2)c1N2C(c1ccc(C)cc1)=O)(=O)=O)=O
G810-0252	-13.6	-9.34	0	0.00931	0	Cc(cc1)ccc1C(N(CC1)c2c1cc(CNS(c(cc1)cc(Cl)c1F)(=O)=O)cc2)=O
G810-0255	-13.7	-7.5	0	0.000717	0	Cc(cc1)ccc1C(N(CC1)c2c1cc(CNS(c1c(C)cc(C)cc1)(=O)=O)cc2)=O
G810-0325	-13.1	-10.8	0	0.00274	0	Cc1cccc(C(N(CC2)c3c2cc(CNS(c(cc2)cc(Cl)c2OC)(=O)=O)cc3)=O)c1
G810-0334	-13.3	-6.95	0	0.0332	0	CC(Nc(ccc(C)c1)c1S(NCc(cc1)cc(CC2)c1N2C(c1cc(C)ccc1)=O)(=O)=O)=O
G810-0460	-13.3	-11.1	0	0.00435	0	CCC(Nc(cc1)ccc1S(NCc(cc1)cc(CC2)c1N2C(c(cc1)ccc1Cl)=O)(=O)=O)=O
G810-0470	-13.1	-6.85	0	0.093	0	CC(Nc(ccc(C)c1)c1S(NCc(cc1)cc(CC2)c1N2C(c(cc1)ccc1Cl)=O)(=O)=O)=O
G810-0521	-12.8	-12.1	0	0.000961	0	COc(ccc(Cl)c1)c1S(NCc(cc1)cc(CC2)c1N2C(c(cc1)ccc1F)=O)(=O)=O
G810-0742	-12	-7.29	0	0.0015	0	CCC(Nc(cc1)ccc1S(NCc(cc1)cc(CC2)c1N2C(C(C)C)=O)(=O)=O)=O
G817-0062	-12.1	-0.752	0	0.1	0	Cc(cc1)ccc1N(C=C(C(Oc1cccc(Cl)c1)=O)c(cc1OC)c2cc1OC)C2=O
G817-0090	-12.9	-5.52	0	0.0343	0	Cc(cc1)ccc1N(C=C(C(OCc(cc1)ccc1Cl)=O)c1c2cccc1)C2=O
G817-0619	-12.6	1.33	0	0.309	0	CCOc(ccc(CCNC(c(c1ccccc11)cnc1N1CCCCC1)=O)c1)c1OCC
G817-1650	-12	-9.94	0	0.109	0	Cc(cc1)cc(OC(C(c2c3cccc2)=CN(c(cc2)ccc2F)C3=O)=O)c1Cl
G856-3156	-12.3	10.3	1	0.132	0	Cc1c(CCNS(c(cc2)ccc2-c2ccccc2)(=O)=O)sc(-c2cnccc2)n1
G856-6373	-12.4	-7.62	0	0.181	0	CC(c(cc(cc1)OCC(c(cc2)ccc2Cl)=O)c1O1)=C(c(cc2)cc(OC)c2OC)C1=O
G856-8753	-12.3	0.666	0	0.0677	0	O=C(c(cccc1)c1Br)N(CC1)CCN1c(cc1)nnc1NCc1ccccc1
G856-8807	-12.8	-1.39	0	0.65	1	O=C(CCCc1ccccc1)N(CC1)CCN1c(cc1)nnc1Nc1ccccc1
G856-8853	-12.9	-7.08	0	0.767	1	Cc(cc1)ccc1Nc(cc1)nnc1N(CC1)CCN1C(Cc(cc1)ccc1OC)=O
G866-0312	-12.3	-4.53	0	0.0427	0	Cc(cc1)c(C)cc1C(N(CC1)CCN1c(ncnc12)c2nnn1-c(cc1)ccc1F)=O
G869-0163	-14.2	7.98	1	0.929	1	Cc1nc(Nc(cc2)ccc2NC(C2=Cc(cccc3)c3OC2=O)=O)nc(Nc2ccccc2)c1
G869-0598	-14.3	7.59	1	0.677	1	Cc1nc(Nc(cc2)ccc2NC(C2=Cc(cccc3)c3OC2=O)=O)nc(N2CCCCC2)c1
G869-0673	-12.1	19.1	1	0.536	1	Cc1nc(Nc(cc2)ccc2NC(c2cc3ccccc3cc2)=O)nc(N2CCOCC2)c1
G869-0681	-12.4	15.1	1	0.054	0	Cc1nc(Nc(cc2)ccc2NC(CCc2ccccc2)=O)nc(N2CCOCC2)c1
G869-0686	-13.3	8.55	1	0.132	0	Cc1nc(Nc(cc2)ccc2NC(C2=Cc(cccc3)c3OC2=O)=O)nc(N2CCOCC2)c1
G869-1286	-12.2	3.69	0	0.0967	0	CC(Nc(cc1)ccc1S(Nc(cc1)ccc1Nc1nc(N2CCCCC2)cc(C)n1)(=O)=O)=O
G881-0479	-12.2	-1.04	0	0.0279	0	Cc1c(c(N=CN(c2cc(C(Nc3cc(F)c(C)cc3)=O)ccc2)C2=O)c2s2)c2nc(C)c1
G883-0077	-13.2	-0.933	0	0.28	0	CC(N(CC1)c2c1cc(CNC(c1cc(-c3ccco3)nc3ccccc13)=O)cc2)=O
G883-0323	-14.2	-9.18	0	0.00644	0	Cc(cc1)ccc1C(N(CC1)c2c1cc(CNC(c(cc1)cc3c1OCO3)=O)cc2)=O
G883-0448	-13.2	-7.43	0	0.0563	0	CN(C)c1cccc(C(NCc(cc2)cc(CC3)c2N3C(c(cc2)ccc2Cl)=O)=O)c1
G883-0456	-12	-9	0	0.00523	0	COc(cc1)cc(OC)c1C(NCc(cc1)cc(CC2)c1N2C(c(cc1)ccc1Cl)=O)=O
G883-0490	-13.1	-6.17	0	0.0294	0	O=C(c(c(F)ccc1)c1F)NCc(cc1)cc(CC2)c1N2C(c(cc1)ccc1Cl)=O
G883-0607	-14.1	-7.5	0	0.000894	0	COc(ccc(CC(NCc(cc1)cc(CC2)c1N2C(c1ccccc1)=O)=O)c1)c1OC
G883-0664	-13.6	-5.8	0	0.00137	0	O=C(c1cccc(Br)c1)NCc(cc1)cc(CC2)c1N2C(c1ccccc1)=O
G883-0741	-13.1	-3.74	0	0.0203	0	COc1cccc(C(NCc(cc2)cc(CC3)c2N3C(c(cc2)ccc2F)=O)=O)c1
G883-0745	-12.8	-6.88	0	0.0056	0	O=C(c(cccc1)c1Br)NCc(cc1)cc(CC2)c1N2C(c(cc1)ccc1F)=O
G883-1502	-14.8	-7.37	0	0.021	0	Cc1cccc(C(N(CC2)c3c2cc(CNC(Cc(cc2)ccc2OC)=O)cc3)=O)c1
G883-1588	-12.2	-3.21	0	0.162	0	CC(Nc1cccc(C(NCc(cc2)cc(CC3)c2N3C(c2cc(C)ccc2)=O)=O)c1)=O
G889-0569	-12.6	1.31	0	0.025	0	OC(c(cc(cc1)NC(c2cccc(Cl)c2)=O)c1N(CC1)CC=C1c1ccccc1)=O
G898-0125	-12.5	8.36	1	0.0106	0	Cc1c(cc(cc2)NC(CSCc(cc3)ccc3F)=O)c2nc(N2CCOCC2)c1
G898-0273	-12.6	7.24	1	0.0686	0	Cc1c(cc(cc2)NC(CSCc(cc3)ccc3F)=O)c2nc(N2CCCCC2)c1
G923-0392	-12	5.65	1	0.0231	0	C[C@@H](c1ccccc1)NC(c1cc(-c(cc2)ccc2F)nc2c1c(-c1ccccc1)n[nH]2)=O
G932-0082	-12.1	5.36	1	0.0774	0	Cc1cccc(Nc2c(cnn3-c4ccccc4)c3nc(N3CCN(CCO)CC3)n2)c1
G932-0097	-13.6	3.92	1	0.0331	0	Cc1cccc(Nc2c(cnn3-c4ccccc4)c3nc(NCc(cc3)ccc3F)n2)c1
G932-0118	-12.1	10.2	1	0.12	0	Cc(cccc1)c1Nc1c(cnn2-c3ccccc3)c2nc(NC[C@@H]2OCCC2)n1
G932-0198	-13.1	3.26	0	0.00263	0	Cc(cc1)c(C)cc1Nc1c(cnn2-c3ccccc3)c2nc(NCc(cccc2)c2OC)n1
G932-0395	-12.2	6.43	1	0.149	0	CCN(CC1)CCN1c1nc(n(-c2ccccc2)nc2)c2c(Nc(cc2)ccc2Cl)n1
G932-0409	-12.8	6.99	1	0.0302	0	Clc1cc(Nc2nc(NC3CCCC3)nc3c2cnn3-c2ccccc2)ccc1
G932-0417	-12.7	10.8	1	0.0409	0	Clc1cc(Nc2nc(NCc3ccco3)nc3c2cnn3-c2ccccc2)ccc1
G932-0440	-13.2	5.35	1	0.0946	0	Clc1cc(Nc2nc(N3CCCCC3)nc3c2cnn3-c2ccccc2)ccc1
G932-0578	-12.1	10.8	1	0.0171	0	CN(CC1)CCN1c1nc(n(-c2ccccc2)nc2)c2c(Nc(cc2)ccc2SC(F)F)n1
G932-0580	-13	5.67	1	0.00671	0	FC(F)Sc(cc1)ccc1Nc1nc(N2CCOCC2)nc2c1cnn2-c1ccccc1
G932-0604	-12.8	5.72	1	0.178	0	CCOc(cc1)ccc1Nc1nc(NCc2ccccc2)nc2c1cnn2-c1ccccc1
G932-0608	-12.4	7.84	1	0.288	0	CCOc(cc1)ccc1Nc1nc(NCCc2ccccc2)nc2c1cnn2-c1ccccc1
G932-0620	-12.3	7.85	1	0.127	0	CCOc(cc1)ccc1Nc1nc(NCc2cnccc2)nc2c1cnn2-c1ccccc1
G932-0633	-12.9	3.52	0	0.156	0	CCOc(cc1)ccc1Nc1nc(N2CCCCC2)nc2c1cnn2-c1ccccc1
G932-0668	-12.2	9.8	1	0.0378	0	Fc1cc(Nc2nc(NCc3cnccc3)nc3c2cnn3-c2ccccc2)ccc1
G932-0744	-12	8.27	1	0.046	0	COc1cccc(Nc2c(cnn3-c4ccccc4)c3nc(NCCN3CCOCC3)n2)c1
G932-0757	-12.1	3.97	1	0.0302	0	COc1cccc(Nc2c(cnn3-c4ccccc4)c3nc(NC[C@@H]3OCCC3)n2)c1
G932-0768	-12.3	4.64	1	0.0042	0	CN(CC1)CCN1c1nc(n(-c2ccccc2)nc2)c2c(Nc2cccc(OC)c2)n1
G932-0780	-12.9	2.13	0	0.00435	0	CC(CC1)CCN1c1nc(n(-c2ccccc2)nc2)c2c(Nc2cccc(OC)c2)n1
G932-0806	-12.8	4.35	1	0.00377	0	C(c1ccco1)Nc1nc(Nc(cc2)cc3c2OCO3)c(cnn2-c3ccccc3)c2n1
G932-0815	-12.5	3.5	0	0.00731	0	C(c1cnccc1)Nc1nc(n(-c2ccccc2)nc2)c2c(Nc(cc2)cc3c2OCO3)n1
G932-0818	-12.4	3.44	0	0.00503	0	CN(CC1)CCN1c1nc(n(-c2ccccc2)nc2)c2c(Nc(cc2)cc3c2OCO3)n1
G932-0828	-13.3	-0.956	0	0.0321	0	C1Oc(cc(cc2)Nc3nc(N4CCCCC4)nc4c3cnn4-c3ccccc3)c2O1
G933-0120	-12.1	-2.62	0	0.0494	0	CN(c(cccc1)c1N=C1C(Nc(cc2)ccc2Oc(cc2)ccc2Cl)=O)C1=O
G954-0117	-12.4	-1.85	0	0.00408	0	Cc1c(-c(cc2)nnc2SCC(NCc(cccc2)c2Cl)=O)sc(-c2cc(OC)ccc2)n1
J003-0200	-12.6	-13.9	0	0.00728	0	Cc1nnc(cc2)n1nc2-c1cc(S(Nc2cccc3ccccc23)(=O)=O)c(C)cc1
J011-0191	-12.7	6.85	1	0.0578	0	Cc1nnc2sc(-c3ccc(CNC(c(cc4)ccc4-c4ccccc4)=O)cc3)nn12
J011-0247	-13.2	-2.72	0	0.0231	0	Cc1nnc2sc(-c3ccc(CNC(c4c(cccc5Cl)c5ccc4)=O)cc3)nn12
J016-0064	-13.4	-1.93	0	0.112	0	Cc(cc1)cc(-n2cnnc2)c1OCC(Nc(cc1)ccc1C1=Cc(cccc2)c2OC1=O)=O
J016-0095	-12	13.3	1	0.438	0	Cc(cc1)cc(-n2cnnc2)c1OCC(Nc(cc1)ccc1-c1nc(cccc2)c2[nH]1)=O
J021-1538	-12.1	9.67	1	0.251	0	O=C(CCc1nc(CSc2nc(cccc3)c3[nH]2)no1)Nc1cc2ccccc2cc1
J021-1841	-12.1	0.269	0	0.00716	0	Cc(ccc(NC(CCc1nc(CSc2nnc(-c3ccco3)o2)no1)=O)c1)c1Cl
J021-2296	-12.4	6.79	1	0.0177	0	Cc(ccc(F)c1)c1NC(CCc1nc(CSc2nc(cccc3)c3[nH]2)no1)=O
J021-3053	-13	-4.54	0	0.299	0	O=C(CCc1nc(CSc2nnc(-c3cc(F)ccc3)[nH]2)no1)Nc1cccc2ccccc12
J021-3444	-12.1	2.25	0	0.0495	0	O=C(CCc1nc(CSc2nnc(-c3cnccc3)o2)no1)Nc1cccc2ccccc12
J030-0257	-12.3	4.35	1	0.0395	0	Cc(cc1)cc(Oc(c2c3)cc(Cl)c3S(N(CC3)Cc4c3cccc4)(=O)=O)c1NC2=O
J037-0043	-12.2	-0.91	0	0.0168	0	Cc1c(cc(cc2)S(N3CCCC3)(=O)=O)c2nc(SCC(Nc2cccc3ccccc23)=O)c1
J049-0026	-13.5	5.32	1	0.0252	0	Cc(cc1)ccc1NC(c(cc1)cc2c1N(CCc1ccccc1)C=NS2(=O)=O)=O
J057-1126	-12.6	-4.53	0	0.0363	0	O=S(c(cc1)cc(-c2nnc(-c3ccccc3)o2)c1Cl)(N1CCN(Cc2ccccc2)CC1)=O
J077-1156	-12.7	-8.95	0	0.00572	0	COc1cccc(CNC(c2cccc(N(CCCN3Cc4cccc(F)c4)C3=O)c2)=O)c1
J079-0781	-12.8	1.22	0	0.0617	0	CCc(cc1)cc(C(CN2CCN(Cc3c(C)oc(-c(cccc4)c4Cl)n3)CC2)=C2)c1OC2=O
J079-0995	-12.4	4.32	1	0.0843	0	Cc1c(CN2CCN(CC(c(ccc(C)c3)c3O3)=CC3=O)CC2)nc(-c2c(C)cccc2)o1
J088-0199	-12.6	5.77	1	0.0613	0	Cc(cccc1)c1C(NCc1ccc(C(Nc(cc2)ccc2Br)=O)o1)=O
J093-0470	-13.4	-5.21	0	0.0258	0	Cc(cc1)ccc1-c1nc2nc(C(N3CCC(Cc4ccccc4)CC3)=O)nn2c(C(F)(F)F)c1
J099-0092	-12.5	-3.91	0	0.0884	0	O=C(c1ccccc1)c(cc(cc1)Cl)c1NC(C1=CN(CCc2ccc3)c2c3C1=O)=O
J099-1148	-12.3	-2.94	0	0.00725	0	C[C@@H](Cc1cc(Br)c2)N(C=C3C(Nc4cccc5ccccc45)=O)c1c2C3=O
K025-0247	-13.9	-8	0	0.001	0	NC(C1=Cc(c2ccccc2cc2)c2O/C1=N\c(cc1)ccc1C(c1ccccc1)=O)=O
K033-0039	-12.2	2.47	0	0.00134	0	OC(c(cccc1)c1N1)=C(C(Nc(ccc(Br)c2)c2C(c2ccccc2)=O)=O)C1=O
K088-3152	-12.8	-1.36	0	0.196	0	CC(n(c(/C=C1/N=C(/C=C/c2cccc(Cl)c2Cl)OC1=O)c1)c2c1cccc2)=O
K216-1637	-12.3	-1.81	0	0.014	0	COc(ccc(CCNC(c1cc2nc(-c3ccco3)c(-c3ccco3)nc2cc1)=O)c1)c1OC
K216-8111	-12.9	13.9	1	0.618	1	CCc1c(CC)nc(cc(cc2)C(NC3CCN(Cc4ccccc4)CC3)=O)c2n1
K219-0938	-15	-1.18	0	0.0366	0	O=C(C1=Cc(c2ccccc2cc2)c2OC1=O)Nc(cc1)ccc1Oc1ccccc1
K227-0391	-12.7	5.53	1	0.0599	0	Cc1ncc(CO)c(C=C2C(Nc(cc3)ccc3OCc3ccccc3)=O)c1OC2=N
K227-0566	-13.3	0.315	0	0.728	1	Cc1ncc(CO)c(C=C2c3nnc(Nc(cc4)ccc4Oc(cc4)ccc4Cl)s3)c1OC2=O
K227-0581	-13	0.109	0	0.201	0	Cc1ncc(CO)c(C=C2c3nnc(Nc(cc4)ccc4OCc4ccccc4)s3)c1OC2=O
K227-0809	-12.6	0.083	0	0.00451	0	CCc1cccc(/N=C(/C(C(Nc2cccc3ccccc23)=O)=C2)\Oc3c2c(CO)cnc3C)c1
K232-0730	-12.6	-5.1	0	0.00149	0	O=C(C(c1csc(NCc(cc2)ccc2F)n1)=C1)Oc2c1c1ccccc1cc2
K232-1855	-12	-8.89	0	0.00502	0	CC(N(c1nc(C2=Cc(c3ccccc3cc3)c3OC2=O)cs1)c(cc1)ccc1F)=O
K280-0334	-12.1	-14.3	0	0.0404	0	Cc1cc(C)nn1CCc1nn2c(SCc(cccc3)c3F)nc(cccc3)c3c2n1
K284-7558	-13.9	-2.27	0	0.19	0	O=C(Cc(cc1)ccc1N(C(c(cccc1)c1N1)=O)C1=S)NCc1ncccc1
K288-0466	-12.2	-2.33	0	0.0402	0	O=C(c1cccc(N(C(c(ccc(Cl)c2)c2N2)=O)C2=S)c1)NCc1ncccc1
K288-0467	-12.4	-1.59	0	0.00865	0	O=C(c1cccc(N(C(c(ccc(Cl)c2)c2N2)=O)C2=S)c1)NCc1cnccc1
K288-0550	-14.2	-1.87	0	0.0294	0	O=C(c(cc1)ccc1N(C(c(cccc1)c1N1)=O)C1=S)NCCc(cc1)ccc1Cl
K297-0125	-12.3	-4.26	0	0.14	0	O=C1N(C=C(C=C2)Cl)C2=NC(CSc2nc3ccccc3c(NCc(cc3)ccc3Cl)n2)=C1
K297-0191	-12.2	-1.04	0	0.0341	0	O=C(CSc1nc2ccccc2c(NCCc2ccccc2)n1)N(CC1)CCN1c1ccccc1
K297-0204	-12.2	1.46	0	0.0351	0	O=C(CSc1nc2ccccc2c(NCCc2ccccc2)n1)NCc1ccccc1
K297-0502	-12.1	1.76	0	0.0362	0	COc1ccc(CNc2nc(SCC(NCc3ccccc3)=O)nc3ccccc23)cc1
K297-0721	-12.9	-1.17	0	0.0311	0	O=C(c1ccc(CNC(c(cccc2)c2N2)=NC2=S)cc1)NCc(cccc1)c1Cl
K297-0731	-12.6	-1.39	0	0.0131	0	O=C(c1ccc(CNC(c(cccc2)c2N2)=NC2=S)cc1)NCCc1ccccc1
K297-0910	-12.4	-4.01	0	0.127	0	Cc(cc1)cc2c1nc(-c(cc1)ccc1NC(c(cccc1)c1N1)=NC1=S)s2
K405-2962	-13.6	3.58	0	0.0278	0	Fc(cc1)ccc1-n1ncc2c(Nc(cc3)ccc3OCc3ccccc3)ncnc12
K607-0473	-12.1	0.165	0	0.0571	0	O=C(c1ccncc1)Oc(cc1)ccc1-c1noc(-c(cc2)ccc2OC(c2ccncc2)=O)n1
K781-7007	-12.2	-5.13	0	0.0416	0	CCc(cccc1)c1NC(c(cc1)cc(S(NCCc2ccccc2)(=O)=O)c1F)=O
K781-7370	-12	-6.61	0	0.03	0	CCOc(cc1)ccc1NC(c(cc(cc1)S(NCc2ccccc2)(=O)=O)c1F)=O
K781-7479	-14	-3.85	0	0.00152	0	O=C(c(cc1)ccc1Br)NCc(cc1)ccc1C(N(CC1)c2c1cccc2)=O
K783-0271	-13.3	-7.53	0	0.128	0	CCc(cc1)ccc1-n1c(ccc(C(NCCc(cc2)cc(OC)c2OC)=O)c2)c2nc1C
K783-0275	-13.3	-14.8	0	0.0446	0	CCc(cc1)ccc1-n1c(ccc(C(NCc(cc2)cc3c2OCO3)=O)c2)c2nc1C
K783-6495	-12.5	-3.37	0	0.0782	0	O=C(c(cc1)cc2c1SCCN2Cc(cc1)ccc1Cl)NCc(cccc1)c1Cl
K783-7051	-12	4.86	1	0.164	0	CC(Nc(cccc1)c1C1=Nc(ccc(C(NCc(cccc2)c2Cl)=O)c2)c2NC1=O)=O
K784-0783	-12.8	-2.27	0	0.181	0	Cc1cccc(NC(c(cc(cc2)S(NCCc(cc3)ccc3Cl)(=O)=O)c2F)=O)c1
K784-2272	-12	2.05	0	0.0179	0	O=C(CSc1nnc(-c2ccccc2)c(-c2ccccc2)n1)NCCc1ccccc1
K784-8226	-13.7	-11.2	0	0.00906	0	Cc(n1nc2)c(Cc(cc3)ccc3F)c(C)nc1c2C(NCCc(cc1)ccc1Cl)=O
K785-0119	-13.1	-16.1	0	0.0176	0	Cc1c(Cc2c(C)n3ncc(C(NCc(cc4)ccc4Cl)=O)c3nc2C)cccc1
K785-0409	-12.1	-8.69	0	0.0225	0	Cc1cc(Cc2c(C)n3ncc(C(NCCC4=CCCCC4)=O)c3nc2C)c(C)cc1
K786-1010	-12	3.71	0	0.259	0	CC(C)c(cc1c(C(NCc2ccco2)=O)c2)ccc1nc2-c(cc1)ccc1OC
K786-9865	-12.1	-14.4	0	0.00745	0	Cc1ccc(Cc(c(C)nc(n2nc3)c3C(NCc3cc(OC)ccc3)=O)c2O)cc1
K788-1228	-12.1	-30.1	0	0.00638	0	C[C@@H](c1ccccc1)NC(C1=CNc(ccc(S(Nc2c(C)cccc2)(=O)=O)c2)c2C1=O)=O
K788-2932	-12	-14	0	0.0881	0	CC(Nc(cc1)ccc1S(NCC(CC1)CCC1C(NCc(cc1)ccc1Cl)=O)(=O)=O)=O
K788-2947	-12.8	-9.65	0	0.307	0	CC(Nc(cc1)ccc1S(NCC(CC1)CCC1C(NCCc(cc1)ccc1Cl)=O)(=O)=O)=O
K788-3045	-12.9	2.23	0	0.134	0	O=C(c1ccc(/C=C2/Sc(cccc3)c3NC2=O)cc1)NCCc(cc1)ccc1Cl
K788-4408	-13.9	2.23	0	0.0504	0	O=C(c1ccc(/C=C2\Oc(cccc3)c3NC2=O)cc1)NCCc(cc1)ccc1Cl
K788-5874	-12.9	3.17	0	0.225	0	COc(cc1)ccc1Nc1nc2ccccc2c(C(NCc(cccc2)c2OC)=O)c1
K788-6521	-12.4	-7.14	0	0.0239	0	COc1c(CNC(c(cc2)cc(NC3=O)c2S/C3=C\c2ccccc2)=O)cccc1
K788-6968	-13.6	-4.37	0	0.00373	0	CN(c(cccc1)c1O/C1=C/c(cc2)ccc2C(NCc(cccc2)c2OC)=O)C1=O
K788-9496	-13.5	4.02	1	0.116	0	Cc1cccc(C)c1NC(c(cc1)cc(NC2=O)c1S/C2=C\c1ccccc1)=O
K894-0894	-12.8	-6.37	0	0.0607	0	Cc1nc(cc(cc2)C(NCCc(cc3)cc(OC)c3OC)=O)c2n1-c(cc1)ccc1Br
K906-4244	-13.1	-9.34	0	0.0025	0	CC(C)(c(cc(cc1)S(NCc(cc2)ccc2C(N(CC2)c3c2cccc3)=O)(=O)=O)c1N1C)C1=O
K907-0007	-12.3	-0.547	0	0.0964	0	COc(ccc(Cl)c1)c1-c1nc(-c(cc2)ccc2NC(c(o2)ccc2Br)=O)no1
K907-0155	-12.1	2.08	0	0.0304	0	Cc1cccc(OCc2nc(-c(cc3)ccc3NC(c3cnccc3)=O)no2)c1C
K940-1552	-12.2	2.87	0	0.118	0	CCOc(cc1)ccc1C(CN(CC1)CCN1C1c(cccc2)c2-c2c1cccc2)=O
K953-0185	-13.1	-9.06	0	0.0577	0	O=C(C(O1)=C(c2ccccc2)c(cccc2)c2C1=O)Nc1cc2nn(-c3ccccc3)nc2cc1
L006-0080	-15.1	1.62	0	0.454	0	O=C(c(cc1)cc(C(N2c3ncccc3)=O)c1C2=O)Nc1cc(-c2cc(cccc3)c3[nH]2)ccc1
L008-0650	-12.7	10.7	1	0.564	1	COc(ccc(NC(c(cc1)ccc1-c(cc1)nnc1NCc1ccccc1)=O)c1)c1OC
L009-0078	-12.8	2.67	0	0.00221	0	CSc1ccc(CNC(c2cc(-c(cc3)nnc3N3CCCC3)ccc2)=O)cc1
L009-0618	-12.1	8.39	1	0.0958	0	O=C(c1cc(-c(cc2)nnc2NCc2ccccc2)ccc1)Nc(cc1)cc2c1OCO2
L009-0633	-12	11.5	1	0.122	0	O=C(c1cc(-c(cc2)nnc2NCc2ccccc2)ccc1)Nc(cc1)ccc1N1CCOCC1
L009-0693	-12.3	16.5	1	0.889	1	CC1CCN(CCNC(c2cc(-c(cc3)nnc3NCc3ccccc3)ccc2)=O)CC1
L010-0081	-12.3	8.26	1	0.258	0	O=C(c(cc1)ccc1-c1ncnc(N2CCCC2)c1)NCCc(cc1)ccc1Cl
L011-0091	-12.1	-1.03	0	0.012	0	O=C(c1cc(-c2ncnc(N3CCCC3)c2)ccc1)NCc(cc1)cc2c1OCO2
L011-0236	-12	5.3	1	0.101	0	O=C(c1cc(-c2ncnc(N3CCCCC3)c2)ccc1)NCc(cc1)ccc1Cl
L036-0317	-12.5	14.5	1	0.891	1	CC(Nc(cc1)ccc1-c1nc2ccccc2c(C(NCCc2c[nH]c3c2cccc3)=O)c1)=O
L036-0419	-12.9	8.75	1	0.428	0	CC(Nc(cc1)ccc1-c1nc2ccccc2c(C(NCc2cccc(F)c2)=O)c1)=O
L036-2146	-12	5.47	1	0.164	0	CCOC(C(CC1)CCN1C(c1cc(-c(cc2)ccc2NC(C)=O)nc2ccc(C)cc12)=O)=O
L036-2201	-12.2	7.89	1	0.883	1	CC(Nc(cc1)ccc1-c1nc2ccc(C)cc2c(C(N(CC2)CCN2c2ncccc2)=O)c1)=O
L056-0017	-13.1	-7.47	0	0.0101	0	O=C(c(cccc1)c1F)NCc1cc(N(CC2)C(c(cc3)ccc3Cl)=O)c2cc1
L056-0390	-13.8	-4.93	0	0.001	0	O=C(c(cc1)ccc1Br)NCc1cc(N(CC2)C(c3ccccc3)=O)c2cc1
L056-2201	-13.5	-6.95	0	0.026	0	COc(cc1)ccc1C(N(CC1)c2c1ccc(CNC(c1cccc(F)c1)=O)c2)=O
L056-2246	-12.2	-4.89	0	0.0304	0	Cc(cccc1)c1C(N(CC1)c2c1ccc(CNC(Cc(cc1)ccc1F)=O)c2)=O
L056-2419	-13.5	-10.1	0	0.00515	0	CCOc(cccc1)c1C(NCc1cc(N(CC2)C(c3cc(C)ccc3)=O)c2cc1)=O
L056-2424	-14.5	-10.7	0	0.00303	0	Cc1cccc(C(N(CC2)c3c2ccc(CNC(Cc(cccc2)c2Cl)=O)c3)=O)c1
L056-2563	-12	-6.76	0	0.109	0	C[C@@H](C1)N(C(c(cc2)ccc2OC)=O)c2c1ccc(CNC(Cc(cc1)ccc1Cl)=O)c2
L057-0300	-12.2	-4.05	0	0.032	0	Cc(ccc(Cl)c1)c1NC(NCc1cc(N(CC2)C(c3ccccc3)=O)c2cc1)=O
L057-0301	-13.6	-4.81	0	0.0124	0	O=C(c1ccccc1)N(CC1)c2c1ccc(CNC(Nc(cc1)cc(Cl)c1F)=O)c2
L057-0312	-12.2	-2.17	0	0.00961	0	O=C(c1ccccc1)N(CC1)c2c1ccc(CNC(Nc(ccc(Br)c1)c1F)=O)c2
L057-0690	-12.1	-5.24	0	0.009	0	C[C@@H](C1)N(C(c2ccccc2)=O)c2c1ccc(CNC(Nc1cc(F)c(C)cc1)=O)c2
L057-1577	-13.4	-8.59	0	0.0195	0	COc(cc1)ccc1C(N(CC1)c2c1ccc(CNC(NCc(cc1)ccc1F)=O)c2)=O
L057-1760	-14.6	-8.34	0	0.0128	0	Cc1cccc(C(N(CC2)c3c2ccc(CNC(NCc2cc(OC)ccc2)=O)c3)=O)c1
L071-0225	-12.1	-0.154	0	0.0135	0	CCC(Nc(cc1)ccc1S(Nc(cccc1)c1-c1nc2ccc(C)cc2cc1)(=O)=O)=O
L084-0074	-12.8	-1.25	0	0.408	0	Cc1c(CNC(c(cc2)ccc2-c2nc(CCN(C)C(c(cc3)ccc3Cl)=O)no2)=O)cccc1
L084-0314	-13.9	3.28	0	0.0315	0	CN(CCc1noc(-c(cc2)ccc2C(NCc2cnccc2)=O)n1)C(c1ccccc1)=O
L084-0365	-12	2.49	0	0.0331	0	C[C@@H](c1ccccc1)NC(c(cc1)ccc1-c1nc(CCN(C)C(c2ccccc2)=O)no1)=O
L084-0493	-13	-9.44	0	0.0303	0	Cc1cccc(C(N(C)CCc2noc(-c(cc3)ccc3C(NCc(cc3)cc4c3OCO4)=O)n2)=O)c1
L084-0856	-12.2	-5.99	0	0.172	0	Cc1cccc(CNC(c(cc2)ccc2-c2nc(CCN(C)C(c(cccc3)c3F)=O)no2)=O)c1
L084-1947	-12.3	-0.735	0	0.434	0	CN(CCc1noc(-c(cc2)ccc2C(N2CCOCC2)=O)n1)C(c(cc1)cc(Cl)c1F)=O
L086-0621	-12.1	3.44	0	0.186	0	CC(C)c(cc1)ccc1/N=C(\NCc1ncccc1)/NC(c1cc(NC(C)=O)c(C)cc1)=O
L086-1509	-12.1	3.21	0	0.0158	0	CC[C@H](C)c(cc1)ccc1/N=C(\NCc1ncccc1)/NC(c1cc(OC)ccc1)=O
L112-0739	-12.5	3.7	0	0.00262	0	O=C(CSc1nc(N(CC2)Cc3c2cccc3)nc2ccccc12)NCc(cccc1)c1Cl
L112-0742	-12	0.852	0	0.00275	0	COc1cccc(CNC(CSc2nc(N(CC3)Cc4c3cccc4)nc3ccccc23)=O)c1
L150-0198	-12.1	-1.39	0	0.0021	0	Cc(cccc1)c1-c1coc(-c(cc2)ccc2NS(c(cc2)ccc2Br)(=O)=O)n1
L150-0714	-13.6	-7.81	0	0.158	0	Cc1cccc(C(Nc(cc2)ccc2SCC(c(cc2)cc(N3C)c2N(C)C3=O)=O)=O)c1
L150-0812	-13.3	-0.934	0	0.328	0	CCc(cc1)ccc1C(Nc(cc1)ccc1SCC1=Nc(cccc2)c2NC1=O)=O
L150-0942	-13.8	2.1	0	0.011	0	O=C(c1ccccc1)Nc(cc1)ccc1SCc1nnc(-c2cc(F)ccc2)o1
L162-0636	-12.7	3.29	0	0.0445	0	O=C(c1cc2c(N(CC3)CCN3c3ccccc3)nccc2cc1)NCCc1c[nH]c2c1cccc2
L164-0147	-12.5	-10.8	0	0.0222	0	O=C(C1(CC1)c(cc1)ccc1NS(c1cc(CCCC2)c2cc1)(=O)=O)NCc1ccccc1
L164-0346	-12.5	-9.02	0	0.059	0	O=C(C1(CC1)c(cc1)ccc1NS(c1cc(CCCC2)c2cc1)(=O)=O)NCCc1ccccc1
L220-0158	-12.1	-12.9	0	0.00303	0	CCc(cccc1)c1S(NCc1cc(N(CC2)C(c(cc3)ccc3OC)=O)c2cc1)(=O)=O
L220-0213	-13.8	-8.62	0	0.00211	0	CN(C(C1)=O)c(cc2)c1cc2S(NCc1cc(N(CC2)C(c(cc3)ccc3Cl)=O)c2cc1)(=O)=O
L220-0222	-12.1	-8.02	0	0.0411	0	CC(Nc(ccc(C)c1)c1S(NCc1cc(N(CC2)C(c(cc3)ccc3Cl)=O)c2cc1)(=O)=O)=O
L220-0248	-13.9	-10.1	0	0.0221	0	CC(Nc(cc1)ccc1S(NCc1cc(N(CC2)C(c3c(C)cccc3)=O)c2cc1)(=O)=O)=O
L220-0366	-12.5	-12.9	0	0.00198	0	CCC(Nc(cc1)ccc1S(NCc1cc(N(CC2)C(c3cc(C)ccc3)=O)c2cc1)(=O)=O)=O
L220-0454	-14.1	-9.75	0	0.0019	0	Cc(cc1)ccc1C(N(CC1)c2c1ccc(CNS(c1c(C)ccc(F)c1)(=O)=O)c2)=O
L220-0494	-13.2	-9.74	0	0.000167	0	C[C@@H](C1)N(C(C)=O)c(cc2)c1cc2S(NCc1cc(N(CC2)C(c3ccccc3)=O)c2cc1)(=O)=O
L220-0534	-13.2	-11	0	0.00163	0	CCOc(cc1)ccc1S(NCc1cc(N(CC2)C(c3ccccc3)=O)c2cc1)(=O)=O
L234-0862	-12.3	-2.5	0	0.0624	0	C[C@@H](c1nc(-c(cc2)ccc2Oc(cc2)ccc2OC)no1)NC(c1ccccc1)=O
L234-0911	-12.1	0.81	0	0.0703	0	CC(Nc(cc1)ccc1Oc(cc1)ccc1-c1noc(-c2cccc(NC(C)=O)c2C)n1)=O
L234-0973	-12.5	-7.14	0	0.0149	0	CC(Nc(cc1)ccc1Oc(cc1)ccc1-c1noc(-c(cc2)cc3c2OCO3)n1)=O
L234-1049	-12.1	-5.36	0	0.175	0	CC(Nc(cc1)ccc1Oc(cc1)ccc1-c1noc(COc(cc2)ccc2F)n1)=O
L234-1087	-13.1	-4.24	0	0.0517	0	CC(Nc1ccc(Cc2nc(-c(cc3)ccc3Oc(cc3)ccc3F)no2)cc1)=O
L234-1106	-12.7	-4.17	0	0.0324	0	Cc(cc1)ccc1C(NCc1nc(-c(cc2)ccc2Oc(cc2)ccc2F)no1)=O
L264-0405	-12.1	-12.4	0	0.011	0	CCOc(cc1)ccc1S(Nc(cc1)cc2c1sc(NC(c1ccccc1)=O)n2)(=O)=O
L264-1287	-12.2	-11.3	0	0.127	0	CC(Nc(ccc(C)c1)c1S(Nc(cc1)cc2c1sc(NC(c1ccc(C)cc1)=O)n2)(=O)=O)=O
L285-1697	-12	-5.15	0	0.0344	0	Cc(ccc(-c(cc1)nnc1N1CCC(Cc2ccccc2)CC1)c1)c1S(N1CCOCC1)(=O)=O
L287-1717	-12	-6.17	0	0.0413	0	O=S(c1cc(-c2noc(C3CCCC3)n2)cs1)(N[C@@H](CCC1)c2c1cccc2)=O
L288-0342	-12.6	-7.9	0	0.0529	0	Cc1c(-c2noc(C(NCc3cccc(Br)c3)=O)n2)oc2c1cccc2
L294-1217	-12.3	-11.4	0	0.000423	0	O=S(c(cc1)ccc1F)(Nc(cc1)ccc1-c1noc(-c(cccc2)c2F)n1)=O
L325-0239	-12.6	-0.754	0	0.109	0	Cc1cccc(CNC([C@@H](CCC2)CN2c(nc2)ncc2-c(cc2)ccc2F)=O)c1
L325-0695	-12.5	-0.209	0	0.104	0	CC(C)c1ccc(CNC([C@@H](CCC2)CN2c(nc2)ncc2-c2ccccc2)=O)cc1
L326-0081	-12.5	7.23	1	0.761	1	Cc1cccc(-c2cnc(N(CC3)CCC3C(NCCc(cc3)ccc3Cl)=O)nc2)c1
L331-0284	-12.1	1.47	0	0.0976	0	CCOc1c(CNC(c2nc(N3CCOCC3)c3oc(cccc4)c4c3n2)=O)cccc1
L331-0443	-12.4	7.7	1	0.571	1	O=C(c1nc(N2CCCCC2)c2oc(cccc3)c3c2n1)NCc(ccc(F)c1)c1Cl
L331-0630	-12.2	1.31	0	0.276	0	CN(Cc1ccccc1)C(c1nc(N2CCCCCC2)c2oc(cccc3)c3c2n1)=O
L362-0066	-12	2.01	0	0.417	0	COc1cccc(CNC(Nc2cc(CCc3nc(cccc4)c4[nH]3)ccc2)=O)c1
L362-1368	-12.6	3.37	0	0.783	1	CCOc(cc1)ccc1NC(Nc1cc(CCc2nc(cccc3)c3n2C)ccc1)=O
L365-1439	-12.5	8.14	1	0.273	0	Cn1c(cccc2)c2nc1CCc(cc1)ccc1NC(Nc(cc(cc1)F)c1F)=O
L365-1440	-12.1	1.27	0	0.475	0	Cn1c(cccc2)c2nc1CCc(cc1)ccc1NC(Nc(ccc(OC)c1)c1OC)=O
L367-0498	-12.2	13.1	1	0.281	0	CN(CC1)C[C@@H](c2ccccc2)N1C(c(cc1)ccc1-c1cnc(NC2CCCCC2)nc1)=O
L367-0678	-12.4	11.3	1	0.596	1	C[C@@H](c1ccc(C)cc1)NC(c(cc1)ccc1-c1cnc(NCc2ccccc2)nc1)=O
L368-0040	-12.2	12.2	1	0.524	1	O=C(c1cc(-c2cnc(N3CCCC3)nc2)ccc1)N1CCN(Cc2ccccc2)CC1
L368-0094	-12.3	1.73	0	0.0986	0	COc1cc(OC)c(CNC(c2cc(-c3cnc(N4CCCC4)nc3)ccc2)=O)cc1
L369-0092	-14.4	7.39	1	0.145	0	Cc1cccc(-c2cnc(Nc3cccc(C(NCc(cc4)cc5c4OCO5)=O)c3)nc2)c1
L369-0549	-12.2	10.8	1	0.193	0	CN(Cc1ccccc1)C(c1cccc(Nc(nc2)ncc2-c2cccc(F)c2)c1)=O
L371-0072	-12	-5.8	0	0.00123	0	Cc(c1c2ncc(C(NCc3c(C)cccc3)=O)c1NCc(cc1)ccc1OC)nn2-c1ccccc1
L389-0065	-12	-8.29	0	0.0371	0	Cc(c(C)c1)cc(N=C(C2)c3ccccc3)c1N=C2SCC(NCc(cccc1)c1Cl)=O
L398-0202	-13.4	-3.05	0	0.0111	0	O=C(c1cc(F)ccc1)Nc(cc1)ccc1SCc1nnc(-c(cc2)cc3c2OCO3)o1
L398-0203	-12.8	-5.42	0	0.0112	0	COc(cccc1)c1C(Nc(cc1)ccc1SCc1nnc(-c(cc2)cc3c2OCO3)o1)=O
L399-0032	-12.7	3.09	0	0.215	0	CCOc(cc1)ccc1NC(Nc(cc1)ccc1SCc1nnc(-c2ccccc2)o1)=O
L413-0044	-13.4	-5.18	0	0.00816	0	CCC(N(CC1)c(cc2)c1cc2-c(cc1)ccc1C(NCc(cc1)cc2c1OCO2)=O)=O
L413-0462	-12.2	9.02	1	0.774	1	CC(N(CC1)c(cc2)c1cc2-c(cc1)ccc1C(N1CCN(Cc2ccccc2)CC1)=O)=O
L413-0483	-14.5	11.4	1	0.125	0	CC(N(CC1)c(cc2)c1cc2-c(cc1)ccc1C(NCCc1c[nH]c2c1cccc2)=O)=O
L413-0568	-12.6	3.07	0	0.0305	0	CC(N(CC1)c(cc2)c1cc2-c(cc1)ccc1C(NCc(cc1)ccc1N(C)C)=O)=O
L422-0824	-12.5	0.418	0	0.432	0	O=C(c1noc(COc(cc2)ccc2NC(c2cccc(Cl)c2)=O)c1)NCc1ccccc1
L422-0834	-12	-1.14	0	0.117	0	C=CCNC(c1noc(COc(cc2)ccc2NC(c2cccc(Cl)c2)=O)c1)=O
L439-0069	-12.5	-2.61	0	0.0213	0	Cc(cc1)ccc1C(N(CC1)c2c1ccc(NC(NCc(cc1)ccc1F)=O)c2)=O
L466-0032	-12.9	-0.235	0	0.0231	0	O=C(COc(cc1)ccc1-c1nc2ccccc2nc1)NCc(cccc1)c1Cl
L466-0067	-12.2	-1.17	0	0.109	0	COc1cccc(N(CC2)CCN2C(COc(cc2)ccc2-c2nc3ccccc3nc2)=O)c1
L466-0095	-13.8	-5.62	0	0.189	0	C[C@@H](CN(CC1)C(COc(cc2)ccc2-c2nc3ccccc3nc2)=O)N1c1cc(C)ccc1
L466-0529	-12.8	0.529	0	0.0326	0	C[C@@H](C(NCc1cc(OC)ccc1)=O)Oc(cc1)ccc1-c1nc2ccccc2nc1
L466-0530	-12.5	-1.51	0	0.0509	0	C[C@@H](C(Nc(cc1)cc2c1OCO2)=O)Oc(cc1)ccc1-c1nc2ccccc2nc1
L466-0574	-12.4	6.41	1	0.105	0	C[C@@H](C(Nc(cc1)c(C)cc1F)=O)Oc(cc1)ccc1-c1nc2ccccc2nc1
L485-0598	-12.8	-1.29	0	0.0634	0	Cc(cc1c(N2CCCCC2)c2)ccc1nc2C(NCc(cc1)cc2c1OCO2)=O
L485-1400	-12.6	2.56	0	0.181	0	Cc(cc1c(N2CCOCC2)c2)ccc1nc2C(Nc(cc1)cc(C)c1Br)=O
L485-2910	-13.6	-1.83	0	0.392	0	O=C(c1nc2ccccc2c(Nc(cc2)ccc2OCc2ccccc2)c1)N1CCSCC1
L498-0701	-12	-0.857	0	0.00436	0	Cc1c(CCNC(c(cc2)ccc2-c2nc(-c(cc3)ccc3F)no2)=O)scc1
L499-0523	-13.1	1.73	0	0.0202	0	O=C(c1cccc(-c2nc(-c(cc3)ccc3F)no2)c1)N(CC1)CCC1N1CCCCC1
L499-0679	-12.4	-7.54	0	0.000967	0	CN(C)c1ccc(CNC(c2cccc(-c3nc(-c(cc4)ccc4F)no3)c2)=O)cc1
L499-0701	-12	-2.12	0	0.00608	0	Cc1c(CCNC(c2cc(-c3nc(-c(cc4)ccc4F)no3)ccc2)=O)scc1
L499-1246	-12.9	-8.28	0	0.00432	0	COc1cccc(N(CC2)CCN2C(c2cccc(-c3nc(-c4cccc(F)c4)no3)c2)=O)c1
L523-0080	-12.4	4.89	1	0.0592	0	O=C(c1cccc(-c(cc2)ccc2S(N2CCCC2)(=O)=O)c1)NCCc1ccccc1
L523-0648	-13.1	7.65	1	0.00826	0	CC(C)CCNC(c1cccc(-c(cc2)ccc2S(NCc2ccccc2)(=O)=O)c1)=O
L523-0652	-13.7	6.22	1	0.0169	0	O=C(c1cccc(-c(cc2)ccc2S(NCc2ccccc2)(=O)=O)c1)NC1CCCC1
L530-0348	-12.3	7.04	1	0.0605	0	COc(cc1)ccc1NC(c(cc1)ccc1NS(c(cc1)ccc1-c1cc(F)ccc1)(=O)=O)=O
L530-0361	-13.1	2.24	0	0.0175	0	COc1cccc(CNC(c(cc2)ccc2NS(c(cc2)ccc2-c2cc(F)ccc2)(=O)=O)=O)c1
L533-0379	-12.7	4.41	1	0.0103	0	Cc1c(CNC(c(cc2)ccc2-c2ncnc(Oc3cc(OC)ccc3)c2)=O)cccc1
L534-0220	-13.4	0.895	0	0.00216	0	COc(cccc1)c1Oc1cc(-c2cccc(C(NCc(cc3)ccc3Cl)=O)c2)ncn1
L538-0080	-12.2	6.08	1	0.322	0	COc(cc1)ccc1Oc1ccnc(-c(cc2)ccc2C(NCc(cc(cc2)OC)c2OC)=O)n1
L538-0382	-13.3	2.8	0	0.211	0	Cc1cccc(CNC(c(cc2)ccc2-c2nc(Oc3cc(OC)ccc3)ccn2)=O)c1
L538-0819	-13	8.42	1	0.224	0	C[C@@H](c1ccc(C)cc1)NC(c(cc1)ccc1-c1nc(Oc2ccccc2)ccn1)=O
L539-0083	-12.6	4.16	1	0.0802	0	Cc1c(CNC(c2cc(-c3nc(Oc(cc4)ccc4OC)ccn3)ccc2)=O)cccc1
L539-0353	-13.8	-2.49	0	0.0114	0	COc1cccc(Oc2ccnc(-c3cccc(C(NCc(cc4)cc5c4OCO5)=O)c3)n2)c1
L540-6137	-12.8	-3.85	0	0.554	1	O=C(c(cn[nH]1)c1S(Nc1ccccc1)(=O)=O)Nc(cc1)ccc1OCc1ccccc1
L561-0190	-12.7	4.86	1	0.022	0	Cc1cccc(NC(c(cc2)ccc2-c(cc2)nnc2Oc(cccc2)c2OC)=O)c1
L561-0240	-12.1	-2.08	0	0.00297	0	Cc1ccc(CNC(c(cc2)ccc2-c(cc2)nnc2Oc(cccc2)c2OC)=O)cc1
L561-0385	-13.1	-6.49	0	0.00187	0	COc1cccc(Oc(cc2)nnc2-c(cc2)ccc2C(NCc(cc2)cc3c2OCO3)=O)c1
L562-0091	-12.8	-3.68	0	0.00259	0	COc(cc1)ccc1Oc(cc1)nnc1-c1cccc(C(NCc(ccc(OC)c2)c2OC)=O)c1
L562-0313	-12.5	2.63	0	0.00582	0	COc1cccc(Oc(cc2)nnc2-c2cccc(C(Nc(cc3)ccc3N3CCOCC3)=O)c2)c1
L563-0377	-12	7.42	1	0.0331	0	COc1cccc(Oc(nc2)ncc2-c(cc2)ccc2C(NCc(cc2)ccc2SC)=O)c1
L563-0384	-12.8	7.02	1	0.0573	0	Cc1c(CNC(c(cc2)ccc2-c(cn2)cnc2Oc2cc(OC)ccc2)=O)cccc1
L563-0530	-14.3	9.14	1	0.0212	0	O=C(c(cc1)ccc1-c(cn1)cnc1Oc(cc1)ccc1F)NCCc1ccccc1
L564-0348	-12.3	11	1	0.0697	0	Cc1ccc(CNC(c2cc(-c(cn3)cnc3Oc3cc(OC)ccc3)ccc2)=O)o1
L564-0375	-12.5	10.1	1	0.0464	0	COc1cccc(Oc(nc2)ncc2-c2cccc(C(NCCc3ccccc3)=O)c2)c1
L564-0379	-12.3	7.69	1	0.0175	0	Cc1c(CNC(c2cc(-c(cn3)cnc3Oc3cc(OC)ccc3)ccc2)=O)cccc1
L564-0820	-12.8	7.77	1	0.0139	0	CSc1ccc(CNC(c2cc(-c(cn3)cnc3Oc3ccccc3)ccc2)=O)cc1
L568-0008	-12	0.375	0	0.0125	0	O=C(c1cc(F)ccc1)Nc(cccc1)c1SCc1nnc(-c2ccccc2)o1
L568-0028	-12.1	-5.14	0	0.0028	0	O=C(c(cc1)cc2c1OCO2)Nc(cccc1)c1SCc1nnc(-c2ccccc2)o1
L603-0454	-12.5	-6.42	0	0.0371	0	Cc(ccc(F)c1)c1S(Nc1cc(-c2nnc(-c3ccccc3)o2)ccc1)(=O)=O
L604-0055	-12.4	1.96	0	0.0141	0	O=C(Nc(cc1)cc2c1OCO2)Nc1cc(-c2nnc(-c3ccccc3)o2)ccc1
L604-0800	-12.5	3.95	1	0.0389	0	O=C(Nc1cc(-c2nnc(Cc(cc3)cc4c3OCO4)o2)ccc1)Nc(ccc(F)c1)c1F
L655-0099	-12.4	-6.2	0	0.0208	0	Cc1cc(S(Nc2cc(-c3nc(-c4ccccc4)co3)ccc2)(=O)=O)c(C)c(C)c1
L661-0794	-14.2	6.2	1	0.0619	0	Cc(cc1)ccc1-c1nccc(Oc2cccc(C(NCc3cc(OC)ccc3)=O)c2)n1
L661-0921	-13.7	8.59	1	0.279	0	O=C(c1cccc(Oc2ccnc(-c3cccc(F)c3)n2)c1)NCCc1ccccc1
L662-0639	-12.5	8.33	1	0.0562	0	O=C(c(cc1)ccc1Oc1ccnc(-c(cc2)ccc2F)n1)Nc(cc1)ccc1N1CCOCC1
L663-0086	-12.9	0.52	0	0.15	0	Cc1cccc(CNC(c2cc(Oc3ncnc(-c(cc4)ccc4OC)c3)ccc2)=O)c1
L663-0089	-12.6	-3.36	0	0.0242	0	COc(cc1)ccc1-c1cc(Oc2cccc(C(NCc(cc3)cc4c3OCO4)=O)c2)ncn1
L663-0921	-13.2	8.94	1	0.0241	0	O=C(c1cccc(Oc2cc(-c3cccc(F)c3)ncn2)c1)NCCc1ccccc1
L666-0244	-12.2	2.41	0	0.0415	0	Cc(cccc1)c1-c(cn1)cnc1Oc(cc1)ccc1C(NCc(ccc(OC)c1)c1OC)=O
L708-2488	-12.7	-3.49	0	0.22	0	Cc1cccc(CCNC(Cc2csc3nc(-c4cc(C)c(C)cc4)cn23)=O)c1
L759-0747	-12.2	4.38	1	0.0979	0	CC(C)N(CC1)CCN1c1nc2ccccc2c(-c2nc(-c3cccc(F)c3)no2)c1
L768-0035	-12	-7.01	0	0.00825	0	Cc(cc1)cc(C)c1-c1coc(-c(cc2)ccc2NS(c(cc2)ccc2N(CCC2)C2=O)(=O)=O)n1
L780-0028	-12.5	1.26	0	0.0431	0	Cc(c(C)c1)cc(N2)c1N=C(CSc(cc1)ccc1NC(c(cc1)cc(OC)c1OC)=O)C2=O
L780-0053	-14.3	-1.26	0	0.106	0	Cc(c(C)c1)cc(N2)c1N=C(CSc(cc1)ccc1NC(c(c(F)ccc1)c1F)=O)C2=O
L780-0057	-13	0.111	0	0.132	0	Cc(c(C)c1)cc(N2)c1N=C(CSc(cc1)ccc1NC(CCC1CCCC1)=O)C2=O
L780-0076	-13.5	-1.15	0	0.0747	0	Cc(c(C)c1)cc(N2)c1N=C(CSc(cc1)ccc1NC(COc(cc1)ccc1F)=O)C2=O
L780-0154	-13.2	-0.821	0	0.696	1	Cc(cc1)cc(C)c1OCC(Nc(cc1)ccc1SCC1=Nc(cccc2)c2NC1=O)=O
L781-0086	-12.2	-0.0829	0	0.483	0	CCc(cc1)ccc1NC(Nc(cc1)ccc1SCC1=Nc(cccc2)c2NC1=O)=O
L790-0156	-12.2	-11	0	0.031	0	CC(C)c(cc1)ccc1OCC(Nc1nnc(SCc2nnc(-c3c(C)cccc3)o2)s1)=O
L814-0819	-12.8	-2.41	0	0.0484	0	O=C(Cc1cccc(F)c1)Nc1cc(Oc2nc(cccc3)c3n3c2nnc3)ccc1
L814-0822	-12.4	-5.44	0	0.0886	0	O=C(c(c(F)ccc1)c1F)Nc1cc(Oc2nc(cccc3)c3n3c2nnc3)ccc1
L827-0861	-12.4	-5.16	0	0.00338	0	COc(cc1)ccc1-c1noc(-c(cc2)cnc2NCc(cc2)cc3c2OCO3)n1
L827-1797	-12.5	6.1	1	0.209	0	Cc(cc1)cc2c1[nH]c(CNc(cc1)ncc1-c1nc(-c3cccc(F)c3)no1)n2
L829-0197	-12.2	-8.76	0	0.026	0	CCc1nc(-c2cc(-c3noc(Cc(cc4)ccc4NC(C)=O)n3)ccc2)cs1
L867-0579	-12.6	-5.47	0	0.00392	0	O=C(C(c1c2cccc1)=CN(c(cc1)ccc1F)C2=O)OCc(cc1)ccc1N(CCC1)C1=O
L868-1450	-12	5.92	1	0.0504	0	CCOc(cc1)ccc1NC(COc1nc(N(CC2)Cc3c2cccc3)nc(C)c1)=O
L868-1479	-13.6	8.12	1	0.0266	0	Cc1cc(OCC(Nc(ccc(F)c2)c2Cl)=O)nc(N(CC2)Cc3c2cccc3)n1
L868-1490	-12.1	6.54	1	0.036	0	Cc1cc(OCC(Nc(cc2)cc(Cl)c2OC)=O)nc(N(CC2)Cc3c2cccc3)n1
L890-0883	-12.5	-0.472	0	0.0256	0	COc(ccc(C(Nc1ccc(Cc2nc(-c3ccccc3)no2)cc1)=O)c1)c1OC
L904-3418	-12.1	-13.7	0	0.0297	0	CCc(cccc1)c1S(Nc(cc1)ccc1-c1nc(ccc(C)c2)c2s1)(=O)=O
L905-1342	-12	-10.2	0	0.0179	0	Cc(cc(cc1)-c2nc(cccc3)c3s2)c1NC(NCc1cc(OC)ccc1)=O
L909-0967	-12.1	-6.58	0	0.00885	0	Cc1cccc(-c2noc(-c3nn(CC(Nc(cc4)c(C)cc4F)=O)c4c3cccc4)n2)c1
L929-1139	-13.4	16.9	1	0.0505	0	O=C(CCc(cc1)cc2c1[nH]c(-c1ccccc1)n2)Nc(cc1)ccc1N1CCOCC1
L970-0538	-12.4	-0.761	0	0.109	0	CC(Nc(cc1)ccc1S(Nc(cc1c(OC)c2)ccc1nc2-c1cccc(Cl)c1)(=O)=O)=O
L971-0075	-13.7	7.74	1	0.813	1	O=C(NCCc1ccccc1)Nc(ccc1nc(-c2ccccc2)c2)cc1c2N1CCOCC1
L971-0668	-13.6	7.58	1	0.243	0	Cc(cc1)ccc1-c1cc(N2CCOCC2)c(cc(cc2)NC(NCc(cc3)ccc3F)=O)c2n1
L986-0119	-12.6	3.67	0	0.0237	0	CCN(c(nccc1)c1N=C1c(cc2)ccc2C(Nc(cc2)cc(F)c2F)=O)C1=O
L986-0274	-12.3	3.15	0	0.00143	0	CC(C)N(c(nccc1)c1N=C1c(cc2)ccc2C(Nc(cc2)ccc2F)=O)C1=O
L986-0503	-12.3	1.86	0	0.0435	0	CCOc(cc1)ccc1NC(c(cc1)ccc1C1=Nc2cccnc2N(C)C1=O)=O
L986-0640	-12.7	-1.81	0	0.0241	0	C[C@@H](c1cc(C)c(C)cc1)NC(c(cc1)ccc1C1=Nc2cccnc2N(C)C1=O)=O
M006-0108	-12.6	4.19	1	0.18	0	CCc(cc1)ccc1NC(c(cc1)ccc1Oc1nccnc1N1CCCCC1)=O
M013-0101	-12.8	-2.87	0	0.186	0	CN(c(cc(cc1)NC(COc(cc2)ccc2Cl)=O)c1Oc1c2cccc1)C2=O
M039-0027	-12.8	-10.9	0	0.0587	0	Cc(ccc(-c1c2nc(C)cc(C)n2nc1)c1)c1S(NCc(cccc1)c1Cl)(=O)=O
M040-1015	-13.2	-10.2	0	0.0374	0	Cc1cccc(-c2noc(Cc3nc(C4=Cc(cccc5C)c5OC4=O)cs3)n2)c1
M040-1064	-12.5	-10.3	0	0.0373	0	CCCOc(cc1)ccc1-c1noc(Cc2nc(C3=Cc(ccc(OC)c4)c4OC3=O)cs2)n1
M040-1073	-12.5	-5.41	0	0.218	0	COc(cc1)cc(O2)c1C=C(c1csc(Cc3nc(Cc(cc4)ccc4Cl)no3)n1)C2=O
M049-0728	-12.7	-9.75	0	0.00127	0	CN(c(cccc1)c1N=C1c(cc2)ccc2C(NCc(cc2)cc3c2OCO3)=O)C1=O
M082-1009	-12	-6.2	0	0.0188	0	O=C(/C=C/c1cccs1)N1CCC(Cc2nc(-c(cc3)ccc3Cl)no2)CC1
M115-1127	-12.4	-6.29	0	0.000719	0	O=C(C=C1)C(c2nc(-c(cc3)ccc3OCc3ccccc3)no2)=NN1c1cccc(F)c1
M116-1905	-12.1	-3.72	0	0.00717	0	CN(Cc1ccccc1)C(c1ccc(CN(CCN(Cc2ccccc2)C2=O)C2=O)cc1)=O
M130-0960	-13.2	-1.28	0	0.334	0	CCOc1ccc(CC(N(CC2)CCN2c2ncnc(-c3ccc(C)cc3)c2)=O)cc1
M143-0844	-13.2	2.13	0	0.0311	0	CC(C)c1cccc(NC(CSc2ncnc3nc(-c4ccc(C)cc4)ncc23)=O)c1
M180-1203	-12.7	-7.33	0	0.0227	0	Cc1nc(-c(cc2)ccc2Cl)nc(OCC(NCc(cc2)cc3c2OCO3)=O)c1
M291-2367	-12.4	8.66	1	0.187	0	CC(C)C(Nc1cc2nc(C)ccc2c(C(NCc(cc2)cc(Cl)c2F)=O)c1)=O
M303-8989	-12.8	7.55	1	0.587	1	Cc(cccc1)c1NC(c(cc1)cc2c1n(CCC(Nc(cc1)ccc1F)=O)cn2)=O
M339-0040	-12.7	3.47	0	0.0553	0	CC(Nc1ccc(CC(Nc2cc(OCc3nnc(-c4ccccc4)o3)ccc2)=O)cc1)=O
M339-0067	-12.6	6.9	1	0.333	0	O=C(c1ccco1)Nc1cccc(C(Nc2cc(OCc3nnc(-c4ccccc4)o3)ccc2)=O)c1
M339-0164	-13.1	-4.55	0	0.142	0	Cn1nc(C(Nc2cc(OCc3nnc(-c4ccccc4)o3)ccc2)=O)c2c1cccc2
M339-0509	-12.4	-0.00833	0	0.0986	0	CC(Nc1cccc(C(Nc2cccc(OCc3nnc(-c(cc4)ccc4F)o3)c2)=O)c1C)=O
M339-0521	-13.1	0.0828	0	0.088	0	O=C(Cc(cc1)ccc1Cl)NCC(Nc1cc(OCc2nnc(-c(cc3)ccc3F)o2)ccc1)=O
M339-0751	-13.8	-4.71	0	0.0694	0	COc(cc1)ccc1-c1nnc(COc2cccc(NC(C3=Cc(cccc4)c4OC3=O)=O)c2)o1
M339-0773	-12.7	0.228	0	0.224	0	Cc(cc1)ccc1C(NCC(Nc1cc(OCc2nnc(-c(cc3)ccc3OC)o2)ccc1)=O)=O
M339-0812	-12.5	1.3	0	0.132	0	COc(cc1)ccc1-c1nnc(COc2cccc(NC(c3ncccc3)=O)c2)o1
M339-1189	-12.7	1.44	0	0.00824	0	O=C(CNC(c1ccccc1)=O)Nc1cccc(OCc2nnc(-c(cc3)ccc3Cl)o2)c1
M339-1270	-12.7	-1	0	0.00685	0	COc(ccc(CC(Nc1cccc(OCc2nnc(-c(cc3)ccc3Cl)o2)c1)=O)c1)c1OC
M339-1320	-12.1	-2.69	0	0.0221	0	O=C(Cc(cccc1)c1F)Nc1cccc(OCc2nnc(-c(cc3)ccc3Cl)o2)c1
M339-1322	-12.9	0.214	0	0.289	0	O=C(CCc1c[nH]c2c1cccc2)Nc1cccc(OCc2nnc(-c(cc3)ccc3Cl)o2)c1
M339-1336	-13.9	0.843	0	0.076	0	O=C(c1cc([nH]cc2)c2cc1)Nc1cccc(OCc2nnc(-c(cc3)ccc3Cl)o2)c1
M339-1383	-13.4	2.59	0	0.0455	0	CC(Nc(cc1)ccc1C(Nc1cccc(OCc2nnc(-c(cc3)ccc3Cl)o2)c1)=O)=O
M339-1392	-14.2	-6.71	0	0.31	0	O=C(c1cc(cccc2)c2[nH]1)Nc1cccc(OCc2nnc(-c(cc3)ccc3Cl)o2)c1
M350-0084	-12.8	2.22	0	0.00919	0	CN(C)c(cc1)ccc1C(Nc(cc1)ccc1OCc1nnc(-c2ccccc2)o1)=O
M350-0150	-12.1	5.53	1	0.0198	0	O=C(c1cc(Cl)ncc1)Nc(cc1)ccc1OCc1nnc(-c2ccccc2)o1
M350-0169	-13.5	5.6	1	0.0488	0	O=C(c1nccc2ccccc12)Nc(cc1)ccc1OCc1nnc(-c2ccccc2)o1
M350-0747	-12.2	0.947	0	0.188	0	CC(Nc1cccc(C(Nc(cc2)ccc2OCc2nnc(-c(cc3)ccc3OC)o2)=O)c1C)=O
M350-1015	-12	-0.918	0	0.138	0	Cc(cccc1)c1-c1nnc(COc(cc2)ccc2NC(CNC(Cc2ccccc2)=O)=O)o1
M350-1093	-13.2	3.1	0	0.119	0	CC(Nc1cccc(C(Nc(cc2)ccc2OCc2nnc(-c3c(C)cccc3)o2)=O)c1)=O
M350-1150	-13.1	0.154	0	0.0205	0	Cc(cccc1)c1-c1nnc(COc(cc2)ccc2NC(/C=C/c2ccco2)=O)o1
M350-1240	-12.1	2.35	0	0.0246	0	Cc1c(C(Nc(cc2)ccc2OCc2nnc(-c(cc3)ccc3Cl)o2)=O)scc1
M400-0098	-12.6	1.23	0	0.0609	0	Cc1ccc(CNC(c(cc2)cc3c2OCCN(Cc2cccnc2Cl)C3)=O)cc1
M400-0119	-12.6	0.107	0	0.0384	0	Cc1ccc(CNC(c(cc2)cc3c2OCCN(Cc(cc2)ccc2N(C)C)C3)=O)cc1
M459-5869	-12.1	14.3	1	0.102	0	O=C(CSc1nc(N(CC2)Cc3c2cccc3)ccn1)Nc(cc1)ccc1Oc1ccccc1
M497-0561	-12.9	10.7	1	0.476	0	Cc(cc1)ccc1-c1cc(N2CCOCC2)c(cc(cc2)NC(COc3ccccc3)=O)c2n1
M497-0589	-12.3	9.06	1	0.214	0	Cc(cc1)ccc1-c1cc(N2CCOCC2)c(cc(cc2)NC(c(cccc3)c3OC)=O)c2n1
M530-2139	-12.5	5.3	1	0.0787	0	Cc1ccc(CC(Nc(cc2)cc3c2oc(C(Nc2cccc(F)c2)=O)c3OC)=O)cc1
M568-0331	-12.2	2.52	0	0.129	0	O=C(Nc1cccc(Br)c1)N(CC1)Cc2c1nc(-c1ccccc1)nc2
M621-0068	-13.5	-2.34	0	0.00696	0	Cn1c(-c2cccc(C(N(CC3)CCN3c(cccc3)c3F)=O)c2)nc2c1nccc2
M621-1094	-13.1	0.56	0	0.0425	0	CCCn1c(-c2cccc(C(NCc3c(C)cc(C)cc3C)=O)c2)nc2c1nccc2
M628-0188	-12.4	2.12	0	0.203	0	O=C(c1cc2c(N3CCCC3)ncnc2cc1)NCc(cc1)ccc1N1CCCCC1
M628-0206	-12.4	10.2	1	0.917	1	O=C(c1cc2c(N3CCCC3)ncnc2cc1)NCCN(CC1)Cc2c1cccc2
M703-1854	-12.9	1.48	0	0.12	0	O=C(c(cc1)cc(Cl)c1F)NC(CC1)CCN1c(cc1)nnc1N1CCCCCC1
M739-0330	-13.5	-11.8	0	0.0601	0	O=C(/C=C/c1ccccc1)N1[C@@H](COc(cc2)ccc2C(N2CCCC2)=O)CCC1
M742-0321	-12.1	-3.31	0	0.0487	0	Cc1cc(C(N2C[C@@H](COc(cc3)ccc3C(N3CCOCC3)=O)CCC2)=O)c(C)cc1
M743-0084	-12.9	-8.52	0	0.0144	0	O=C(/C=C/c1ccccc1)N1C[C@@H](COc2cccc(C(N3CCCCC3)=O)c2)CCC1
M743-0149	-12.4	-7.93	0	0.0294	0	CCOc(cccc1)c1C(N1C[C@@H](COc2cc(C(N3CCCC3)=O)ccc2)CCC1)=O
M745-0334	-12.3	-5.31	0	0.231	0	Cc1ccc(CC(N2CCC(COc(cc3)ccc3C(N3CCOCC3)=O)CC2)=O)cc1
M876-0915	-14.5	-5.2	0	0.0113	0	Fc(cc1)ccc1-c1nnc(Cc2nc(-c(cc3)ccc3OCc3ccccc3)no2)o1
M876-1157	-12	-5.35	0	0.0786	0	Cc(ccc(-c1nnc(Cc2nc(-c(cccc3)c3OCc3ccccc3)no2)o1)c1)c1F
M881-0033	-12.7	-1.75	0	0.00337	0	CC(c(cc1)ccc1NC(CSc1nccc(-c2nc(-c3ccccc3)no2)c1)=O)=O
M881-0951	-12.3	-4.2	0	0.000718	0	O=C(CSc1nccc(-c2nc(-c3ccccc3)no2)c1)NCc(cccc1)c1F
M881-1507	-13.3	-6.45	0	0.00119	0	Cc(cc1)ccc1-c1noc(-c2cc(SCC(Nc(cc3)cc4c3OCO4)=O)ncc2)n1
M881-1523	-13.1	-0.793	0	0.00314	0	Cc(cc1)ccc1-c1noc(-c2cc(SCC(Nc(cc3)c(C)cc3F)=O)ncc2)n1
M923-2902	-12.1	5.35	1	0.138	0	O=C(NCc1cccc(F)c1)Nc1cc(-c(cc2)nnc2N2CCCCC2)ccc1
P018-0733	-12.2	1.81	0	0.0138	0	O=C(c1cc(Cl)ncc1)NCc1ccc(-c2nc(-c(cc3)ccc3F)no2)s1
P038-4247	-12.5	1.46	0	0.00711	0	Cc(ccc(F)c1)c1NC(c(cc1C(N2C)=O)cnc1N(c1ccccc1)C2=O)=O
P088-2830	-12.2	3.81	0	0.0177	0	Cc(cc(cc1)OC)c1NC(c1cccc2c1CCN2C(Nc(cc1)ccc1F)=O)=O
P088-2936	-12.3	5.11	1	0.0483	0	O=C(c1cccc2c1CCN2C(Nc(cc1)ccc1F)=O)NCCc1ncccc1
P092-2112	-12.7	1.08	0	0.0219	0	Cc(cc(cc1)OC)c1NC(c1cc(N(CC2)C(c(cc3)ccc3F)=O)c2cc1)=O
P092-2153	-13	-4.84	0	0.0113	0	COc(cc1)cc(CNC(c2cc(N(CC3)C(c(cc4)ccc4F)=O)c3cc2)=O)c1OC
P094-1312	-12	3.98	1	0.035	0	CS(N(CC1)c2c1ccc(C(Nc(cc1)ccc1Oc1ccccc1)=O)c2)(=O)=O
P097-1814	-12.9	-2.29	0	0.0122	0	C[C@@H](c(cc1)ccc1OC)NC(c(cc1)cc(C2)c1N(Cc(cc1)ccc1F)C2=O)=O
P097-1932	-12.8	-0.714	0	0.00111	0	O=C(c(cc1)cc(C2)c1N(Cc1cc(F)ccc1)C2=O)NCc(ccc(F)c1)c1F
P130-0142	-12.3	15.2	1	0.771	1	O=C(Nc1cc(-c2nccnc2N2CCCC2)ccc1)Nc1cccc(Br)c1
P162-0925	-12.6	6.33	1	0.307	0	Cc(cc(c(OC)c1)NC(Cc2nnc(-c3cc4cccnc4cc3)o2)=O)c1Cl
P162-1007	-12.5	0.197	0	0.0685	0	COc(cc1)cc(CNC(Cc2nnc(-c3cc4cccnc4cc3)o2)=O)c1OC
P432-0219	-12.1	4.66	1	0.0782	0	Cc1c(c(N(C)C)nc(C(NCCN(CC2)Cc3c2cccc3)=O)n2)c2nc(C)c1
P471-0339	-12.9	3.04	0	0.197	0	Cc1cn(Cc2c(C)oc(-c(cc3)ccc3NC(CCc3ccccc3)=O)n2)nc1
P471-0486	-12.2	0.0624	0	0.206	0	Cc1cc(C)nn1Cc1c(C)oc(-c(cc2)ccc2NC(/C=C/c2ccccc2)=O)n1
P635-0269	-12.5	1.42	0	0.00375	0	COc(cc1cc2CCC(NCc(cc3)ccc3N3CCOCC3)=O)ccc1nc2O
P700-3131	-12.2	-1.95	0	0.245	0	Cc(cccc1)c1-c1nc(-c2cn(CC(NCc(cccc3)c3Cl)=O)cn2)no1
P801-0261	-13	4.75	1	0.0341	0	O=C(c1cc(N2C[C@@H](c3ccccc3)NCC2)ncc1)N1CCC(Cc2ccccc2)CC1
P801-0364	-12.3	-3.26	0	0.00164	0	O=C(c1cc(N2C[C@@H](c3ccccc3)NCC2)ncc1)NCc(cc1)cc2c1OCO2
P801-0788	-12	-6.6	0	0.00161	0	Cc(cc1)ccc1N(CC1)CCN1C(c1nc(N2C[C@@H](c3ccccc3)NCC2)ccc1)=O
P801-1054	-12.3	6.14	1	0.0342	0	O=C(c1cc(N2C[C@@H](c3ccccc3)NCC2)ncc1)NCCc(cc1)ccc1Cl
P807-0379	-12.5	-10	0	0.429	0	O=C(c1n[nH]c2c1CCCC2)NCC(CC1)CCN1c1cc(-c2ccccc2)n[nH]1
P843-0028	-12	10	1	0.178	0	Cc1ccc(CN[C@@H](CC2)CN2c(cc2)ncc2C(Nc(cc2)ccc2F)=O)cc1
P843-0091	-12.7	11	1	0.404	0	O=C(c(cc1)cnc1N(CC1)C[C@H]1NCc(cc1)ccc1Cl)Nc1ccccc1
P894-0151	-12.1	2.18	0	0.0394	0	C(CN(CC1)c2nnc(-c3nc(-c4ccccc4)no3)c3ccccc23)N1c1ncccc1
S049-0178	-12.5	-1.84	0	0.201	0	CCOc1cccc(CN(CC2)C[C@H]2Oc(cc2)ccc2-c2noc(C3CC3)n2)c1
S050-0207	-13.9	-6.96	0	0.0354	0	COc1cccc(C(N(C2)CC2Oc(cc2)ccc2-c2nc(-c3ccccc3)no2)=O)c1
S050-0211	-13.8	-7.24	0	0.0434	0	O=C(c(cc(cc1)F)c1F)N(C1)CC1Oc(cc1)ccc1-c1nc(-c2ccccc2)no1
S051-0211	-13.7	-8.5	0	0.00205	0	O=C(c(cc(cc1)F)c1F)N(C1)CC1Oc1cc(-c2nc(-c3ccccc3)no2)ccc1
S330-4191	-12.5	7.62	1	0.349	0	O=C(Cc(cc1)ccc1F)N(CC1)CCC1OC1CCN(Cc2ccccc2)CC1
S430-0282	-12.7	10.9	1	0.063	0	O=C(c1cccc(OC2CN(Cc3cc4ccccc4nc3Cl)C2)c1)NCC1CC1
S551-0589	-12.9	-2.03	0	0.00668	0	O=C(C1(CC1)c1ccccc1)NCc1nnc2n1ccc(-c1nc(C3CC3)no1)c2
S556-0584	-12.4	-3.86	0	0.039	0	COc1cccc(C(N(C2)CC2Oc(cc2)ccc2-c2noc(-c3cnccc3)n2)=O)c1
S556-0690	-14.3	-7.24	0	0.0273	0	O=C(c(cc(cc1)F)c1F)N(C1)CC1Oc(cc1)ccc1-c1noc(-c2ccccc2)n1
S556-0693	-13.7	-6.96	0	0.0237	0	COc1cccc(C(N(C2)CC2Oc(cc2)ccc2-c2noc(-c3ccccc3)n2)=O)c1
S556-0713	-12.9	-7.7	0	0.115	0	Cc(nc1)cnc1C(N(C1)CC1Oc(cc1)ccc1-c1noc(-c2ccccc2)n1)=O
S558-0518	-12.2	-11	0	0.178	0	Cc1noc(-c(cccc2)c2O[C@@H](CC2)CN2C(c2nc3ccccc3cc2)=O)n1
S690-0844	-13	-0.373	0	0.103	0	O=C(c1ccc(CC(CC2)CCN2C(c2nc3ccccc3cc2)=O)cc1)N1CCOCC1
S690-0914	-12.6	6.2	1	0.0529	0	Cc(cc(CN1CCC(Cc(cc2)ccc2C(N2CCOCC2)=O)CC1)cc1)c1OC
S690-1067	-13.3	1.04	0	0.147	0	CN(C)C(c1ccc(CC(CC2)CCN2C(c2nc3ccccc3cc2)=O)cc1)=O
S690-1097	-13.4	7.85	1	0.266	0	CN(C)C(c1ccc(CC(CC2)CCN2C(c2cc3cccnc3cc2)=O)cc1)=O
S690-1672	-13.6	4.9	1	0.238	0	CC(N1CCC(Cc(cc2)ccc2C(N2CCN(Cc(cccc3)c3F)CC2)=O)CC1)=O
S690-1721	-12.3	-0.101	0	0.233	0	CC(N1CCC(Cc(cc2)ccc2C(NC[C@@H]2Oc(cccc3)c3OC2)=O)CC1)=O
S722-0638	-12.6	6.3	1	0.239	0	O=C(Cc1cccc(F)c1)N1CCC(Cc2ccc(CN3CCOCC3)cc2)CC1
S722-0661	-12.4	5.09	1	0.417	0	O=C(c(cc1)cc2c1[nH]cc2)N1CCC(Cc2ccc(CN3CCOCC3)cc2)CC1
S722-0782	-12.1	9.88	1	0.0292	0	C(C1CCN(Cc(cc2)cc3c2[nH]cc3)CC1)c1ccc(CN2CCOCC2)cc1
S722-0795	-12.7	9.57	1	0.121	0	C(C1CCN(Cc(cc2)cc3c2OCC3)CC1)c1ccc(CN2CCOCC2)cc1
S722-0872	-12	1.92	0	0.0882	0	O=S(c1cc(CCC2)c2cc1)(N1CCC(Cc2ccc(CN3CCOCC3)cc2)CC1)=O
S722-0924	-12.5	6.8	1	0.233	0	CN1CCN(Cc2ccc(CC(CC3)CCN3C(Cc3cc(OC)ccc3)=O)cc2)CC1
S722-0994	-12.2	7.17	1	0.301	0	CN1CCN(Cc2ccc(CC(CC3)CCN3C(C3(CC3)c3ccccc3)=O)cc2)CC1
S722-1113	-12	10.5	1	0.298	0	CN1CCN(Cc2ccc(CC(CC3)CCN3C(NCc3ccccc3)=O)cc2)CC1
S723-0824	-12.4	7.9	1	0.0154	0	COc1cccc(CN2CCC(Cc3ccc(COc4ccncc4)cc3)CC2)c1OC
S723-1656	-12.8	4.49	1	0.0674	0	Cc(cc1)ncc1C(N1CCC(Cc2ccc(COc3cnccc3)cc2)CC1)=O
S723-2262	-12.2	3.3	0	0.139	0	COc1cccc(CC(N2CCC(Cc3ccc(COCc4ccncc4)cc3)CC2)=O)c1
S723-2322	-12.9	2.05	0	0.0854	0	O=C(COc1ccccc1)N1CCC(Cc2ccc(COCc3ccncc3)cc2)CC1
S723-2632	-13.4	4.31	1	0.0391	0	O=C(c1ccncc1)N1CCC(Cc2ccc(COc3cccc(F)c3)cc2)CC1
S752-1088	-12.2	9.67	1	0.161	0	CC(C)N1CCC(Cc2ccc(CCNC(c(cc3)cc4c3[nH]cn4)=O)cc2)CC1
S787-0781	-12.6	3.23	0	0.0685	0	CN(C)C(CCc1ccc(CC2CCN(Cc3cn(C)c4c3cccc4)CC2)cc1)=O
S787-1343	-12.4	-0.289	0	0.226	0	O=C(CCc1ccc(CC(CC2)CCN2C(Cc2cnccc2)=O)cc1)N1CCCC1
S787-1772	-12.9	4.48	1	0.0519	0	O=C(CCc1ccc(CC(CC2)CCN2C(Cc2ccccc2)=O)cc1)NCC1CC1
S787-1813	-12	13.7	1	0.0361	0	O=C(CCc1ccc(CC2CCN(Cc(ccnc3)c3F)CC2)cc1)NCC1CC1
S929-4450	-12.1	-5.15	0	0.0296	0	CC(C)Cc1nnc(C[C@@H](CC2)CN2C(CCc2nc(-c3ccccc3)no2)=O)o1
S995-0725	-12.8	-5.08	0	0.0127	0	CC(N(CC1)CCC1[C@H](C1)[C@H](COc2ccccc2)CN1C(CCc1ccccc1)=O)=O
SB25-0062	-13.4	6.17	1	0.848	1	CC(N1)=NC(CC[C@H](CC2)C(NCCC3CCN(Cc4ccccc4)CC3)=O)=C2C1=O
SC87-0502	-13.4	3.87	1	0.0451	0	O=C(Cc1cccc(Cl)c1)NC[C@@H](CC1)CCC(N=C(c2ccccc2)N2)=C1C2=O
SC87-1041	-13.6	3.57	0	0.0685	0	O=C(CCCc1ccccc1)NC[C@@H](CC1)CCC(N=C(c2ccccc2)N2)=C1C2=O
SD54-0258	-12.2	2.47	0	0.322	0	O=C([C@@H](CC1)CCc2c1c(OCC1CC1)nc(-c1ccccc1)n2)NCc1ccncc1
SD54-0440	-12.3	0.553	0	0.105	0	CCOc1nc(-c2ccccc2)nc(CC2)c1CC[C@@H]2C(NCc1cnccc1)=O
T834-0125	-12.6	1.93	0	0.0143	0	CN(c(cccc1)c1-n(c1c2)nc2C(NCc2cccc(C(F)(F)F)c2)=O)C1=O
V001-3701	-13.5	-0.0407	0	0.119	0	Cn(c(N)c12)nc2nc(NCc2cnccc2)nc1-c1cccc(Oc2ccccc2)c1
V001-5671	-13.8	5.1	1	0.00986	0	Cc(cc1)ccc1-c(cc1)nnc1SCc(cc1)ccc1C(NCc1ccccc1)=O
V001-6248	-12.9	-6.13	0	0.022	0	Cc1nn2c(-c(cccc3)c3OC)cc(C(Nc(cc3)ccc3F)=O)nc2c1-c1ccccc1
V001-6507	-14.3	-5.86	0	0.00714	0	COc1cccc(-c2cc(C(Nc(cc3)ccc3F)=O)nc3cc(-c4ccccc4)nn23)c1
V001-8769	-13.2	12	1	0.119	0	Cc(cccc1)c1C(Nc1cccc(-c2cccc(-c(cc3)cc(N4)c3OCC4=O)n2)c1)=O
V001-8984	-12.4	-1.67	0	0.241	0	Cc1nn2c(-c(cc3)ccc3OC)cc(C(NCc3ccncc3)=O)nc2c1-c1ccccc1
V002-2150	-12.6	-3	0	0.108	0	Cc1nn2c(-c(cc3)ccc3OC)cc(C(NCc3cnccc3)=O)nc2c1-c1ccccc1
V002-6769	-13	-1.09	0	0.00708	0	Cc1cc(-c2nnc(C)o2)nn1-c1cccc(C(NCCc2cccc(Cl)c2)=O)c1
V002-7235	-13	-8.14	0	0.0741	0	Cc1nn2c(-c(cccc3)c3OC)cc(C(NCc3ncccc3)=O)nc2c1-c1ccccc1
V002-9146	-14.2	-8.85	0	0.166	0	COc1cccc(-c2cnc(-c3cccc(CNC(C4=Cc(cc(cc5)Cl)c5OC4)=O)c3)[nH]2)c1
V003-4315	-13.2	0.0906	0	0.393	0	O=C(c(c1ccccc11)nnc1N1CCC(Cc2ccccc2)CC1)NCc1ccccc1
V003-4398	-12.8	2.79	0	0.799	1	O=C(c(c1ccccc11)nnc1N1CCC(Cc2ccccc2)CC1)NCCc1ncccc1
V003-9396	-12.1	-1.95	0	0.0841	0	O=C(CCC1=NNC(c2cc(OCc3ccccc3)ccc2)=NC1=O)NCCc1ccccc1
V003-9587	-12.7	0.574	0	0.054	0	Cc1c(c(-c2ccccc2)nn2-c3cccc(F)c3)c2nc(C(NCC[C@@H]2N(C)CCC2)=O)c1
V006-0919	-12.6	-5.18	0	0.236	0	Nc1c2c(-c(cc3)ccc3F)nc(NCCc3ccccc3)nc2nn1-c(cccc1)c1Cl
V006-2203	-12.4	8	1	0.0328	0	CC(CC1)CCN1c(nc(-c1ccc(C)cc1)nc1)c1C(Nc(cc1)ccc1F)=O
V006-8151	-12.6	-2.34	0	0.338	0	COc(ccc(CCNC(c1noc(-c2cc3ccccc3cc2)c1)=O)c1)c1OC
V007-1111	-12.9	-3.88	0	0.661	1	O=C(c1noc(-c2cc3ccccc3cc2)c1)N[C@H](CCC1)[C@@H]1OCc1ccccc1
V007-3352	-12.6	-11.4	0	0.0259	0	CCN(CC)C(c(cc(-c(cccc1)c1OC)n1nc2C)nc1c2-c1ccccc1)=O
V007-4468	-12	-0.533	0	0.00134	0	Cc1nnc(-c(cc2C3CC3)nn2-c2cccc(C(N[C@@H](Cc3ccccc3)c3ccccc3)=O)c2)o1
V008-2658	-12.1	17.1	1	0.444	0	O=C(c1cc(N2CCN(Cc3ccccc3)CC2)nc2ccccc12)NCC1CCCCC1
V008-6992	-12.5	6.86	1	0.528	1	C(CN(CC1)c2ncccn2)N1c1nc(-c(cc2)ccc2Oc2ccccc2)nc2ccccc12
V009-3150	-12.9	-7.5	0	0.0198	0	Nc1c2c(-c3cscc3)nc(NCCc3ccccc3)nc2nn1-c1ccccc1
V009-6294	-12	0.511	0	0.415	0	O=C(c(cc1)ccc1-c1c(CCCc2c-3cccc2)c3n[nH]1)NCCc1ccncc1
V009-6366	-12.4	5.29	1	0.0271	0	Cc(cc1)c(C)cc1NC(CSc1nc(N(CC2)CCN2c(cccc2)c2F)cc(Cl)n1)=O
V009-9168	-13.7	6.59	1	0.00387	0	COc(ccc(CCNC(c1cccc(CSc(cc2)nnc2-c2ccccc2)c1)=O)c1)c1OC
V010-1341	-12.5	1.92	0	0.0787	0	COc1cccc(-c2ccc(CNC(COc(cc3)ccc3Cl)=O)c3cnccc23)c1
V010-2946	-12	-1.7	0	0.0283	0	Nc1c2c(-c3cccs3)nc(NCc3cc(F)ccc3)nc2nn1-c1cc(F)ccc1
V010-5979	-12.6	-4.78	0	0.0471	0	CC(C)c1cc(-c2nnc(C)o2)nn1-c1cccc(C(NCc(c(C)ccc2)c2Cl)=O)c1
V010-6314	-12.3	1.88	0	0.407	0	CCN1[C@@H](CNC(c(cc2)ccc2-c2cc(-c3cccc4ccccc34)n[nH]2)=O)CCC1
V010-6893	-12	-4.96	0	0.000858	0	C[C@H](CNC(c1cc(-n(c(C(C)(C)C)c2)nc2-c2nnc(C)o2)ccc1)=O)c1ccccc1
V011-4075	-12.3	-3.63	0	0.0093	0	O=C(c(nc1Cc2ccccc2)nn1-c1ccccc1)NCCc(ccc(Cl)c1)c1Cl
V011-4861	-12.2	3.75	0	0.0768	0	O=C(c1cc(Cl)cc(Cl)c1)N1CCN(Cc2noc(-c3cc(F)ccc3)n2)CC1
V011-9668	-13.2	-7.2	0	0.134	0	Nc1ccc(CCNC(c(cc2)ccc2-c2cc(-c(cc3)ccc3N3CCCCC3)n[nH]2)=O)cc1
V011-9711	-12.9	-10.9	0	0.0869	0	O=C(c(cc1)ccc1-c1cc(-c(cc2)ccc2Cl)n[nH]1)NCc(cc1)cc(F)c1F
V012-0024	-12.2	-2.9	0	0.0688	0	CCCc1nc(n(-c2ccccc2)nc2)c2c(N(CC2)CCN2C(c2cccc3ccccc23)=O)n1
V012-2240	-13.7	-10.8	0	0.0115	0	CC(C)c1ccc(CNc2ccc(CC(NCc(cc3)cc4c3OCO4)=O)cc2)cc1
V012-7145	-14.3	3.43	0	0.394	0	O=C(c1cc(F)cc(F)c1)Nc(cc1)cnc1N(CCC1)CCN1C(c(cc1)ccc1Cl)=O
V012-7335	-12	2.21	0	0.148	0	COc1ccc(CCNC(N(CC2)CCN2C(c(cc2)ccc2F)c(cc2)ccc2F)=O)cc1
V013-3150	-12.4	3.99	1	0.0402	0	COc1cccc(Nc(nc(-c2ccccc2)nc2)c2C(NCCc(cc2)cc(OC)c2OC)=O)c1
V013-4925	-12.4	-2.1	0	0.115	0	COc(cc1)ccc1-c1cnc(-c2ccc(CNC(c(c(F)c3F)ccc3F)=O)cc2)[nH]1
V013-5778	-12.1	-2.88	0	0.626	1	COc(cc1)cc(-c2cnc(-c3cccc(CNC(c4cc(Cl)cnc4Cl)=O)c3)[nH]2)c1OC
V013-7055	-12.2	3.44	0	0.277	0	O=C(Cc(cc1)ccc1NCc1cc(Oc2ccccc2)ccc1)NCc1ccccc1
V013-7851	-12.2	2.08	0	0.107	0	O=C(c1cncn1-c1cccc(-c2cccc(Cl)c2)c1)NCc1cc(F)cc(F)c1
V013-8290	-12	-3.96	0	0.5	0	[O-][N+](c1cccc(C(N(CC2)CCN2c2c(ccc(Cl)c3)c3nc(Cc3ccccc3)n2)=O)c1)=O
V013-8848	-13.8	-3.09	0	0.691	1	Cc1c(C(NCc(cc2)ccc2-c2ncc(-c(cc3)ccc3OC)[nH]2)=O)oc2c1cccc2
V013-8992	-12.1	8.25	1	0.0198	0	COc1cccc(N2CCN(Cc3cccc(C(Nc(cc4)ccc4F)=O)c3)CC2)c1
V013-9720	-12.9	-4.4	0	0.356	0	COc(cc1)cc2c1-c1n[nH]c(-c(cc3)ccc3C(NC(C3)Cc4c3cccc4)=O)c1CC2
V013-9764	-13.9	-7.97	0	0.00586	0	O=C(c(cc1)ccc1-c1c(COc2c-3cccc2)c3n[nH]1)NCCc(cc1)ccc1F
V013-9793	-12.3	-4.62	0	0.19	0	CC[C@@H](C(NCc(cc1)ccc1-c1ncc(-c2cc(OC)ccc2)[nH]1)=O)c1ccccc1
V014-0682	-12.5	-2.66	0	0.594	1	C[C@@H](C(NCc(cc1)ccc1-c1ncc(-c(cc2)ccc2OC)[nH]1)=O)Oc1ccccc1
V014-2241	-14.3	-5.65	0	0.0383	0	Cc1cc(C(NCCc(ccc(Cl)c2)c2Cl)=O)nc2cc(-c3ccccc3)nn12
V014-4969	-12.9	-2.76	0	0.0196	0	Cc(n1ncc(-c2cccc(Cl)c2)c1nc1)c1C(NCCc1cc(Cl)ccc1)=O
V014-6521	-12.3	-1.8	0	0.00579	0	Cc1ccc(CN(C(C2CC2)=O)c2ccc(CC(Nc(cc3)ccc3OC)=O)cc2)cc1
V014-6720	-12.3	-3.86	0	0.047	0	O=C(c(cc1)ccc1-c1cc(-c(ccc(Cl)c2)c2Cl)n[nH]1)NCCc1cnccc1
V014-7579	-12	-11.3	0	0.0682	0	CN(Cc1ccccc1)C(c(cc1)ccc1-c1cc(-c(cc2)ccc2Cl)n[nH]1)=O
V014-8777	-13.5	7.37	1	0.00161	0	CC(C)CCNC(c1cccc(CSc(cc2)nnc2-c2ccc(C)cc2)c1)=O
V015-0130	-13.4	-6.21	0	0.101	0	O=C(c(cc1)ccc1-c1cc(-c2cccc3ccccc23)n[nH]1)N(C1)Cc2c1cccc2
V015-0138	-13.3	3.37	0	0.106	0	Cc(cc1)ccc1-c(cc1)nnc1SCc1ccc(C(NCc2ccccc2)=O)o1
V015-0169	-12.2	-10.5	0	0.21	0	COc(cc1)cc2c1-c1n[nH]c(-c(cc3)ccc3C(N(C3)Cc4c3cccc4)=O)c1CC2
V015-4760	-12.1	-12.6	0	0.0155	0	CN(/C(/C(N1c2cc3ccccc3cc2)=O)=C/c2cc(OCCO)ccc2)C1=S
V015-5991	-12.2	4.16	1	0.352	0	O=C(c1csc(-c(ccc(OCc(cccc2)c2Cl)c2)c2F)n1)NCCc1ncccc1
V016-3662	-12.6	-5.01	0	0.175	0	Nc1c2c(-c(cc3)ccc3Cl)nc(NCc3ccccc3)nc2nn1Cc1ccccc1
V016-6071	-12.4	3.04	0	0.357	0	COc(cc(cc1)-c2nc(C(NCCc3ncccc3)=O)cs2)c1OCc(cc1)cc(F)c1F
V016-6463	-12.2	-6.45	0	0.0026	0	O=C(Cc1cccc(N(Cc2ccccc2)C(/C=C/c2ccccc2)=O)c1)NCC1CC1
V017-0873	-12.5	0.18	0	0.0279	0	O=S(c1cc2ccccc2cc1)(N1Cc2c(N3CCCC3)nc(-c3ccccc3)nc2CC1)=O
V017-1081	-13	-12.7	0	0.00255	0	Cc1ccc(CN(C(C2CC2)=O)c2ccc(CC(NCc(cc3)cc4c3OCO4)=O)cc2)cc1
V017-3388	-12.6	-2.41	0	0.063	0	COc1cccc(COc(cc2)cc(F)c2-c2nc(C(NCc3ccccc3)=O)cs2)c1
V017-3676	-12.7	-3.16	0	0.0251	0	Nc1c2c(-c(cc3)ccc3F)nc(NCc(cccc3)c3F)nc2nn1-c(cccc1)c1Cl
V017-6903	-12.2	-6.75	0	0.00907	0	O=C(c1csc(-c2cc(OCc(cccc3)c3F)ccc2)n1)NCc(cc1)ccc1F
V017-7730	-13.1	12.4	1	0.454	0	O=C(c1ccc(CN2CCC(Cc3ccccc3)CC2)cc1)NCCN1CCCC1
V017-8256	-12	11.4	1	0.514	1	Cc(cc1)c(C)cc1Oc(nc(-c1ccccc1)nc1)c1C(NCCN1CCCCC1)=O
V018-1442	-13	1.18	0	0.395	0	O=C(c1csc(-c2cc(OCc(cccc3)c3F)ccc2)n1)NCCc1ncccc1
V018-3364	-12.1	4.69	1	0.543	1	CCCN(c(cc(cc1)OCC(Nc(cccc2)c2F)=O)c1C(c1ccccc1)=C1)C1=O
V018-3646	-12	-1.23	0	0.286	0	O=C(c1csc(-c(cc2)ccc2OCc2cc(F)cc(F)c2)n1)NCc1ccccc1
V019-0632	-12.4	-12.2	0	0.0752	0	Cc(cc(cc1)-c(cc2)cn3c2nc(C(NCc(cc2)cc4c2OCO4)=O)c3)c1F
V019-1226	-12.4	-4.29	0	0.41	0	Cc1cc(COc(cc2)ccc2-c2nc(C(NCc3ccncc3)=O)cs2)c(C)cc1
V019-3279	-12.5	-8.04	0	0.296	0	Cc(cc(cc1)Oc2nc(N3CCCC3)nc(CC3)c2CN3C(Cc(cc2)ccc2OC)=O)c1F
V019-3565	-12.8	1.14	0	0.237	0	O=C(Cc(cc1)ccc1F)N1Cc2c(N3CCCC3)nc(N(CC3)Cc4c3cccc4)nc2CC1
V019-9664	-13.5	-10.6	0	0.0041	0	Cc1cccc(-c2nc(-c(cc3)ccc3OCC(c3cc(OC)ccc3)=O)no2)c1
V019-9665	-12.8	-8.17	0	0.0645	0	Cc(cccc1)c1-c1nc(-c2cccc(OCC(c3cc(OC)ccc3)=O)c2)no1
V020-0054	-13.2	-8.51	0	0.0117	0	Cc(cc1)ccc1C(COc(ccc(-c1noc(-c2ccccc2)n1)c1)c1OC)=O
V020-0510	-13	-13.4	0	0.00236	0	Nc1c2c(-c(cc3)ccc3F)nc(N(CC3)Cc4c3cccc4)nc2nn1Cc1ccccc1
V020-1682	-12.3	3	0	0.128	0	O=C(c1csc(-c(ccc(OCc(cc2)cc(Cl)c2Cl)c2)c2F)n1)NCc1cnccc1
V020-1872	-12.5	-1.93	0	0.648	1	COc(ccc(CCNC(c1cn(cc(cc2)-c(cc3)ccc3Oc3ccccc3)c2n1)=O)c1)c1OC
V020-2515	-13	-8.64	0	0.0268	0	O=C(c1csc(-c(ccc(OCc(cc(cc2)F)c2F)c2)c2F)n1)NCc(cc1)cc2c1OCO2
V020-6087	-12.3	2.68	0	0.00772	0	Cc(cc1)ccc1N1CCN(Cc2cccc(C(NCCc(cccc3)c3OC)=O)c2)CC1
V020-8855	-12.2	-8.76	0	0.00739	0	CC(C)(C)c1nn2c(-c3cc(OC)ccc3)cc(C(NCc3ccccc3)=O)nc2c1
V020-8866	-12.5	-6.93	0	0.00825	0	CC(C)(C)c1nn2c(-c3cc(OC)ccc3)cc(C(NCCc3ccccc3)=O)nc2c1
V021-1171	-12.3	-2.58	0	0.0123	0	O=C(c1ccc(/C=C(/C(N2Cc3cc(F)ccc3)=O)\SC2=O)cc1)N(CC1)Cc2c1cccc2
V021-2686	-13.6	4.73	1	0.214	0	O=C(c1ccc(CN2CCN(Cc3ccccc3)CC2)cc1)NCc1cccc(F)c1
V021-6802	-12.6	-14.3	0	0.00934	0	COc(cccc1)c1-c1cc(C(N(CC2)Cc3c2cccc3)=O)nc2cc(-c3ccccc3)nn12
V021-7238	-13.8	1.55	0	0.00144	0	Cc(cc1)ccc1Oc1c(CN(CC2)C(c3cc(C#N)ccc3)=O)c2nc(N(C)Cc2ccccc2)n1
V021-7847	-12.5	-12.4	0	0.00987	0	Nc1c2c(-c(cc3)ccc3F)nc(NCc(cc3)cc4c3OCO4)nc2nn1Cc1ccccc1
V021-8884	-12.5	-7.48	0	0.445	0	CC(C)c(cc1)ccc1-c1nc(NCc2ncccc2)nc2nn(Cc3ccccc3)c(N)c12
V021-8896	-12.2	-11	0	0.216	0	CC(C)c(cc1)ccc1-c1nc(NC[C@@H]2OCCC2)nc2nn(Cc3ccccc3)c(N)c12
V021-8994	-12.8	-4.56	0	0.188	0	Nc1c2c(-c3cccc(F)c3F)nc(NCCc3ccccc3)nc2nn1Cc1ccccc1
V021-9015	-12.5	-4.13	0	0.0575	0	Nc1c2c(-c3cccc(F)c3F)nc(NCc3cc(F)ccc3)nc2nn1Cc1ccccc1
V022-2291	-12	-12.6	0	0.312	0	CC(C)c(cc1)ccc1-c1nc(NCCc(cc2)ccc2OC)nc2nn(C)c(N)c12
V022-2329	-13.1	-9.48	0	0.0367	0	Nc1c2c(-c3cccc(Cl)c3)nc(NCc(cc3)cc4c3OCO4)nc2nn1-c1cc(F)ccc1
V022-4062	-12.9	-2.68	0	0.181	0	Nc1c2c(-c3cc(F)ccc3)nc(NCc3ccccc3)nc2nn1-c(cc(cc1)F)c1F
V023-1132	-14	-1.84	0	0.251	0	Cn(c(N)c12)nc2nc(NCc2ccccc2)nc1-c1cccc(Oc2ccccc2)c1
V023-1143	-12.4	-0.528	0	0.399	0	Cn(c(N)c12)nc2nc(NCc2ncccc2)nc1-c1cccc(Oc2ccccc2)c1
V023-1552	-12.8	-9.83	0	0.386	0	COc1ccc(CCNc2nc3nn(Cc4ccccc4)c(N)c3c(-c3cccc(F)c3)n2)cc1
V023-2608	-12.5	-9.03	0	0.0235	0	CCc(n(c(nc1)c2)nc2-c2ccccc2)c1C(NCCc(ccc(Cl)c1)c1Cl)=O
V023-6408	-12.6	-11.4	0	0.0173	0	O=C(c1csc(-c(cc2)ccc2OCc2ccccc2)n1)NCc(cc1)cc2c1OCO2
V023-8259	-12.8	15.7	1	0.25	0	Cc1cccc(N2CCN(Cc(cc3)ccc3C(NCc3cnccc3)=O)CC2)c1C
V023-9475	-13.9	1.26	0	0.0214	0	O=C(c1cncc(-c(cc2)ccc2Oc2ccccc2)c1)NCc(cc1)cc2c1OCO2
V024-0737	-13.1	-3.81	0	0.144	0	Cc1nn2c(-c(cc3)ccc3OC)cc(C(NCCc3ccccc3)=O)nc2c1-c1ccccc1
V024-1042	-13.6	17.4	1	0.649	1	Cc1cccc(N2CCN(Cc(cc3)ccc3C(NCCc3ncccc3)=O)CC2)c1C
V024-4736	-13.5	-8.17	0	0.106	0	O=C(c1nc2cc(-c3ccccc3)nn2c(-c(cccc2)c2F)c1)NCCc1ncccc1
V024-5448	-13.6	-2.36	0	0.198	0	CC(CC1)CCN1c1nnc(C(NCCc(cc2)ccc2OC)=O)c2ccccc12
V024-5796	-13.7	1.99	0	0.717	1	CCc1nc(n(-c2c(C)cccc2)nc2C)c2c(NC(CC2)CCC2NC(c2cccc(F)c2)=O)n1
V024-8892	-12.4	5.47	1	0.0492	0	O=C(c1ccc(CSc2nc(N3CCOCC3)cc(-c3ccccc3)n2)cc1)NCc1ccccc1
V025-0082	-12.2	0.896	0	0.568	1	CCOc(nc1-c2c(C)cccc2)nn1-c1cccc(NC(c2cc(OC)ccc2)=O)c1
V025-1343	-12.5	-8.07	0	0.0571	0	CC(C)CC(Nc(cc1)ccc1-n(c(-c(cc1)ccc1OC)n1)nc1OCc(cc1)ccc1F)=O
V025-2439	-13.4	0.315	0	0.00279	0	Cc1cccc(-c2nnc(NC(CCNC(c3cccc4ccccc34)=O)=O)s2)c1
V025-3194	-12.4	7.22	1	0.0762	0	CCCNC(c1ccc(CSc(cc2)nnc2-c(cc2)ccc2-c2ccccc2)o1)=O
V026-6290	-12.3	-0.481	0	0.204	0	CCc1nc(SCc2cc(C(NCc(cc3)cc4c3OCO4)=O)ccc2)nc(N2CCCC2)c1
V027-5964	-12.2	-2.05	0	0.0481	0	O=C(c1cc(Cl)ccc1)N(CC1)CCN1c1cc(Oc(ccc(Cl)c2)c2F)ncn1
V027-8055	-13	-6.42	0	0.0187	0	O=C(c1cccc(F)c1)N(CC1)CCN1c1nc(C2CCCCC2)nc2c1cnn2-c1ccccc1
V027-9136	-12.9	-4.14	0	0.113	0	Cc(cc(cc1)Oc2ncnc(N(CC3)CCN3C(c(cc3)ccc3F)=O)c2)c1Cl
V028-3809	-12.6	-3.18	0	0.44	0	COc(ccc(CCNC(c1cn(cc(cc2)-c(cc3)cc(Cl)c3F)c2n1)=O)c1)c1OC
V028-4592	-12.9	4.42	1	0.0167	0	O=C(c1cc(C(F)(F)F)ccc1)N1CCN(Cc2noc(-c(cccc3)c3Cl)n2)CC1
V028-5275	-13.6	3.92	1	0.212	0	COc1c(CCNC(c2cc(CN3CCN(Cc4ccccc4)CC3)ccc2)=O)cccc1
V028-7652	-12	-1.77	0	0.44	0	O=C(COc1ccccc1)N(CC1)CCN1c(cc1)ncc1NC(/C=C/c1ccccc1)=O
V028-8920	-12.1	3.86	1	0.0109	0	C[C@@H](CCC1)CN1c1nc2ccccc2c(C(NCCc2cc(OC)ccc2)=O)c1
V029-0242	-12.3	-6.86	0	0.0521	0	Cc1c(c(-c2ccccc2)nn2-c3cccc(F)c3)c2nc(C(NCc2cnccc2)=O)c1
V029-5765	-12.9	-11.3	0	0.0389	0	COc(cc1)ccc1C(COc(cc1)ccc1-c1noc(-c(ccc(F)c2)c2F)n1)=O
V029-5820	-12.7	2.64	0	0.42	0	O=C(c1cc(CN2CCN(Cc(cc3)cc4c3OCO4)CC2)ccc1)NCCN1CCOCC1
V029-7188	-12.1	-5.3	0	0.00208	0	Cc1c(COc(cc2)ccc2-c2noc(-c3cc(OC)cc(OC)c3)n2)cccc1
V029-8329	-12	-2	0	0.0269	0	Cc1nnc(-c(cc2C3CC3)nn2-c2cccc(C(NCc3ncccc3)=O)c2)o1
V029-8603	-12.6	9.39	1	0.84	1	O=C(c1cc(CN2CCN(Cc3ccccc3)CC2)ccc1)NCCN1CCCC1
V030-2941	-13.1	-13.2	0	0.00331	0	Nc1c2c(-c(cc3)ccc3F)nc(N(CC3)Cc4c3cccc4)nc2nn1-c(cc1)ccc1F
V031-0571	-13.1	9.29	1	0.697	1	O=C(c1ccc(CN2CCN(Cc3ccccc3)CC2)cc1)NCc1ncccc1
V031-0951	-12.3	0.642	0	0.0142	0	NC(c1cc(cc(cc2)NC(CCc3ccccc3)=O)c2n1Cc1cccc(F)c1)=O
V031-1643	-12.2	-2.24	0	0.036	0	Cc1cccc(-n2nc(C(Nc(cccc3)c3F)=O)nc2CCc2ccccc2)c1
V031-1660	-12.2	-7.51	0	0.0238	0	Cc1c(c(-c2ccccc2)nn2-c3cccc(F)c3)c2nc(C(NC2CCCC2)=O)c1
Y010-0056	-12.6	-1.31	0	0.0137	0	Cc(cc(cc1)NC(COc(cc2)c(C)cc2Cl)=O)c1C1=Cc(cccc2)c2OC1=O
Y010-0379	-12.1	-6.07	0	0.207	0	Cc(cc(cc1)Cl)c1OCC(Nc(cc1)cc2c1oc(-c(cc1)ccc1N(C)C)n2)=O
Y010-0656	-12	4.25	1	0.104	0	Cc(cc1)cc2c1nc(-c(cc1)ccc1NC(CSc1nc(O)cc(C)n1)=O)s2
Y010-0977	-12.5	1.11	0	0.124	0	CC(C)(C1)NC(C)(C)c2c1c(c1nc(-c(ccc3ccccc33)c3O)nn1cn1)c1s2
Y020-1770	-13.1	2.02	0	0.816	1	Cc1ccc2nc(NC(N3)=NC(C)=C(Cc(cccc4)c4Cl)C3=O)nc(C)c2c1
Y020-2574	-12	2.21	0	0.423	0	Cc1c(C)cc2nc(NC(N3)=NC(SCc(cc4)ccc4Cl)=CC3=O)nc(C)c2c1
Y020-3656	-12	0.349	0	0.222	0	O=C(c1c2)N(CCN3CCOCC3)C=Cc1nc(C=CN1Cc3ccccc3)c2C1=O
Y020-3958	-14.4	14.6	1	0.335	0	O=C1NC(Nc(cc2)ccc2Oc2ccccc2)=Nc2c1c(-c1cnccc1)ccn2
Y020-4101	-12.5	-3.24	0	0.0796	0	CCc1nn2c(C=CN(CCc(cc3)ccc3OC)C3=O)c3nnc2c1-c(cc1)ccc1F
Y020-4167	-13.8	-12.5	0	0.0251	0	O=C(c1c2)N(Cc3ccccc3)C=Cc1nc(C=CN1Cc(cc3)cc4c3OCO4)c2C1=O
Y020-4177	-13.5	-7.1	0	0.723	1	COc1ccc(CN(C=Cc(nc2C=CN3CCc4ccccc4)c4cc2C3=O)C4=O)cc1
Y020-4196	-12.4	-14.2	0	0.0211	0	O=C(c1c2)N(Cc3ccccc3)C=Cc1nc(C=CN1c3nc(SCc4ccccc4)n[nH]3)c2C1=O
Y020-4197	-12.4	-14.1	0	0.00556	0	O=C(c1c(C=C2)nc(C=CN(c3ccccc3)C3=O)c3c1)N2c1nc(SCc2ccccc2)n[nH]1
Y020-4229	-12.2	5.99	1	0.00668	0	Cc(n(c(nc1)n2)nc2SCc2ccccc2)c1-c1nc(N2CCCCC2)ncc1
Y020-4495	-12	0.64	0	0.0548	0	Clc1ccc(COc(cc2)ccc2-c2ccnc3nc(-c4ccncc4)nn23)cc1
Y020-7003	-12.8	-8.06	0	0.0045	0	CC(C)(C=C(C)c1cc(OC(c2cccc3ccccc23)=O)cc(/C2=C(\C(N3)=O)/NC3=S)c11)N1C2=O
Y020-9186	-12.1	-1.07	0	0.283	0	Cc1nn2c(C=CN(Cc(cccc3)c3Cl)C3=O)c3nnc2c1-c1ccccc1
Y020-9236	-12.6	-10.1	0	0.0964	0	COc1ccc(CCN(C=Cc(n2nc3)c4cnc2c3-c(cc2)ccc2F)C4=O)cc1
Y020-9297	-12.4	-5.04	0	0.03	0	O=C(c1ccccc1)NN(C=Cc(n1nc2)c3cnc1c2-c(cc1)ccc1Cl)C3=O
Y020-9382	-12.6	-5.47	0	0.439	0	COc1ccc(CN(C=Cc(c2c3)nc(C=CN4Cc5cnccc5)c3C4=O)C2=O)cc1
Y020-9387	-13.4	-5.72	0	0.543	1	O=C(c1c2)N(CCc3ccccc3)C=Cc1nc(C=CN1Cc3ncccc3)c2C1=O
Y020-9388	-13.3	-1.59	0	0.443	0	O=C(c1c2)N(CCc3ccccc3)C=Cc1nc(C=CN1Cc3cnccc3)c2C1=O
Y021-0528	-13.7	-5.41	0	0.0418	0	O=C(C[C@H](C1)c2cccc(Cl)c2)c(cn2)c1c1c2N=C(NCCc2ccccc2)NC1=O
Y021-0966	-12.6	-0.598	0	0.0255	0	CC(C)(C=C(CN1CCC(Cc2ccccc2)CC1)c1ccc(C)c(C2=O)c11)N1C2=O
Y021-1021	-14.3	-9.37	0	0.0376	0	CC(C)(C=C(C)c1c2)N(C)c1cc(O1)c2C=C(C(c2cc3ccccc3cc2)=O)C1=O
Y021-1484	-12.9	-7.83	0	0.0194	0	C[C@@H](C(Oc1ccc(C=C(C(c2c3cccc2)=O)C3=O)cc1)=O)N(C(c1c2cccc1)=O)C2=O
Y021-1919	-12	-0.866	0	0.349	0	Cc1c(/C=C/C(/N=C(\NCCc2c[nH]c(cc3)c2cc3OC)/Nc2nc(C)cc(C)n2)=O)cccc1
Y021-1961	-13.6	3.85	1	0.281	0	O=C1Nc(cccc2)c2/C1=N/C(/Nc1ccccc1)=N\C1=NC2=Nc(cccc3)c3C2=N1
Y021-2767	-13	0.945	0	0.0593	0	CC(C)(C=C(CSc1nc(cccc2)c2[nH]1)c1c2c(/C3=N/c4ccccc4)cc(F)c1)N2C3=O
Y030-6035	-12.5	0.596	0	0.0114	0	O=C(c1cc(-c2ccccc2)nc2ccccc12)Nc(cc1)ccc1S(N1CCOCC1)(=O)=O
Y030-7034	-12.2	2.16	0	0.0682	0	O=C(c1cc(-c2ccccc2)nc2ccccc12)Nc(cc1)ccc1S(N1CCCC1)(=O)=O
Y031-1560	-12.3	5.51	1	0.1	0	O=C(c1ccccc1)Nc1cccc(C(Nc(cccc2)c2C(NCc2ccccc2)=O)=O)c1
Y031-2320	-13	6.96	1	0.567	1	COc(cc1)cc2c1[nH]cc2CCNC(c1cccc(NC(c2ccccc2)=O)c1)=O
Y031-9278	-13.7	-5.29	0	0.0146	0	Cc1cccc(C(NCCc(cc2)ccc2S(NC(c2cc(C)ccc2)=O)(=O)=O)=O)c1
Y032-3188	-13.5	7	1	0.0139	0	O=C(c1ccccc1)Nc1cccc(C(N(CC2)CCN2c2cccc(C(F)(F)F)c2)=O)c1
Y032-3327	-12.3	-9.13	0	0.0455	0	O=C(/C=C/c(cc1)cc2c1OCO2)Nc(cc1)ccc1S(NCCc1ccccc1)(=O)=O
Y040-0497	-12.1	7.98	1	0.0478	0	Cc(c(O1)c(cc2)-c(cccc3)c3C1=O)c2OCC(Nc(cc1)ccc1N1CCOCC1)=O
Y040-0923	-12.4	-3.42	0	0.107	0	COc(cc1)cc(C=C2c(cc3)ccc3OCC(NCc3ncccc3)=O)c1OC2=O
Y040-1803	-14	0.188	0	0.693	1	Cc(cc1)cc2c1nc(-c(cc1)ccc1NC(COc(cc1)cc(O3)c1C(C)=C(C)C3=O)=O)s2
Y040-2361	-12.9	8.52	1	0.28	0	Cc(oc(c1c2)cc(O3)c2C(C)=C(CC(NCCc2c[nH]cn2)=O)C3=O)c1-c1ccccc1
Y040-3064	-12.4	2.88	0	0.432	0	O=C(c1c(CC(O2)=Cc(cccc3)c3C2=O)cccc1)N1CCN(Cc2ccccc2)CC1
Y040-3348	-14.2	-8.32	0	0.253	0	O=C(COc(cc1)cc(O2)c1C=C(c(cc1)ccc1Cl)C2=O)c(cc1)ccc1N1CCCC1
Y040-3396	-13.3	-0.647	0	0.0302	0	O=C(COc(cc1)cc(O2)c1C=C(c(cc1)ccc1Cl)C2=O)OCc1ccccc1
Y040-3413	-12.9	4.63	1	0.0297	0	Cc(cc1)ccc1NC(COc(cc1)cc(O2)c1C=C(c(cc1)ccc1F)C2=O)=O
Y040-3447	-13.5	-8.28	0	0.333	0	O=C(COc(cc1)cc(O2)c1C(c1ccccc1)=CC2=O)c(cc1)ccc1N1CCCC1
Y040-3479	-12	-1.73	0	0.0555	0	COc(cc1)ccc1C(Oc(cc1)cc(O2)c1C=C(c(cc1)cc(OC)c1OC)C2=O)=O
Y040-3483	-13.1	-4.63	0	0.156	0	COc(ccc(C1=Cc(ccc(OCC(c(cc2)cc(Cl)c2Cl)=O)c2)c2OC1=O)c1)c1OC
Y040-3485	-12.6	-5.59	0	0.0983	0	COc(ccc(C1=Cc(ccc(OC/C=C/c2ccccc2)c2)c2OC1=O)c1)c1OC
Y040-4071	-14.5	4.89	1	0.385	0	Cc1cc(NC(COc(cc2)cc(O3)c2C(C)=C(Cc2ccccc2)C3=O)=O)cc(C)c1
Y040-4205	-12.1	-2.7	0	0.0221	0	C[C@@H](c1ccccc1)N(C1)COc(cc2)c1c(O1)c2C(c(cc2)ccc2OC)=CC1=O
Y040-4673	-13	-4.49	0	0.104	0	Cc(c1c2)coc1cc(O1)c2C(C)=C(CCC(Nc2nc(cccc3)c3s2)=O)C1=O
Y040-4746	-12.2	8.82	1	0.3	0	Cc(oc(c1c2)c(C)c(O3)c2C(C)=C(CC(NCCc2cnc[nH]2)=O)C3=O)c1-c1ccccc1
Y040-4748	-12.3	4.95	1	0.0462	0	COc(cccc1C=C2c(cc3)ccc3OCC(Nc3ccncc3)=O)c1OC2=O
Y040-4749	-12.6	2.14	0	0.0105	0	COc(cccc1C=C2c(cc3)ccc3OCC(Nc(cc3)ccc3O)=O)c1OC2=O
Y040-4932	-12.4	4.19	1	0.0222	0	COc(cccc1C=C2c(cc3)ccc3OCC(Nc3cnccc3)=O)c1OC2=O
Y040-5457	-12.2	-3.21	0	0.417	0	O=C1C(c2ccccc2)=COc2c1ccc1c2CN(C[C@H]2[C@@H](CCCC3)N3CCC2)CO1
Y040-5799	-13.1	5.13	1	0.685	1	O=C(c1cc(-c2ncccc2)nc2ccccc12)N1CCN(C/C=C/c2ccccc2)CC1
Y040-6173	-12.8	-5.58	0	0.0808	0	COc1ccc(CCNC(c2c(CC(O3)=Cc(cccc4)c4C3=O)cccc2)=O)cc1
Y041-0523	-13	0.855	0	0.823	1	O=C(CN(C(C=C1)=O)N=C1c1ccccc1)N1CCN(C/C=C/c2ccccc2)CC1
Y041-1127	-12	-13.5	0	0.0233	0	COc(cc1)ccc1C(COc(cc1)cc(O/C2=C\c(cccc3OC)c3OC)c1C2=O)=O
Y041-2265	-13.7	-0.732	0	0.347	0	Cc1c(C(COc(cc2O)cc(Oc3c4cccc3)c2C4=O)=O)c(cccc2)c2n1C
Y041-2277	-12	5.81	1	0.0446	0	Cc(c(O1)c(cc2)C(C)=C(Cc3ccccc3)C1=O)c2OCC(NC[C@H](CC1)CC[C@@H]1C(O)=O)=O
Y041-2301	-12.6	5.08	1	0.0151	0	C[C@@H](C(NC[C@H](CC1)CC[C@@H]1C(O)=O)=O)Oc(cc1)cc(O2)c1C=C(c(cc1)ccc1Cl)C2=O
Y041-2311	-12.2	-12.4	0	0.188	0	Cc1c(C(COc(cc2)cc(OC=C3c(cc4)ccc4OC)c2C3=O)=O)c(cccc2)c2n1C
Y041-2980	-12.5	-0.915	0	0.0195	0	O=C(C(c1c2cccc1)=CN(c(cc1F)cc(F)c1F)C2=O)NCc1ccncc1
Y041-3183	-13.1	-2.11	0	0.0101	0	COc(cc1)cc(C=C2c(cc3)ccc3OCC(NCCc(cc3)ccc3O)=O)c1OC2=O
Y041-3672	-12.5	-4.47	0	0.284	0	O=C(CN(C(C=C1)=O)N=C1c1cc2ccccc2cc1)c(ccc(Cl)c1)c1Cl
Y041-3927	-13.5	3.16	0	0.174	0	O=C(C=C1CN2CCN(C/C=C/c3ccccc3)CC2)Oc2c1c1ccccc1cc2
Y041-6004	-12.2	7.13	1	0.149	0	O=C(c(cc1)ccc1C1=Cc(cccc2)c2OC1=O)NCC1C(CCCC2)N2CCC1
Y041-6770	-12.2	-1.27	0	0.271	0	COc1ccc(CCN(C=C(C(NCCc2ncccc2)=O)c2c3cccc2)C3=O)cc1
Y041-6880	-12.6	-0.398	0	0.0233	0	COc(cccc1C=C2c(cc3)ccc3OCC(NCCc3ccncc3)=O)c1OC2=O
Y042-0476	-13.2	-7.15	0	0.0579	0	CC(c(ccc(O)c1)c1O1)=C(CCC(NCc2nc(-c(cc3)ccc3OC)no2)=O)C1=O
Y042-2780	-12	-3.49	0	0.0867	0	CC(Nc(cc1)ccc1NC(c1c(CC(O2)=Cc(cccc3)c3C2=O)cccc1)=O)=O
Y042-3244	-13.9	2.17	0	0.0114	0	COc(cc1)cc(O2)c1C=C(c(cc1)ccc1C(Nc(cc1)cc3c1[nH]cc3)=O)C2=O
Y042-3629	-12	-3.32	0	0.379	0	CC(N(CC1)CCN1C(c(cc1)cc(C(N2CCCc3ccccc3)=O)c1C2=O)=O)=O
Y042-3630	-12.3	2.44	0	0.648	1	O=C(c(cc1)cc(C(N2CCCc3ccccc3)=O)c1C2=O)NCCc1c[nH]cn1
Y042-3712	-12.7	0.692	0	0.121	0	CC(c(ccc(OCC(Nc1nnc(Cc2ccccc2)s1)=O)c1)c1O1)=C(C)C1=O
Y042-3863	-12	-6.33	0	0.0209	0	Cc1nnc(NC(c(cc2)cc(C(N3CCc(cccc4)c4OC)=O)c2C3=O)=O)s1
Y042-4494	-12.6	2.8	0	0.0182	0	Cc(c1c2)coc1c(C)c(O1)c2C(C)=C(CC(Nc(cc2)ccc2C(N)=O)=O)C1=O
Y042-6045	-13.9	-3.17	0	0.0252	0	COc(cc1)ccc1C(CNC(c(cc1)ccc1C1=Cc(cccc2)c2OC1=O)=O)=O
Y043-3103	-12	-6.17	0	0.0531	0	CC(C)CCn1c2cccc(NC(CC(c3c4cccc3)=NN(C)C4=O)=O)c2cc1
Y043-3646	-12.2	21.3	1	0.607	1	Cc1nc(Nc2cccc(C(NC3CCN(Cc4ccccc4)CC3)=O)c2)nc(C)c1
Y043-3743	-12.4	-8.72	0	0.0185	0	C/C(/CCC(NCCc1cccc(F)c1)=O)=C\Cc(c(O)c(c(CO1)c2C)C1=O)c2OC
Y043-5064	-12.8	1.72	0	0.00676	0	COC([C@@H](Cc1ccccc1)NC(c(cc1)ccc1C1=Cc(cccc2)c2OC1=O)=O)=O
Y043-5324	-12	-10.6	0	0.0508	0	O=C(COc(cc1)cc(O/C2=C/c3ccco3)c1C2=O)c(cc1)cc2c1OCCCO2
Y043-5372	-13.4	-4.12	0	0.0401	0	O=C(COc(cc1)cc(O/C2=C/c3ccco3)c1C2=O)c(cc1)cc(N2)c1OCC2=O
Y043-6275	-12	7.78	1	0.764	1	CC(c(c(O1)c2CN(C)C[C@H]3[C@@H](CCCC4)N4CCC3)cc(Cl)c2O)=C(Cc2ccccc2)C1=O
Y043-7109	-14.1	-5.07	0	0.602	1	COC(c1ccc(COc(cc2)cc(c3ccnc(-c4c5cccc4)c33)c2n3C5=O)o1)=O
Y043-7110	-15.5	-8.01	0	0.748	1	COc(cc1)ccc1C(COc(cc1)cc(c2ccnc(-c3c4cccc3)c22)c1n2C4=O)=O
Y043-8551	-12.9	1.45	0	0.0547	0	COc(ccc(CCN(C(c(cc1)c2cc1C(Nc1ncccc1)=O)=O)C2=O)c1)c1OC
Y043-8570	-12.1	-2.76	0	0.241	0	Cc1nc(C2=Cc(ccc(OCC(NCc3ccncc3)=O)c3)c3OC2=O)cs1
Y044-3718	-12	14.1	1	0.268	0	Cc1nc(Nc(cc2)ccc2C(N2CCN(CCc3ncccc3)CC2)=O)nc(C)c1
Y044-5704	-12.7	-4.21	0	0.0341	0	Cc1nn(C)c2nc(-c3ccccc3)cc(C(NCCc(cc3)cc(OC)c3OC)=O)c12
Y044-5707	-13.2	0.857	0	0.29	0	Cc1nn(C)c2nc(-c3ccccc3)cc(C(NCCc3c[nH]c(cc4)c3cc4OC)=O)c12
Y050-3135	-12.8	-6.73	0	0.00575	0	O=C(c1ccccc1)N(CC1)c(cc2)c1cc2S(NCCc1ccccc1)(=O)=O
Y070-0427	-12.2	-4.53	0	0.0364	0	O=C(/C(/S1)=C/c2cc(Oc3ccccc3)ccc2)N(CCc2ccccc2)C1=S
Y070-0516	-12.4	-11.7	0	0.0227	0	O=C(/C(/SC1=N2)=C/c3cn(-c4ccccc4)nc3-c3ccccc3)N1N=C(Cc1ccccc1)C2=O
Y070-0920	-12.1	-9.01	0	0.0506	0	Clc(cccc1)c1-c1nnc2sc(/C=C/c3cn(-c4ccccc4)nc3-c3ccccc3)nn12
Y070-1126	-13.1	-11.9	0	0.0109	0	CC(C)c1cc(-c(c(/C=C(/C(N2C)=O)\SC2=S)c2)nn2-c2ccccc2)c(C)cc1
Y070-1508	-12.1	-8.23	0	0.0117	0	O=C1n2nc([C@H]3Oc(cccc4)c4OC3)nc2S/C1=C\c1cc(Oc2ccccc2)ccc1
Y070-1854	-12.5	-13.7	0	0.0666	0	N=C(C(C(NCCc1ccccc1)=O)=C1)N(CCCO)C(N=C2N3C=CC=C2)=C1C3=O
Y070-1967	-12.9	-7.74	0	0.0117	0	O=C(/C(/S1)=C/c2cn(-c3ccccc3)nc2-c2cc(OCc(cc3)ccc3F)ccc2)NC1=S
Y070-2968	-12.6	-3.87	0	0.00893	0	Cc1ccc(CC2=NN(C(/C(/S3)=C/c4ccc(-c(cc5)ccc5F)o4)=O)C3=NC2=O)cc1
Y070-3023	-12.7	-8.36	0	0.0269	0	Cc(cc1)ccc1-c(c(/C=C1\Sc2nc(/C=C/c3cccs3)nn2C1=O)c1)nn1-c1ccccc1
Y200-0180	-12.3	7.38	1	0.455	0	Cc(cc1c(C(N2CCN(Cc3cccs3)CC2)=O)c2)ccc1nc2-c1ncccc1
Y200-0274	-12.5	11	1	0.133	0	O=C(c1cc(-c2ccccc2)nc2ccccc12)Nc1nnc(-c2cnccc2)s1
Y200-0464	-12.5	3.37	0	0.512	1	Cc(cc1c(C(Nc2cn(Cc(cc3)ccc3F)nc2)=O)c2)ccc1nc2-c1cnccc1
Y200-0466	-12	3.11	0	0.0664	0	Cc(cc1c(C(Nc2nc(ccc(OC)c3)c3s2)=O)c2)ccc1nc2-c1ccncc1
Y200-0678	-12	17.7	1	0.65	1	O=C(c1cc(-c2ccncc2)nc2ccccc12)NC1CCN(Cc2ccccc2)CC1
Y200-0682	-13.2	5.59	1	0.591	1	O=C(c1cc(-c2ccncc2)nc2ccccc12)N1CCN(C/C=C/c2ccccc2)CC1
Y200-0690	-12.1	4.59	1	0.258	0	O=C(c1cc(-c2cccc(Cl)c2)nc2ccccc12)N(CC1)CCN1c1ncccc1
Y200-0773	-12.4	2.97	0	0.0406	0	O=C(c1c(cc(cc2)Br)c2nc(-c2ncccc2)c1)N(CC1)Cc2c1cccc2
Y200-0889	-12.1	5.58	1	0.149	0	O=C(c1c(cc(cc2)Br)c2nc(-c2cnccc2)c1)NC1=NCCS1
Y200-0950	-12	7.81	1	0.432	0	CC(C)COc1cccc(-c2nc3ccccc3c(C(NCc3ncccc3)=O)c2)c1
Y200-0954	-12	1.94	0	0.0911	0	O=C(c1c(cc(cc2)Cl)c2nc(-c2cnccc2)c1)Nc(cc1)cc2c1OCO2
Y200-0956	-12	7.51	1	0.824	1	O=C(c1c(cc(cc2)Cl)c2nc(-c2cnccc2)c1)N1CCN(Cc2ccccc2)CC1
Y200-1156	-12.3	4.45	1	0.36	0	COc(cc1c(C(NCc2cnccc2)=O)c2)ccc1nc2-c(cc1)cc2c1OCO2
Y200-2338	-12.7	3.53	0	0.0845	0	CCn1ncc(CNC(c2cc(-c(cc3)ccc3Cl)nc3c(C)cccc23)=O)c1
Y200-3977	-12.5	2.2	0	0.726	1	O=C(c1ccco1)N(CC1)CCN1C(c1c(cc(cc2)Cl)c2nc(-c2ccccc2)c1)=O
Y200-4101	-12.1	3.73	0	0.0525	0	CCc(cc1)ccc1-c1cc(C(N2CCN(C)CC2)=O)c(cc(cc2)Br)c2n1
Y200-4693	-13.1	0.749	0	0.186	0	O=C(c(o1)ccc1Br)Nc(cc1)ccc1-c1noc(/C=C/c2ccccc2)n1
Y200-4959	-12.6	9.54	1	0.875	1	Cc(cc1)cc(C)c1-c1cc(C(NCCN2CCOCC2)=O)c(cc(cc2)Cl)c2n1
Y200-4965	-12.7	8.58	1	0.0883	0	Cc(cc1c(C(NC2=NCCS2)=O)c2)ccc1nc2-c1cccc(Br)c1
Y200-4967	-12.2	-1.21	0	0.544	1	Cc1c(CNC(c2cc(-c(cccc3)c3Cl)nc3c(C)cccc23)=O)c(C)nn1C
Y200-5667	-12.4	2.79	0	0.253	0	Cc1ccc(-c2nc3ccccc3c(C(NCCc(cc3)cc(OC)c3OC)=O)c2)o1
Y200-5708	-12.2	7.08	1	0.647	1	CCc(cc1)ccc1-c1cc(C(NCCN2CCOCC2)=O)c(ccc(Cl)c2C)c2n1
Y203-3606	-12.2	-1.55	0	0.0977	0	Cc(cccc1c(C(N(CC2)CCN2c2cccc(Cl)c2)=O)c2)c1nc2-c1cnccc1
Y203-3780	-12.6	10.4	1	0.448	0	O=C(c1cc(-c2ccncc2)nc2ccccc12)Nc(cc1)ccc1C(N1CCCCC1)=O
Y203-3884	-12.9	-5.27	0	0.0643	0	Cc(c1nc(-c2ncccc2)cc(C(NCc(cc2)cc3c2OCO3)=O)c1cc1)c1Cl
Y203-3947	-12.6	8.55	1	0.565	1	O=C(c1c(cc(cc2)Cl)c2nc(-c2cnccc2)c1)NC1(CC(C2)C3)CC3CC2C1
Y203-9919	-12.7	-1.5	0	0.107	0	COc(cc1)ccc1C(NCc1ccc(CNC(c(cc2)ccc2OC)=O)cc1)=O
Y204-2130	-12.4	9.01	1	0.0772	0	O=C(c1cc(-c(cc2)cc3c2OCO3)nc2ccccc12)Nc1nc(cccc2)c2[nH]1
Y204-2193	-12.1	-3.37	0	0.0339	0	COc1ccc(CNC(c(cccc2)c2C(NCc(cc2)ccc2OC)=O)=O)cc1
Y204-3501	-12.8	-1.84	0	0.439	0	COc1ccc(CCNC(c2cccc(C(NCCc(cc3)ccc3OC)=O)c2)=O)cc1
Y204-4822	-12.4	-1.32	0	0.0583	0	O=C(c(cc1)cc2c1OCO2)Nc(cc1)ccc1NC(c(cc1)cc2c1OCO2)=O
Y204-5087	-12.2	6.67	1	0.133	0	O=C(c1cc(-c(ccc(Cl)c2)c2Cl)nc2ccccc12)NCc1cnccc1
Y205-0341	-13.4	10.8	1	0.162	0	CC(C)COc1cccc(-c2nc3ccccc3c(C(Nc(cc3)ccc3C(N)=O)=O)c2)c1
Y205-2377	-12.7	11.8	1	0.259	0	O=C(c1cc(-c2ccccc2)nc2ccccc12)Nc(cc1)ccc1C(N1CCOCC1)=O
Y205-2858	-12.3	5.98	1	0.585	1	Cc(cc1c(C(Nc2cc(Cn3nccc3)ccc2)=O)c2)cc(C)c1nc2-c1ncccc1
Y205-2974	-12.5	6.19	1	0.321	0	Cc1ccc(-c2nc3ccccc3c(C(Nc3nnc(-c4ccncc4)s3)=O)c2)o1
Y205-3220	-12	0.641	0	0.313	0	Cc(cc1c(C(NCc(cc2)ccc2S(N)(=O)=O)=O)c2)cc(C)c1nc2-c1ncccc1
Y205-5970	-12.1	5.62	1	0.677	1	Cc(cc1)ccc1-c1c(C)c(C(NCc2ncccc2)=O)c(cc(cc2)Cl)c2n1
Y205-6573	-12.9	-8.05	0	0.0214	0	Cc(sc(NC(COc1cc(CCC2)c2cc1)=O)c1C(N)=O)c1-c1ccccc1
Y207-3550	-13.9	2.97	0	0.15	0	O=C(c1cccc2ccccc12)NCCN(CC1)CCN1C(c1cccc2ccccc12)=O
Y207-4270	-12.5	-0.135	0	0.0617	0	Cc(cc(cc1)OC)c1NC(COc(cc1)ccc1-c1nc(-c2ccccc2)no1)=O
Y207-4347	-13	-10.8	0	0.0168	0	Cc1cccc(CNC(COc(cc2)ccc2-c2nc(-c(cc3)ccc3OC)no2)=O)c1
Y207-4355	-12.5	-8.81	0	0.00802	0	Cc(cc1)ccc1-c1noc(-c(cc2)ccc2OCC(NCc(cc2)ccc2N(C)C)=O)n1
Y207-4358	-13.6	-6.1	0	0.00759	0	Cc(cc1)ccc1-c1noc(-c(cc2)ccc2OCC(NCc(ccc(F)c2)c2F)=O)n1
Y207-4384	-13.2	-8.56	0	0.01	0	O=C(COc(cc1)ccc1-c1nc(-c2ccccc2)no1)NCc1cccc(Cl)c1
Y207-4429	-12	-6.82	0	0.0453	0	Cc(cc1)ccc1-c1noc(COc(cccc2)c2C(NCc(ccc(F)c2)c2F)=O)n1
Y207-4438	-12	-15.1	0	0.00342	0	Cc(cc1)ccc1-c1noc(COc(cccc2)c2C(NCc(cc2)cc3c2OCO3)=O)n1
Y300-0910	-12.8	14.8	1	0.271	0	O=C(c1ccc(CN2CCCCC2)cc1)Nc(cccc1)c1C(NCc1cnccc1)=O
Y500-1448	-12.6	-4.61	0	0.000725	0	CN(CC1)CCN1C(c(cnn1c(C(F)(F)F)c2)c1nc2-c1cccc2ccccc12)=O
Y500-1455	-12.8	-5.42	0	0.00544	0	O=C(c(cnn1c(C(F)(F)F)c2)c1nc2-c1cccc2ccccc12)N1C[C@H](CCC2)N2CC1
Y500-4021	-12.2	-5.45	0	0.041	0	O=C(Cn1nnc(-c2ccccc2)n1)Nc1cn(Cc2cccc3ccccc23)nc1
Y500-4314	-13.2	-10.3	0	0.00631	0	Cc1cc(OCc2nn(cnc3c4cnn3-c3ccccc3)c4n2)cc(C)c1Cl
Y500-4316	-12.2	-9.78	0	0.00496	0	COc1ccc(cc(cc2)OCc3nn(cnc4c5cnn4-c4ccccc4)c5n3)c2c1
Y500-5454	-12	-12.6	0	0.12	0	Cc1c(CN(C)C(c2nn3c(C(F)(F)F)cc(-c4ccccc4)nc3c2)=O)c(C)nn1C
Y500-5466	-13.9	-8.76	0	0.0159	0	O=C(c1nn2c(-c3ccccc3)cc(-c3ccccc3)nc2c1)NCCc1ccccc1
Y500-7118	-12.5	-7.76	0	0.0947	0	Cc(c(c1nc(C)c2)c2C(NCc2cn(-c3ccccc3)nc2-c2ccccc2)=O)nn1-c1ccccc1
Y500-7138	-12.7	-5.62	0	0.0715	0	Cc(c(c1nc(C)c2)c2C(Nc2ccc(Cn3ncc(Cl)c3)cc2)=O)nn1-c1ccccc1
Y500-7161	-12.5	4.41	1	0.0857	0	Cc(c(c1nc(C)c2)c2C(N2CCN(Cc3cccc(C(F)(F)F)c3)CC2)=O)nn1-c1ccccc1
Y500-7330	-13.8	-2.87	0	0.33	0	Cc1nn(C)c2c1c(C(Nc1ccc(Cn3ncc(Cl)c3)cc1)=O)cc(-c(cc1)ccc1Cl)n2
Y500-7412	-12.1	0.952	0	0.384	0	Cc1nn(C)c2c1c(C(Nc1nn(Cc3ccccc3)cc1)=O)cc(-c(cc1)ccc1Cl)n2
Y500-7544	-12.9	-8.93	0	0.0169	0	O=C1OC(c2ccccc2)=N/C1=C\c1cn(Cc(cc2)ccc2Br)nc1-c1ccccc1
Y500-8346	-12.3	-5.13	0	0.0631	0	O=C(c1cn(-c2ccccc2)nc1-c1ccccc1)Nc1nn(Cc(c(F)ccc2)c2Cl)cc1
Y500-9103	-12.4	-2.02	0	0.0129	0	CC(/C(/C1=O)=C/c(cccc2)c2OCC(Nc2ccccc2)=O)=NN1c1ccccc1
Y501-0670	-13	-6.25	0	0.19	0	Cc1c(CCc2nn(cnc3c4sc5nc(C(F)F)cc(C)c35)c4n2)c(C)nn1-c1ccccc1
Y501-0807	-12.7	-3.9	0	0.262	0	Cc1c(c(ncn2nc(COc(cc3)ccc3F)nc22)c2s2)c2nc(C(F)F)c1
Y501-0808	-12.4	4.32	1	0.893	1	Cc1c(c(ncn2nc(COc(cc3)ccc3-c3ccccc3)nc22)c2s2)c2nc(C(F)F)c1
Y501-0955	-12.5	-7.38	0	0.00169	0	CC(/C(/C1=O)=C\c2cn(Cc(cc3)ccc3[N+]([O-])=O)c3c2cccc3)=NN1c1ccccc1
Y501-1796	-12	5.63	1	0.212	0	FC(c1cc(-c2ccccc2)c(c(ncn2nc(COc(cc3)ccc3F)nc22)c2s2)c2n1)F
Y501-2484	-12.1	-10	0	0.273	0	CSc1nc(NC(c2nn3c(-c4cc5ccccc5cc4)ccnc3c2)=O)n[nH]1
Y501-3940	-12.2	3.55	0	0.311	0	O=C(c1cccc(COc(cc2)ccc2Cl)c1)Nc(cc1)ccc1C(N1CCOCC1)=O
Y501-5258	-12.6	6.76	1	0.0299	0	O=C(c1cccc(COc(cccc2)c2Cl)c1)Nc1ccc(Cn2nccc2)cc1
Y501-5398	-12.6	-1.69	0	0.0597	0	O=C(c1ccc(COc(cc2)ccc2F)cc1)Nc(cc1)ccc1-n1ncc(Cl)c1
Y501-5419	-13.5	5.89	1	0.603	1	OC(c(cc1)nn1-c(cc1)ccc1NC(c1cc(COc2cc3ccccc3cc2)ccc1)=O)=O
Y501-6673	-13.2	-1.15	0	0.159	0	Cc(c(c1nc(C)c2)c2C(Nc2nn(Cc3ccc(C)cc3)cc2)=O)nn1-c1ccccc1
Y501-7147	-12.8	-1.9	0	0.00747	0	O[C@@](C1)(C(F)F)N(C(c2cc(COc3cccc4ccccc34)ccc2)=O)N=C1C(F)F
Y501-7279	-12.6	-8.16	0	0.0194	0	CN(C1=O)C(S)=N/C1=C/c1ccc(COc2ccc(cc(cc3)Br)c3c2)o1
Y501-7308	-13.7	-11.8	0	0.737	1	O=C(c1nn(COc(cc2)ccc2F)cc1)Nc1cn(Cc2cccc3ccccc23)nc1
Y501-7814	-12.3	1.54	0	0.163	0	Cc(n(Cc1cccc(C(NCc2c[nH]c(cc3)c2cc3Cl)=O)c1)nc1C)c1[N+]([O-])=O
Y501-7901	-12	0.156	0	0.0341	0	O[C@@](C1)(C(F)F)N(C(c2ccc(COc3cc4ccccc4cc3)cc2)=O)N=C1C(F)F
Y501-8437	-12.1	-4.82	0	0.0235	0	O=C(c1ccc(COc(cc2)ccc2Br)cc1)NCc(cc1)ccc1-n1nccc1
Y501-9635	-12.2	3.35	0	0.902	1	Cc1c(C)n(Cc2ccccc2)c(cc2)c1cc2C(Nc1nn(Cc2ccccc2)cc1)=O
Y502-0223	-12.1	-7.15	0	0.0831	0	CCn1nc(C(Nc(cc2)cc(C(c3c4cccc3)=O)c2C4=O)=O)c(Br)c1
Y502-1346	-13.1	-5.02	0	0.0447	0	CCc(cc1)ccc1OCc(cc1)ccc1C(Nc1nn(Cc2ccccc2)cn1)=O
Y502-2925	-12.3	-11.6	0	0.000209	0	O=C(c(cnn1c(C(F)(F)F)c2)c1nc2-c1cccc2ccccc12)Nc1nnc(C2CC2)s1
Y502-3301	-12.1	-7.26	0	0.0683	0	O=C(c1noc(-c(ccc(Cl)c2)c2Cl)c1)Nc1nn(Cc(cccc2)c2F)cn1
Y502-3602	-12.7	0.567	0	0.0114	0	O=C(c1cc(COc2cc(CCC3)c3cc2)ccc1)Nc1nn(Cc(cccc2)c2F)cn1
Y502-3918	-12	-12.7	0	0.0176	0	Cc(n(Cc1cc(-c2nn(cnc3c4cnn3-c3ccccc3)c4n2)ccc1)nc1C)c1Cl
Y502-4592	-13.2	-5.3	0	0.0731	0	Cn1ncc2c1ncn1nc(-c3cccc(COc(ccc(Cl)c4)c4Cl)c3)nc12
Y502-4740	-13.1	-12.6	0	0.215	0	O=C(c(cnn1c(C(F)F)c2)c1nc2-c1ccccc1)Nc1cn(Cc2cccc3ccccc23)nc1
Y502-4747	-13.1	-9.11	0	0.0317	0	O=C(c(cnn1c(C(F)F)c2)c1nc2-c1ccccc1)Nc1nn(Cc2cccc3ccccc23)cc1
Y502-5019	-12.5	-8.43	0	0.000423	0	C(c(cc1)ccc1-c1nn(cnc2c3cnn2-c2ccccc2)c3n1)Oc1cc(CCC2)c2cc1
Y502-5892	-12.6	-5.86	0	0.00425	0	C[C@@H](Cn1nc(C)c([N+]([O-])=O)c1C)c1nn(cnc2c3cnn2-c2ccccc2)c3n1
Y502-5895	-12.2	-12.1	0	0.0146	0	Cc(cc1)cc(C)c1OCc(cc1)ccc1-c1nn(cnc2c3cnn2-c2ccccc2)c3n1
Y502-6268	-14.5	-0.4	0	0.0661	0	C(c1cc(-c2nn(cnc3c4cccc3)c4n2)ccc1)Oc1cccc2ccccc12
Y502-6692	-12.3	-8.66	0	0.0539	0	Brc(cccc1)c1OCc1ccc(-c2nn(cnc3c4cccc3)c4n2)o1
Y502-7598	-14	-2.57	0	0.365	0	Cn1ncc2c1ncn1nc(-c3nn(COc(cc4)ccc4-c4ccccc4)cc3)nc12
Y502-7736	-14.9	-2.4	0	0.578	1	C(n(cc1)nc1-c1nn(cnc2c3cccc2)c3n1)Oc(cc1)ccc1-c1ccccc1
Y502-8403	-12.5	-5.55	0	0.0986	0	CN(Cc1ccnn1C)C(c1nn2c(C(F)(F)F)cc(-c3cc4ccccc4cc3)nc2c1)=O
Y502-8404	-13.4	-7.01	0	0.585	1	CN(Cc1nn(C)cc1)C(c1nn2c(C(F)(F)F)cc(-c3cc4ccccc4cc3)nc2c1)=O
Y502-8528	-12.7	-6.15	0	0.0222	0	Cc1c(C)sc2c1c1nc(-c3cc(COc4cc(OC)ccc4)ccc3)nn1cn2
Y502-8624	-13.4	-4.59	0	0.0243	0	C(c1nn(cnc2c3cnn2-c2ccccc2)c3n1)Oc(cc1)ccc1-c1ccccc1
Y502-8732	-12.3	-12.2	0	0.0325	0	Cc(cc1)cc(C)c1OCc1cc(-c2nn(cnc3c4cnn3-c3ccccc3)c4n2)ccc1
Y503-0148	-12.1	-7.62	0	0.646	1	O=C(COc(cc1)ccc1Cl)NCc1cccc(CNC(COc(cc2)ccc2Cl)=O)c1
Y503-1504	-14.8	-6.43	0	0.255	0	C(n(cc1)nc1-c1nn(cnc2c3cnn2-c2ccccc2)c3n1)Oc(cc1)ccc1-c1ccccc1
Y503-1948	-12.3	-5.88	0	0.0425	0	COc(cc1)c(COc(cccc2)c2Cl)cc1-c1nn(cnc2c3cccc2)c3n1
Y503-4530	-14.8	-0.898	0	0.67	1	Cc1c(c(ncn2nc(COc3cc4ccccc4cc3)nc22)c2s2)c2nc(C)c1
Y503-7317	-12.5	3.61	0	0.358	0	Cc1nn2c(-c3cccc(NC(c(n(C)nc4)c4C(O)=O)=O)c3)ccnc2c1-c1ccccc1
Y503-7709	-13.1	0.829	0	0.275	0	Cn1nc(C(Nc2cccc3ccccc23)=O)c(C(Nc2cccc3ccccc23)=O)c1
Y503-7762	-13.2	-2.75	0	0.0674	0	Cn1ncc(C(Nc2cccc3ccccc23)=O)c1C(Nc1cccc2ccccc12)=O
Y503-7919	-12.1	-4.76	0	0.352	0	Cn(c(C(Nc1cccc2ccccc12)=O)c1)nc1C(Nc1cccc2ccccc12)=O
Y503-9668	-12	-6.06	0	0.00305	0	C[C@@H](c1cc(OC)ccc1)NC(c1cc(-c(cc2)ccc2F)nc2c1c(C)no2)=O
Z223-0180	-12	3.61	0	0.168	0	O=C(Cn1ncc2c(N3CCCC3)ncnc12)Nc(cc1)ccc1Oc1ccccc1
Z237-0890	-12.7	-5.48	0	0.256	0	C[C@@H](c1cc(C)c(C)cc1)NC(c1cc2nnc(-c(cccc3)c3Cl)n2cc1)=O
Z237-1050	-12.5	0.344	0	0.0616	0	O=C(c1cc2nnc(-c3cc(F)cc(F)c3)n2cc1)Nc(ccc(Cl)c1)c1F
Z237-1077	-12.4	-6.38	0	0.0499	0	O=C(c1cc2nnc(-c3cc(F)cc(F)c3)n2cc1)NCc(cc1)cc(Cl)c1F
ZC47-0203	-12.1	-2.08	0	0.0249	0	Cc(nc1)nc(C(CC2)CCN2C(Cc2ccccc2)=O)c1C(NCCc1cccc(C(O)=O)c1)=O
